# Supplementary material for: Transduction of Lentiviral Vectors and ADORA3 in HEK293T Cells Modulated in Gene Expression and Alternative Splicing
Source: Int J Mol Sci. 2025 May 7;26(9):4431. doi: 10.3390/ijms26094431 (PMC12072217; doi:10.3390/ijms26094431)
Supplement: Supplementary file 1 [file ijms-26-04431-s001.zip]

Archive with 3 entries (3 files):
- gDTU isoform.dpsi in three groups.xls
- Supplement Materials.pdf
- TPM in three groups.xls
