# Supplementary material for: Transduction of Lentiviral Vectors and ADORA3 in HEK293T Cells Modulated in Gene Expression and Alternative Splicing
Source: Int J Mol Sci. 2025 May 7;26(9):4431. doi: 10.3390/ijms26094431 (PMC12072217; doi:10.3390/ijms26094431)
Supplement: Supplementary file 1 [file ijms-26-04431-s001.zip › gDTU isoform.dpsi in three groups.xls]

## Sheet: GFP-293T_vs_293t
	293t-GFP_iso-293t_iso_dPSI	293t-GFP_iso-293t_iso_p-val
ABCD3;NM_002858.4	-0.173362	0.0404595
ABCD3;XM_047426556.1	0.209771	0.0404595
ABHD14B;NM_001146314.2	-0.264508	0.0187313
ABHD14B;NM_032750.3	0.26373	0.0187313
ACVR1;NM_001105.5	0.360452	0.041958
ACVR1;NM_001347663.1	-0.305442	0.041958
ADAM23;NM_003812.4	0.203129	0.0472028
ADAM23;XM_005246932.4	-0.218155	0.0472028
ADAMTS15;NM_139055.4	0.392874	0.0474525
ADAMTS15;XM_005271419.5	-0.392874	0.0474525
ADAMTS5;NM_007038.5	0.666667	0.045954
ADAMTS5;XM_047440680.1	-0.666667	0.045954
ADCY6;NM_015270.5	0.380554	0.023976
ADCY6;XM_047428172.1	-0.467001	0.023976
ADIPOR1;NM_001290553.2	0.287296	0.00599401
ADIPOR1;NM_015999.6	-0.29389	0.00599401
ADNP2;NM_014913.4	-0.231799	0.0287213
ADNP2;XM_047437352.1	0.226767	0.0287213
AKAP12;NM_001370346.1	-0.242906	0.0337163
AKAP12;XM_017011517.3	0.223957	0.0337163
ALPK1;NM_001102406.2	0.452619	0.0464535
ALPK1;NM_025144.4	-0.301753	0.0487013
AMIGO1;NM_020703.4	-0.666667	0.0104895
AMIGO1;XM_011541812.3	0.666667	0.0104895
ANXA2R;NM_001014279.3	-0.935498	0.030969
ANXA2R;NM_001382352.1	0.935498	0.030969
AOC2;NM_001158.5	0.628991	0.0334665
AOC2;NM_009590.4	-0.628991	0.0334665
AQP11;NM_001363477.2	-0.516079	0.047952
AQP11;NM_173039.3	0.516079	0.047952
ARHGEF2;NM_001162383.2	-0.176045	0.0344655
ARHGEF2;NM_001162384.2	0.20148	0.0344655
ARHGEF33;NM_001145451.5	-0.333333	0.043956
ARHGEF33;NM_001367623.3	0.333333	0.043956
ARL2BP;NM_012106.4	-0.104983	0.0274725
ARL2BP;XM_047433883.1	0.104983	0.0274725
ASDURF;NM_001353493.2	-0.159535	0.037962
ASDURF;NM_001353494.2	0.159535	0.037962
ASH1L-AS1;NR_147963.1	-0.251786	0.0354645
ASH1L-AS1;NR_147964.1	0.251786	0.0354645
ASIP;NM_001672.3	0.585256	0.045954
ASIP;XM_011528821.1	-0.666667	0.045954
ATF3;NM_001030287.4	0.291703	0
ATF3;NM_001674.4	-0.303578	0
ATG3;NM_022488.5	-0.0938415	0.0277223
ATG3;XM_011513074.1	0.0938855	0.0277223
ATP1A1;NM_000701.8	0.0592891	0.0232268
ATP1A1;NM_001160234.2	-0.059588	0.0232268
BASP1;NM_001271606.2	0.29452	0.01998
BASP1;NM_006317.5	-0.29452	0.01998
BBC3;XM_006723141.4	-0.466389	0.00699301
BCDIN3D-AS1;NR_027499.1	-0.578592	0.0322178
BCDIN3D-AS1;NR_027501.1	0.557531	0.0322178
BCL2L2;NM_001199839.2	-0.214941	0.0184815
BCL2L2;NM_004050.5	0.214941	0.0184815
BDKRB2;NM_000623.4	-0.574075	0.045954
BDKRB2;NM_001379692.1	0.574075	0.045954
BICRA;NM_001394372.1	0.392145	0.0354645
BICRA;NM_015711.3	-0.392145	0.0354645
BOLA3;NM_001035505.2	-0.0555547	0.0464535
BOLA3;NM_212552.3	0.0555547	0.0464535
BRD7;XM_047434007.1	-0.455948	0.00599401
BRD7;XM_047434008.1	0.359389	0.00599401
BTG2-DT;NR_034150.1	0.666667	0.045954
BTG2-DT;NR_034151.1	-0.666667	0.045954
BVES;NM_001199563.2	0.264094	0.0404595
BVES;NM_007073.4	-0.264094	0.0404595
C14orf28;NM_001017923.2	0.442377	0.0232268
C14orf28;XM_047430915.1	-0.434002	0.0232268
C1orf131;NM_001300830.2	-0.087999	0.046953
C1orf131;NM_152379.4	0.087999	0.046953
C5;NM_001317163.2	0.460946	0.0427073
C5;NM_001735.3	-0.453884	0.0427073
CADM4;NM_145296.2	0.261092	0.034965
CADM4;XM_017026452.1	-0.297345	0.034965
CAMKV;NM_001320147.2	-0.3548	0.024975
CAMKV;NM_024046.5	0.3548	0.024975
CAPNS1;NM_001003962.3	-0.0872883	0.0454545
CAPNS1;NM_001749.4	0.156159	0.0314685
CAPNS1;XM_011527359.2	-0.0677471	0.04662
CASC9;NR_103849.2	0.200616	0.038961
CASC9;NR_103850.2	-0.162943	0.038961
CASKIN1;NM_020764.4	0.337167	0.0184815
CASKIN1;XM_024450361.2	-0.337167	0.0184815
CCDC102A;NM_033212.4	0.333333	0.0294705
CCDC102A;XM_011523469.3	-0.333333	0.0294705
CCDC106;NM_001370467.1	-0.477371	0.00599401
CCDC106;NM_001370468.1	0.56161	0.002997
CCDC88A;NM_001135597.2	-0.202009	0.039294
CCDC88A;NM_001365480.1	0.341035	0.035964
CCDC88A;NM_018084.5	-0.183977	0.039294
CCNG1;NM_004060.4	0.10843	0.0332168
CCNG1;NM_199246.2	-0.117333	0.0332168
CCZ1;NM_015622.6	0.202092	0.011988
CCZ1;XM_047420465.1	-0.202092	0.011988
CD151;NM_139030.4	-0.118502	0.0474525
CDC26;XM_017014575.2	0.124388	0.034965
CDC26;XM_047423145.1	-0.215731	0.0174825
CDC37L1-DT;NR_121597.1	0.375876	0.0104895
CDC37L1-DT;NR_121598.1	-0.375876	0.0104895
CDC40;NM_015891.3	-0.100067	0.045954
CDC40;XM_047418862.1	0.100067	0.045954
CDIP1;NM_013399.3_2	-0.2673	0.044955
CDK11A;NM_024011.4	-0.396095	0.047952
CDK11A;NR_132739.2	0.288808	0.0494505
CENPW;NM_001012507.4	0.103085	0.0387113
CENPW;XM_017010845.2	-0.0945439	0.0387113
CERKL;NM_001030312.3	0.84462	0.0384615
CERKL;NM_001030313.3	-0.666667	0.0437063
CFD;NM_001317335.2_2	-0.666667	0.00699301
CFD;NM_001928.4_2	0.666667	0.00699301
CHCHD10;NM_213720.3_2	-0.117884	0.033966
CHCHD10;NR_125755.2_2	0.157418	0.033966
CHMP2B;NM_014043.4	-0.106274	0.0434565
CHMP2B;XM_011533576.3	0.112467	0.0434565
CHPT1;NM_020244.3	-0.158914	0.0224775
CHPT1;XM_011538575.2	0.186615	0.0224775
CHTF8;NM_001039690.5	-0.100312	0.042957
CHTF8;NM_001040146.5	0.100312	0.042957
CKMT1B;NM_001375484.1	-0.296228	0.0314685
CKMT1B;XM_005254150.5	0.268128	0.0314685
CLPTM1L;NM_030782.5_2	-0.109316	0.0262238
CLPTM1L;XM_024446222.2	0.110936	0.0262238
CMTM4;NM_181521.3	-0.297768	0.011988
CMTM4;XM_011522882.2	0.390955	0.00599401
CPT1A;NM_001876.4	0.351561	0.0212288
CPT1A;XM_017017220.2	-0.330078	0.0212288
CRABP2;NM_001199723.2	-0.102143	0.0144855
CRABP2;NM_001878.4	0.102143	0.0144855
CREB3L2;NM_001318246.2	0.229918	0.0164835
CREB3L2;NM_194071.4	-0.233339	0.0164835
CRYBB2P1;NR_033733.1	-0.124426	0.043956
CRYBB2P1;NR_033734.1	0.124426	0.043956
CSPG5;NM_006574.4	0.280306	0.0434565
CSPG5;XM_047447332.1	-0.287582	0.0434565
CYP1A1;NM_000499.5	-1	0
CYP1A1;NM_001319216.2	1	0
CYP51A1-AS1;NR_122109.1	0.666667	0.0464535
CYP51A1-AS1;NR_122110.1	-0.666667	0.0464535
DAGLB;NM_001142936.2	0.128421	0.0444555
DAGLB;NM_139179.4	-0.128421	0.0444555
DAPK3;NM_001348.3	0.235825	0.014985
DAPK3;NM_001375658.1	-0.235825	0.014985
DBNDD2;NM_001048223.3	-0.395062	0.0112388
DBNDD2;NM_001197139.2	0.408455	0.0112388
DCAF7;NM_005828.5	0.0924274	0.0344655
DCAF7;NR_073585.2	-0.0924274	0.0344655
DCST1-AS1;NR_040772.1	0.284085	0.018981
DCST1-AS1;NR_040773.1	-0.284085	0.018981
DDR1;NM_013993.3_7	-0.470767	0.028971
DDX39B;NM_004640.7_8	0.0425027	0.047952
DDX39B;NM_080598.6_8	-0.0348421	0.047952
DIP2C-AS1;XR_007062026.1	0.332185	0.0374625
DIP2C-AS1;XR_007062028.1	-0.33145	0.0374625
DOK1;NM_001381.5	-0.286331	0.041958
DPYSL5;NM_020134.4	0.371618	0.018981
DPYSL5;XM_024453007.2	-0.383489	0.018981
DUSP2;NM_004418.4	0.333333	0.042957
DUSP2;XM_017003546.2	-0.333333	0.042957
DVL2;NM_004422.3	-0.247303	0.035964
DVL2;XM_005256502.3	0.169434	0.0434565
DYNC1I2;NM_001271788.2_2	-0.250002	0.017982
DYNC1I2;NM_001271789.2_2	0.262072	0.017982
DYNC1I2;NM_001378455.1_2	0.1889	0.023976
DYNC1I2;NM_001378456.1_2	-0.196534	0.023976
DYRK2;NM_003583.4	0.40729	0.0187313
DYRK2;NM_006482.3	-0.402258	0.0187313
ECD;NM_001135752.1	0.165711	0.031968
ECD;NM_001135753.1	-0.160485	0.031968
ECI2;NM_006117.3	-0.0766477	0.0499501
ECI2;NM_206836.3	0.0787999	0.0499501
EEF1AKMT3;NM_015433.3	-0.230757	0.048951
EEF1AKMT3;NM_206914.2	0.230757	0.048951
EEF1E1;NM_001135650.2	-0.119797	0.00999001
EEF1E1;NM_004280.5	0.119797	0.00999001
EFHD1;NM_001243252.2	0.207207	0.0194805
EFHD1;NM_025202.4	-0.207207	0.0194805
EFNA2;NM_001405.4	0.577391	0.043956
EFNA2;XM_047438382.1	-0.666667	0.043956
EHD1;NM_001282445.2	0.280952	0.032967
EHD1;NM_006795.4	-0.280952	0.032967
ELOB;NM_007108.4	-0.0302635	0.0444555
ELOB;NM_207013.3	0.0302635	0.0444555
EML2-AS1;NR_130728.1	-0.370912	0.0344655
EML2-AS1;NR_130729.1	0.370912	0.0344655
ERCC6L;NM_001009954.3	-0.170982	0.0364635
ERCC6L;NM_017669.4	0.170982	0.0364635
ERGIC2;NM_016570.3	0.237057	0.026973
ERGIC2;XR_001748741.3	-0.221635	0.026973
ESRRB;XM_047431080.1	1	0
FAM117A;NM_030802.4	-0.479688	0.0374625
FAM131B;XM_047421075.1	-1	0
FAM171A1;NM_001010924.2	-0.359083	0.00999001
FAM171A1;XM_017015904.2	0.393493	0.00999001
FAM200A;NM_145111.4	0.355549	0.0202298
FAM200A;XM_024446681.2	-0.367789	0.0202298
FAM20B;NM_001324310.2	0.352575	0.0174825
FAM20B;NM_001324311.2	-0.205124	0.032634
FAM20B;NM_014864.4	-0.180851	0.032634
FAM222A;NM_032829.3	-0.878826	0.0324675
FAM222A;XM_024449229.2	0.825179	0.0324675
FAM3C;NM_001040020.2	0.332028	0.0224775
FAM3C;XM_047419775.1	-0.215139	0.0314685
FAM47E;NM_001136570.3	-0.666667	0.0364635
FAM47E;NM_001242936.1	0.666667	0.0364635
FAM53C;NM_001350194.2	-0.121402	0.0499501
FAM53C;NM_016605.3	0.111922	0.0499501
FAM89B;NM_001098784.2	-0.247996	0.0187313
FAM89B;NM_001098785.2	0.23174	0.0187313
FAT1;NM_005245.4	-0.611908	0.016983
FAT1;XM_006714139.4	0.540959	0.016983
FBL;NM_001436.4_2	-0.103884	0.00599401
FBL;XM_011526623.3	0.0946251	0.00599401
FBN2;NM_001999.4	0.201622	0.0254745
FBN2;XM_017009228.3	-0.201622	0.0254745
FBXL21P;NR_152420.1	-1	0
FBXL21P;NR_152421.1	1	0
FBXL3;NM_012158.4	-0.100062	0.032967
FBXL3;XM_005266336.2	0.100062	0.032967
FBXO48;NR_133923.2	0.308019	0.045954
FBXO48;XM_005264407.4	-0.305093	0.045954
FBXW2;NM_001375888.1	0.329619	0.034965
FBXW2;NM_001375889.1	0.262167	0.04662
FBXW2;NM_012164.4	-0.420128	0.034965
FCHSD2;NM_014824.3	-0.398959	0.03996
FCHSD2;XM_011545409.2	0.379213	0.03996
FERMT1;NM_017671.5	-0.450206	0.043956
FERMT1;XM_047440260.1	0.619943	0.031968
FGF11;NM_001303460.2_2	0.39212	0.0397103
FGF11;NM_004112.4_2	-0.319928	0.0397103
FHL2;NM_001318895.3	0.463409	0.021978
FHL2;NM_201557.5	-0.352643	0.021978
FKBP8;NM_001308373.2	-0.0632926	0.0194805
FKBP8;NM_012181.5	0.0632926	0.0194805
FLNA;NM_001110556.2	-0.0923978	0.025974
FLNA;NM_001456.4	0.0923978	0.025974
FLVCR1-DT;NR_027285.1	-0.313062	0.041958
FLVCR1-DT;NR_027286.1	0.313062	0.041958
FNDC4;NM_022823.3	-0.249537	0.0322178
FNDC4;XM_047445471.1	0.345638	0.0322178
FRG1-DT;NR_149038.1_6	0.666667	0.0499501
FRG1-DT;NR_149039.1_6	-0.666667	0.0499501
GALNT7-DT;NR_134241.1	-0.557393	0.0474525
GALNT7-DT;NR_134242.1	0.557393	0.0474525
GAR1;NM_018983.4	0.192859	0.00524476
GAR1;NM_032993.2	-0.178397	0.00524476
GATA6;NM_005257.6	0.28663	0.012987
GATA6;XM_047437483.1	-0.28663	0.012987
GCLM;NM_002061.4	0.301236	0.015984
GCLM;XM_047418031.1	-0.260347	0.01998
GDF5;NM_000557.5	0.333333	0.0499501
GDF5;NM_001319138.2	-0.333333	0.0499501
GINS3;NM_001126130.2	0.181422	0.0224775
GINS3;NM_022770.4	-0.18073	0.0224775
GIT1;NM_014030.4	-0.168326	0.0499501
GIT1;XM_047435858.1	0.167306	0.0499501
GNGT1;NM_001329426.2	0.666667	0.0104895
GNGT1;NM_021955.5	-0.666667	0.0104895
GOLM1;NM_016548.4	-0.0593147	0.0324675
GOLM1;NM_177937.3	0.0593147	0.0324675
GOLM2;NM_138423.4	0.109947	0.0494505
GOLM2;NM_177974.3	-0.116197	0.0494505
GORAB;NM_152281.3	0.373492	0.0312188
GORAB;NR_027397.2	-0.345795	0.0312188
GPAT3;NM_001256421.1	0.34348	0.0374625
GPAT3;XM_017008781.2	-0.351654	0.0374625
GPC6;NM_005708.5	-0.260278	0.038961
GPC6;XM_017020300.2	0.261499	0.038961
GPD1L;NM_015141.4	0.113224	0.037962
GPD1L;XM_006713068.3	-0.113224	0.037962
GPR160;NM_014373.3	-0.43016	0.0122378
GPR160;XM_005247347.5	0.434456	0.0122378
GPX4;NM_001367832.1	0.0772659	0.002997
GPX4;NM_002085.5	-0.077019	0.002997
GSR;NM_000637.5	0.225618	0.0194805
GSR;XM_047421727.1	-0.226877	0.0194805
GTF2A1;NM_015859.4	-0.14876	0.0367133
GTF2A1;NM_201595.3	0.144318	0.0367133
GXYLT1;NM_001099650.2	-0.313197	0.020979
GXYLT1;XM_017019211.1	0.265336	0.020979
H2BC12;NM_001312653.2	0.0837385	0.0367133
H2BC12;NM_080593.2	-0.0796833	0.0367133
HAND1;NM_004821.3	-0.187407	0.02997
HAND1;XM_005268531.2	0.187407	0.02997
HAUS3;NM_001303143.2	0.284019	0.018981
HAUS3;NM_024511.7	-0.284019	0.018981
HCG15;NR_135289.2_7	0.306886	0.044955
HCG15;NR_145490.1_7	-0.306886	0.044955
HILPDA;NM_001098786.2	-0.249114	0.010989
HILPDA;NM_013332.4	0.249114	0.010989
HNRNPA3;NM_001330249.2	-0.084851	0.023976
HNRNPA3;NM_194247.4	0.082326	0.023976
HNRNPD;NM_031369.3	-0.0581504	0.030969
HNRNPD;NM_031370.3	0.0693041	0.030969
HOXB-AS4;NR_046611.1	0.596905	0.014985
HOXB-AS4;NR_170224.1	-0.596905	0.014985
HPD;NM_001171993.2	0.433491	0.0434565
HPD;NM_002150.3	-0.433491	0.0434565
HSD11B2;NM_000196.4	0.937674	0.0144855
HSD11B2;XM_047434048.1	-0.937674	0.0144855
HSPA12A-AS1;XR_007062300.1	-0.666667	0.00749251
HSPA12A-AS1;XR_007062301.1	0.666667	0.00749251
HSPBP1;NM_001130106.2	0.31185	0.017982
HSPBP1;NM_012267.5	-0.232108	0.0404595
ID2-AS1;NR_110153.1	-0.363798	0.0324675
ID2-AS1;NR_110154.1	0.363798	0.0324675
IFT52;NM_001303458.3	0.174085	0.0297203
IFT52;NM_016004.5	-0.177562	0.0297203
INPPL1;NM_001567.4	0.321299	0.0224775
INPPL1;XM_011544999.3	-0.292175	0.0224775
IPO13;NM_014652.4	-0.134732	0.047952
IPO13;XM_024451070.2	0.164424	0.047952
IRAK1BP1;XM_011535447.2	-0.404942	0.0454545
IRGQ;NM_001007561.3	0.433371	0.010989
IRGQ;NM_001388309.1	-0.433371	0.010989
ITGA5;NM_002205.5	0.156559	0.0384615
ITGA5;XM_024448970.2	-0.156559	0.0384615
ITPRIPL2;NM_001034841.4	0.34017	0.0194805
ITPRIPL2;NR_028028.2	-0.34017	0.0194805
IWS1;NM_017969.3	-0.315842	0.0134865
IWS1;XM_017004468.3	0.315732	0.0134865
JADE3;NM_001077445.3	0.303679	0.016983
JADE3;NM_014735.5	-0.303679	0.016983
JMJD8;NM_001323920.3	0.243711	0.043956
JRKL;NM_001261833.2	-0.284933	0.0194805
JRKL;NM_003772.4	0.284933	0.0194805
KBTBD8;NM_032505.3	-0.226482	0.0484515
KBTBD8;XM_005264771.4	0.226482	0.0484515
KCNIP3;NM_001034914.2_2	0.333333	0.0434565
KCNIP3;NM_013434.5_2	-0.333333	0.0434565
KCNRG;NM_173605.2	-1	0
KCNRG;NM_199464.3	1	0
KCP;NM_001366122.1	0.782336	0.0334665
KCP;NM_199349.3	-0.782336	0.0334665
KDM3A;NM_001146688.2	0.470864	0.003996
KDM3A;NM_018433.6	-0.486461	0.003996
KIF7;XM_047432478.1	-0.320786	0.0454545
KIF7;XM_047432480.1	0.344758	0.0454545
KLHL25;NM_022480.4	0.447312	0.041958
KLHL25;XM_047432937.1	-0.430506	0.041958
KPNA1;NM_002264.4	0.271781	0.025974
KPNA1;XM_005247437.5	-0.259011	0.025974
KPNB1;NM_001276453.2	-0.0443226	0.040959
KPNB1;NM_002265.6	0.0443226	0.040959
LAMB3;NM_001017402.2	-1	0
LAMP1;NM_005561.4	0.0940746	0.0404595
LAMP1;XM_047430302.1	-0.104375	0.0404595
LANCL1;NM_001136575.2	0.192103	0.027972
LEPROT;NM_001198683.2	0.144397	0.0472028
LEPROT;NM_017526.5	-0.144397	0.0472028
LHFPL2;NM_005779.3	0.568945	0.0224775
LHFPL2;XM_006714515.3	-0.496184	0.0224775
LIF;NM_001257135.2	1	0
LINC01503;NR_120685.1	0.59041	0.0364635
LINC01503;NR_120686.1	-0.59041	0.0364635
LINC01833;NR_147194.1	-0.667802	0.042957
LINC01833;NR_147195.1	0.667802	0.042957
LINC01943;XR_001739578.3	-0.333319	0.041292
LINC01943;XR_007087124.1	-0.192732	0.0424575
LINC01943;XR_007087125.1	-0.245021	0.041292
LINC01943;XR_245039.4	0.771073	0.041292
LINC02175;NR_135196.1	-0.666667	0.0494505
LINC02175;NR_135197.1	0.666667	0.0494505
LINC02253;XR_001751694.2	-0.499398	0.030969
LINC02253;XR_001751695.2	0.499398	0.030969
LINC02334;XR_941877.3	-0.274641	0.0499501
LINC02334;XR_941880.4	0.274641	0.0499501
LINC03014;NR_108064.1_4	0.569529	0.0474525
LINC03014;NR_108065.1_4	-0.569529	0.0474525
LINC03026;NR_135137.1	0.405874	0.0364635
LINC03026;NR_135138.1	-0.405874	0.0364635
LMBR1;NR_146959.2	0.335472	0.020979
LMBR1;XR_007060135.1	-0.353801	0.013986
LMTK2;NM_014916.4	-0.284253	0.0244755
LMTK2;XM_011515981.4	0.284253	0.0244755
LNC-LBCS;NR_134649.1	-0.61003	0.0427073
LNC-LBCS;NR_134650.1	0.666667	0.0427073
LOC100288637;NR_038253.1_3	-0.450666	0.0457043
LOC100288637;NR_038254.1_3	0.600605	0.0457043
LOC100289561;NR_171049.1	0.468709	0.0457043
LOC100289561;NR_171050.1	-0.468709	0.0457043
LOC101927226;XR_001748236.2	0.523669	0.0394605
LOC101927226;XR_001748237.2	-0.523669	0.0394605
LOC101929566;XR_243337.4	-0.259209	0.038961
LOC101929566;XR_933010.3	0.259209	0.038961
LOC101929790;XR_254364.3	-0.333333	0.0499501
LOC101929790;XR_922104.2	0.333333	0.0499501
LOC102724322;XR_001746655.2	0.333333	0.048951
LOC102724322;XR_001746660.2	-0.333333	0.048951
LOC102724594;NM_001320646.2	-0.158899	0.0202298
LOC102724594;NM_001320648.2	0.130766	0.0202298
LOC105369322;XR_001748241.2	1	0
LOC105369322;XR_950149.3	-1	0
LOC105369559;XR_001748434.3	-0.152091	0.045954
LOC105369559;XR_001748435.2	0.445512	0.045954
LOC105369559;XR_007062939.1	-0.151736	0.045954
LOC105369559;XR_948149.3	-0.141684	0.045954
LOC105369812;XR_001749186.2	0.47897	0.043956
LOC105369812;XR_945043.3	-0.47897	0.043956
LOC105370841;XR_001751772.2	0.311794	0.0404595
LOC105370841;XR_007064661.1	-0.311794	0.0404595
LOC105370867;XR_932376.3	-0.666667	0.0464535
LOC105370867;XR_932377.3	0.666667	0.0464535
LOC105371131;XR_007065021.1	-0.333333	0.038961
LOC105371131;XR_007065022.1	0.333333	0.038961
LOC105371731;XR_001752825.1	0.666667	0.0454545
LOC105371731;XR_934665.2	-0.666667	0.0454545
LOC105372107;XR_001753440.2	0.333928	0.0374625
LOC105372107;XR_007066461.1	-0.333333	0.0374625
LOC105372817;XR_007067880.1	-0.114771	0.0374625
LOC105372817;XR_937764.3	0.116728	0.0374625
LOC105373218;XR_001738550.2	0.191822	0.044955
LOC105373218;XR_007066963.1	-0.191822	0.044955
LOC105374181;XR_924637.4	-0.333246	0.0374625
LOC105374181;XR_924638.3	0.333246	0.0374625
LOC105376065;XR_007061516.1	-0.33105	0.0474525
LOC105376065;XR_007061517.1	0.657484	0.0474525
LOC105376065;XR_007061519.1	-0.323064	0.0474525
LOC105377294;XR_001741738.2	0.427687	0.0394605
LOC105377294;XR_001741739.2	-0.427687	0.0394605
LOC105377994;XR_001744333.2	0.333333	0.047952
LOC105377994;XR_001744334.2	-0.333333	0.047952
LOC105378179;XR_007064155.1	0.588549	0.027972
LOC105378179;XR_943839.3	-0.588549	0.027972
LOC105378675;XR_947238.3	1	0
LOC107984088;XR_001754466.2	-0.0397516	0.046953
LOC107984088;XR_007067494.1	0.0397516	0.046953
LOC107984210;XR_002957064.2	-0.588617	0.044955
LOC107984210;XR_007062067.1	0.588617	0.044955
LOC107984421;XR_001748490.3	0.561387	0.0499501
LOC107984421;XR_007062771.1	-0.561387	0.0499501
LOC107985189;XR_001738193.2	0.839704	0.0354645
LOC107985189;XR_001738194.3	-0.839704	0.0354645
LOC107985467;XR_001737610.2	-0.00805014	0.0499501
LOC107985467;XR_001737611.2	0.00805014	0.0499501
LOC107985492;XR_001755028.1	0.333333	0.0474525
LOC107985492;XR_001755029.1	-0.333333	0.0474525
LOC107985900;XR_001739545.2	-0.279545	0.0274725
LOC107985900;XR_001739546.2	0.279545	0.0274725
LOC107986985;XR_001746138.2	-0.33194	0.027972
LOC107986985;XR_007061140.1	0.33194	0.027972
LOC107987011;XR_001746548.2	-0.666657	0.03996
LOC107987011;XR_007061697.1	0.666657	0.03996
LOC112267937;XR_002956237.2	0.23076	0.0494505
LOC112267937;XR_002956238.2	-0.23076	0.0494505
LOC117779438;NR_168501.1	-0.43618	0.0494505
LOC117779438;NR_168502.1	0.43618	0.0494505
LOC124900487;XR_007068383.1	-0.294861	0.0384615
LOC124900487;XR_007068384.1	0.294861	0.0384615
LOC124900623;XR_007058392.1	0.316632	0.040959
LOC124900623;XR_007058393.1	-0.316632	0.040959
LOC124900812;XR_007058366.1	-0.0343036	0.0444555
LOC124900812;XR_007058367.1	0.0343036	0.0444555
LOC124901267;XR_007059477.1	0.333295	0.0294705
LOC124901267;XR_007059478.1	-0.333295	0.0294705
LOC124901607;XR_007060273.1	-0.108936	0.0484515
LOC124901607;XR_007060274.1	0.108936	0.0484515
LOC124901877;XR_007060793.1	0.266667	0.0324675
LOC124901877;XR_007060794.1	-0.266667	0.0324675
LOC124901992;XR_007061031.1	-0.192887	0.0424575
LOC124901992;XR_007061032.1	0.192887	0.0424575
LOC124902519;XR_007062324.1	-0.333333	0.0499501
LOC124902519;XR_007062325.1	0.333333	0.0499501
LOC124903462;XR_007064577.1	-0.181259	0.0404595
LOC124903462;XR_007064578.1	0.181259	0.0404595
LOC124904162;XR_007066033.1	-0.413377	0.035964
LOC124904162;XR_007066034.1	0.413377	0.035964
LOC124904208;XR_007066200.1	-0.333333	0.042957
LOC124904208;XR_007066201.1	0.333333	0.042957
LOC124904632;XR_007067128.1	-1	0
LOC124904632;XR_007067129.1	1	0
LOC124904708;XM_047439796.1	0.391135	0.0499501
LOC124904708;XR_007067248.1	-0.391135	0.0499501
LOC124905133;XR_007068128.1	0.333333	0.046953
LOC124905133;XR_007068129.1	-0.333333	0.046953
LOC124905180;XR_007068219.1	0.66663	0.037962
LOC124905180;XR_007068220.1	-0.66663	0.037962
LOC124905974;XR_007086221.1	0.0942437	0.046953
LOC124905974;XR_007086222.1	-0.0942437	0.046953
LOC284581;NR_046097.1	-0.240429	0.0454545
LOC284581;NR_046098.1	0.240429	0.0454545
LONP1;NM_004793.4	-0.221259	0.011988
LONP1;NR_076392.2	0.211094	0.011988
LONRF1;NM_001329976.2_2	0.470069	0.027972
LPGAT1;NM_001375842.1	-0.259976	0.02997
LPGAT1;NM_001375845.1	-0.246525	0.02997
LPGAT1;XM_047436140.1	0.432343	0.01998
LRFN4;NM_001363524.2	-0.236528	0.025974
LRFN4;NM_024036.5	0.236528	0.025974
LUC7L2;NM_001270643.2	0.129951	0.0284715
LUC7L2;NM_016019.5	-0.162795	0.0284715
LYSMD2;NM_001143917.2	-0.364304	0.048951
LYSMD2;NM_001363969.2	0.527122	0.047952
MAFG;NM_002359.4	0.571095	0.0174825
MAFG;XM_047436070.1	-0.454517	0.0174825
MAML3;NM_018717.5	-0.666667	0.047952
MAML3;XM_047415929.1	0.666667	0.047952
MAN2A1;XM_017009472.2	-0.25237	0.0374625
MAN2A1;XM_024446048.2	0.261561	0.0374625
MANEA;NM_024641.4	-0.16969	0.030969
MANEA;XM_005267147.4	0.16969	0.030969
MAP1B;NM_001324255.2	0.181837	0.025974
MAP1B;NM_005909.5	-0.181837	0.025974
MAP1LC3C;NM_001004343.3	0.830693	0.0304695
MAP1LC3C;XM_005273139.4	-0.830693	0.0304695
MAP2K4;NM_003010.4	-0.304795	0.041958
MAP3K10;NM_002446.4	0.432988	0.03996
MAP3K11;NM_002419.4	-0.211703	0.023976
MAP3K11;XM_047426962.1	0.211703	0.023976
MARCKSL1;NM_023009.7	0.0801107	0.015984
MARCKSL1;NR_052852.2	-0.0801107	0.015984
MBLAC1;NM_203397.3	0.666667	0.0234765
MBLAC1;XM_005250250.4	-0.666667	0.0234765
MCM3AP-AS1;NR_002776.4	-0.342004	0.033966
MCM3AP-AS1;NR_110565.1	0.364805	0.033966
MGAT3;NM_001098270.2	-0.480552	0.00549451
MGAT3;NM_002409.5	0.480552	0.00549451
MINCR;NR_120682.1	-0.127176	0.031968
MINCR;NR_120683.1	0.127176	0.031968
MMGT1;NM_001330000.2	-0.151937	0.0134865
MMGT1;NM_173470.3	0.151937	0.0134865
MMP16;NM_005941.5	-0.333268	0.0334665
MMP16;XM_024447154.2	0.333268	0.0334665
MMP25;XM_024450391.2	1	0
MNX1;NM_001165255.2	0.251411	0.020979
MNX1;NM_005515.4	-0.251411	0.020979
MORC4;NM_001085354.3	0.0774556	0.0314685
MORC4;NM_024657.5	-0.0774556	0.0314685
MPND;NM_001300862.2	0.287918	0.043956
MPND;NM_032868.6	-0.208132	0.043956
MPP7;NM_001318170.2	-0.78304	0.033966
MRFAP1;NM_001272053.2	-0.0430096	0.0244755
MRFAP1;NM_033296.3	0.0430096	0.0244755
MRPS12;NM_033362.4_2	0.13814	0.0464535
MRPS12;NM_033363.1_2	-0.149896	0.0464535
MSANTD4;NM_001318750.1	-0.28982	0.0382118
MSANTD4;XM_017018417.2	0.273017	0.0382118
MXI1;NM_005962.5	0.2227	0.00899101
MXI1;NM_130439.3	-0.227941	0.00899101
NACC1;NM_052876.4	-0.134716	0.0494505
NACC1;XM_005259721.4	0.129932	0.0494505
NAPRT;NM_001363146.1_2	0.264	0.0287213
NAPRT;NM_145201.6_2	-0.297714	0.0287213
NASP;NM_002482.4	0.0911086	0.045954
NASP;NM_152298.4	-0.0905035	0.045954
NCKIPSD;NM_016453.4	-0.223168	0.0244755
NCKIPSD;NM_184231.3	0.223168	0.0244755
NEFH;NM_021076.4	0.333333	0.0394605
NEFH;XM_011530200.3	-0.333333	0.0394605
NEFM;NM_001105541.2	-0.0649444	0.0454545
NEFM;NM_005382.2	0.0649444	0.0454545
NEURL4;NM_001005408.2_2	-0.128225	0.0474525
NEURL4;NM_032442.3_2	0.128225	0.0474525
NGEF;NM_001114090.2	0.614015	0.011988
NGEF;XM_047443880.1	-0.648848	0.011988
NGRN;NM_001033088.3	0.0769801	0.0274725
NGRN;NR_028052.1	-0.0769801	0.0274725
NHLH2;NM_001111061.2	-0.334933	0.038961
NHLH2;NM_005599.3	0.29419	0.038961
NIM1K;NM_153361.4	-0.563757	0.0414585
NIM1K;NR_072980.2	0.563757	0.0414585
NOLC1;NM_001284389.2	0.0701702	0.0499501
NOMO2;NM_001004060.2	-0.201675	0.011988
NOMO2;NM_173614.4	0.203435	0.011988
NOTCH1;NM_017617.5	0.342295	0.023976
NOTCH1;XM_011518717.3	-0.342295	0.023976
NR2F1;NM_005654.6	-0.1503	0.033966
NR2F1;XM_017009797.2	0.1503	0.033966
NRGN;NM_001126181.2	0.139732	0.041958
NRGN;NM_006176.3	-0.139732	0.041958
NT5DC2;NM_001134231.2	0.142104	0.027972
NT5DC2;XM_006713303.4	-0.134856	0.027972
NTAN1;NM_173474.4_2	0.218231	0.047952
NTAN1;XM_047433587.1	-0.277698	0.047952
NTN1;NM_004822.3	-0.268242	0.0472028
NTN1;XM_047437096.1	0.390458	0.0404595
NUDT2;NM_001161.5	-0.174877	0.047952
NUDT2;NM_147173.3	0.20005	0.047952
NUDT6;NM_007083.5	0.25759	0.01998
NUDT6;NM_198041.3	-0.25759	0.01998
NUTM2B-AS1;NR_120612.1	0.15326	0.0457043
NUTM2B-AS1;NR_120613.1	-0.14932	0.0457043
OAS3;NM_006187.4	0.374469	0.032967
OAS3;XM_047428906.1	-0.374469	0.032967
OBSCN-AS1;NR_073154.1	0.48206	0.0484515
OBSCN-AS1;NR_073155.1	-0.48206	0.0484515
ODAD1;NM_001364171.2	0.46834	0.0464535
ODAD1;NM_144577.4	-0.46834	0.0464535
ODAD3;NM_001302453.1	-0.451304	0.046953
ODAD3;NM_145045.5	0.320472	0.046953
OLFM2;NM_001304348.2	0.327542	0.024975
OLFM2;NM_058164.4	-0.437174	0.024975
ORMDL3;NM_001320803.1	0.392623	0.0174825
ORMDL3;XM_047437095.1	-0.434239	0.0174825
OSER1-DT;NR_038338.2	-0.40764	0.032967
OSER1-DT;NR_038339.2	0.375922	0.032967
OXSM;NM_001145391.2	-0.276049	0.0312188
OXSM;NM_017897.3	0.337569	0.024975
PANX1;NM_015368.4	0.198518	0.0427073
PANX1;XM_047426702.1	-0.272648	0.0427073
PARK7;NM_001123377.2	-0.048067	0.0382118
PARK7;NM_007262.5	0.0481532	0.0382118
PAX3;NM_001127366.3	0.386628	0.033966
PAX3;NM_181458.4	-0.46309	0.033966
PCBP2;NM_001128911.2	-0.0545863	0.0428322
PCBP2;NM_001128912.2	0.0634385	0.0428322
PCBP2;NM_005016.6	0.0790866	0.0428322
PCBP2;NM_031989.5	-0.0583328	0.0428322
PCDH18;XM_006714239.4	0.44042	0.043956
PCDH18;XM_017008311.2	-0.432929	0.043956
PCYOX1L;NM_001301054.2	0.306951	0.014985
PCYOX1L;NM_024028.4	-0.306951	0.014985
PDCD2;NM_001199461.2	0.164154	0.03996
PDCD2;NM_001199464.2	-0.203209	0.03996
PELI1;NM_020651.4	-0.339256	0.027972
PELI1;XM_047445139.1	0.514292	0.0104895
PEX2;NM_000318.3	0.257032	0.041958
PEX2;NM_001172086.2	-0.267435	0.041958
PFN2;NM_002628.5	0.0726067	0.017982
PFN2;NM_053024.4	-0.0726067	0.017982
PGF;NM_001207012.1	0.372105	0.041958
PGF;NM_002632.6	-0.460435	0.041958
PHF6;NM_001015877.2	-0.0612249	0.0367133
PHF6;NM_032458.3	0.0769552	0.0367133
PHKB;NM_001031835.3	0.186311	0.023976
PHKB;NM_001363837.1	-0.211408	0.023976
PI4K2B;NM_018323.4	-0.240797	0.02997
PI4K2B;XM_005248175.5	0.214407	0.02997
PIH1D1;NM_017916.3	0.194563	0.010989
PIH1D1;XM_047439024.1	-0.168059	0.010989
PIK3CA;NM_006218.4	-0.388462	0.017982
PIK3CA;XM_006713658.5	0.388462	0.017982
PKD2;NM_000297.4	-0.40987	0.0174825
PKD2;XM_011532029.2	0.414319	0.0174825
PLD6;NM_178836.4	0.393787	0.0204795
PLD6;XM_017024310.3	-0.393787	0.0204795
PLOD2;NM_182943.3	0.196033	0.0324675
PLOD2;XM_047448319.1	-0.177981	0.0324675
PLXNB3;NM_001163257.2	0.333333	0.0464535
PLXNB3;NM_005393.3	-0.333333	0.0464535
PMCH;NM_002674.4	0.313917	0.042957
PMCH;XM_017019483.3	-0.313917	0.042957
PMS2P4;NR_022007.2	-0.267868	0.0397103
PMS2P4;NR_046299.1	0.267868	0.0397103
POLE3;NM_017443.5	0.0817567	0.0254745
POLE3;NR_027261.2	-0.0789495	0.0254745
POLG;NM_001126131.2	0.184236	0.0174825
POLG;NM_002693.3	-0.184236	0.0174825
POLR1C;NM_001318876.2	-0.206045	0.00699301
POLR1C;NM_203290.4	0.205145	0.00699301
PPM1M;NM_144641.4	0.309182	0.034965
PPM1M;XM_005264881.2	-0.345003	0.034965
PPP1R12C;NM_001271618.2	-0.199574	0.02331
PPP1R12C;NM_017607.4	-0.173032	0.02331
PPP1R12C;XM_005259013.5	0.227301	0.02331
PPP1R12C;XM_011527045.3	0.141416	0.0268482
PPP3CB-AS1;NR_132103.1	-0.340584	0.0434565
PPP3CB-AS1;NR_132104.1	0.340584	0.0434565
PREX2;NM_024870.4	0.655284	0.0499501
PREX2;XM_047422267.1	-0.666667	0.0499501
PRICKLE3;NM_001307979.2	0.233471	0.043956
PRICKLE3;NM_006150.5	-0.233471	0.043956
PRIMA1;NM_178013.4_2	-0.559156	0.0404595
PRIMA1;XM_011536456.3	0.577359	0.0404595
PRKAB1;NM_006253.5	0.121513	0.0454545
PRKAB1;XM_005253909.2	-0.121513	0.0454545
PRKCI;NM_002740.6	-0.145438	0.0322178
PRKCI;XM_047448575.1	0.134773	0.0322178
PRNP;NM_000311.5	-0.205359	0.0124875
PRNP;NM_001271561.3	0.216889	0.0124875
PRPF31;NM_015629.4_10	0.138738	0.0194805
PRPF31;XM_006723137.5	-0.0716393	0.0344655
PRPF31;XM_047438587.1	-0.0670987	0.0344655
PRRC2A;NM_080686.3_7	-0.101926	0.0487013
PRRC2A;XM_047419336.1	0.111943	0.0487013
PRXL2C;NM_153698.2	-0.432159	0.00799201
PRXL2C;XM_005251784.5	0.452067	0.00799201
PSMG2;NM_020232.5	0.173952	0.017982
PSMG2;NM_147163.2	-0.173952	0.017982
PTGES3L-AARSD1;NM_001136042.2	0.445918	0.045954
PTGES3L-AARSD1;NM_025267.4	-0.445918	0.045954
PUM1;NM_001020658.2	0.0838706	0.0404595
PUM1;NM_014676.3	-0.0838706	0.0404595
PYM1;NM_001143853.1	0.137182	0.032967
PYM1;NM_032345.3	-0.137182	0.032967
RAB11FIP4;NM_001303542.3	-0.363537	0.0337163
RAB11FIP4;NM_032932.6_2	0.363537	0.0337163
RAB12;NM_001025300.3	0.171007	0.034965
RAB12;XM_006722300.4	-0.156366	0.034965
RALA;NM_005402.4	0.119371	0.0337163
RALA;XM_047420681.1	-0.119585	0.0337163
RBL2;NM_001323611.1	-0.280222	0.0174825
RBL2;NM_005611.4	0.306417	0.0174825
RBMS1;NM_002897.5	0.122819	0.035964
RBMS1;NM_016836.4	-0.128215	0.035964
RC3H2;NM_001100588.3	0.308909	0.044955
RCC2;NM_001136204.3_2	0.0687096	0.035964
RCC2;NM_018715.4_2	-0.0687096	0.035964
RHOU;NM_021205.6_2	0.19703	0.0384615
RHOU;NR_037962.1_2	-0.19703	0.0384615
RIMS3;NM_014747.3	-0.277079	0.0307193
RIMS3;XM_047435189.1	0.277079	0.0307193
RIPPLY3;NM_001317768.2	-0.333333	0.041958
RIPPLY3;NM_018962.3	0.305383	0.041958
RNF144B;NM_182757.4	-0.666667	0.0264735
RNF144B;XM_047418594.1	0.666667	0.0264735
RNF214;NM_001077239.2	0.257822	0.0157343
RNF214;NM_207343.4	-0.308624	0.0157343
RPL35A;NM_000996.4	0.0387996	0.0164835
RPL35A;NM_001316311.2	-0.0387996	0.0164835
RPL41;NM_001035267.2	-0.00718339	0.047952
RPL41;NM_021104.2	0.00718339	0.047952
RPLP0;NM_001002.4	0.0132016	0.021978
RPLP0;NM_053275.4	-0.0132016	0.021978
RPS24;NM_001026.5	-0.0804753	0
RPS24;NM_033022.4	0.0802674	0
RPS27A;NM_001177413.1	-0.015436	0.0412088
RPS27A;NM_002954.6	0.0162222	0.0412088
RPS3;NM_001005.5	0.0151486	0.047952
RPS3;NM_001256802.2	-0.0152281	0.047952
RSPH9;NM_001193341.2	-0.333333	0.045954
RSPH9;NM_152732.5	0.333333	0.045954
RXRB;NM_001291989.2_6	-0.177483	0.0404595
RXRB;NM_021976.5_6	0.103527	0.0404595
RXRB;XM_005249278.4	0.154319	0.0404595
RXRB;XM_047419238.1	-0.114143	0.0404595
SAP30-DT;XR_939462.3	-0.378018	0.044955
SAP30-DT;XR_939463.4	0.375647	0.044955
SBNO1;NM_001167856.3	0.405367	0.00849151
SBNO1;NM_018183.5	-0.405367	0.00849151
SCIRT;NR_125864.1	0.666667	0.037962
SCIRT;NR_125865.1	-0.666667	0.037962
SDC3;NM_014654.4	-0.309316	0.002997
SDC3;XM_011542463.1	0.308727	0.002997
SDK1-AS1;XR_001744897.3	0.0811622	0.0394605
SDK1-AS1;XR_001744898.3	0.21079	0.0394605
SDK1-AS1;XR_007060194.1	-0.347168	0.0394605
SDK1-AS1;XR_926997.4	0.055215	0.0394605
SEC24D;NM_001318066.2	0.25103	0.022977
SEC24D;NM_014822.4	-0.25103	0.022977
SEC61G;NM_001012456.2	-0.0208162	0.032967
SEC61G;NM_014302.4	0.0208162	0.032967
SEPT5-GP1BB;NR_037611.1	-0.910752	0.0104895
SEPT5-GP1BB;NR_037612.1	0.910752	0.0104895
SERINC4;NM_001258031.2	-0.376001	0.0284715
SERINC4;NM_001258032.2	0.376001	0.0284715
SGPP2;NM_001320834.2	-1	0
SGPP2;NM_152386.4	0.666667	0.0404595
SHD;NM_001372011.1	0.666667	0.0324675
SHD;NM_020209.4	-0.666667	0.0324675
SHISA8;NM_001353439.2	-0.666667	0.025974
SHISA8;XM_006724256.5	0.726182	0.025974
SLC16A14;NM_152527.5	-0.631045	0.0344655
SLC16A14;XM_005246353.5	0.589306	0.0344655
SLC27A4;XM_017014222.2	-0.456495	0.00599401
SLC27A4;XM_047422664.1	0.289208	0.00799201
SLC2A13;XM_017018764.2	-0.526537	0.021978
SLC2A13;XM_017018766.2	0.438174	0.021978
SLC38A2;NM_018976.5	-0.0683693	0.0499501
SLC38A2;XM_047429019.1	0.0708977	0.0499501
SLC9A2;NM_003048.6	0.573236	0.0414585
SLC9A2;XM_047445572.1	-0.573236	0.0414585
SMPDL3A;NM_001286138.2	-0.250827	0.028971
SMPDL3A;NM_006714.5	0.250827	0.028971
SMPDL3B;NM_001009568.3	-0.282363	0.040959
SMPDL3B;NM_014474.4	0.294404	0.040959
SNHG1;NR_003098.2	-0.174341	0.017982
SNRNP35;XR_001748562.3	0.313984	0.041958
SNRPB;NM_003091.4	0.0213422	0.0454545
SNRPB;NM_198216.2	-0.0213422	0.0454545
SNX10;NM_001199837.3	-0.558966	0.032967
SORT1;NM_002959.7	0.24926	0.030969
SORT1;XM_005271101.4	-0.237678	0.030969
SOX13;NM_005686.3	0.327173	0.046953
SOX13;XM_005245623.4	-0.317645	0.046953
SP1;NM_003109.1	0.286145	0.014985
SP1;NM_138473.3	-0.325283	0.014985
SPATA25;NM_080608.4	-0.508894	0.0424575
SPATA25;XM_024451826.2	0.508894	0.0424575
SPATA2L;NM_152339.4	-0.388924	0.023976
SPATA2L;XM_005256279.6	0.388924	0.023976
SPRN;NM_001012508.6	-0.333333	0.026973
SPRN;NM_001391974.1	0.333333	0.026973
SQSTM1;NM_001142299.2_2	0.139248	0.017982
SQSTM1;NM_003900.5_2	-0.108924	0.0202298
SRGAP2C;NM_001271872.3	0.163163	0.03996
SRGAP2C;NM_001329984.2	-0.163163	0.03996
SRPX;NM_006307.5	-0.473496	0.0314685
SS18L2;NM_001370300.1	0.257314	0.027972
SS18L2;NM_016305.4	-0.257314	0.027972
ST20;NR_037652.2	0.262597	0.00949051
ST20;NR_037653.2	-0.262597	0.00949051
ST6GALNAC4;NM_175039.4	0.0897719	0.046953
ST6GALNAC4;NM_175040.4	-0.0897719	0.046953
ST8SIA6;XM_024447978.2	1	0
ST8SIA6;XM_047425154.1	-1	0
STX1B;NM_052874.5	0.666667	0.0424575
STX1B;XM_017022893.2	-0.666667	0.0424575
SURF1;NM_001280787.1_2	0.126411	0.022977
SURF1;NM_003172.4_2	-0.126411	0.022977
SYDE1;NM_001300910.2	-0.487713	0.0044955
SYDE1;NM_033025.6	0.497965	0.0044955
SYMPK;NM_004819.3	-0.154821	0.0487013
SYMPK;XM_047439485.1	0.161559	0.0487013
SYN1;NM_006950.3	-0.666667	0.0394605
SYN1;NM_133499.2	0.666667	0.0394605
SZT2;NM_001365999.1	-0.249617	0.0404595
SZT2;NM_015284.4	0.249617	0.0404595
TAF4;NM_003185.4_2	0.249652	0.0164835
TAF4;XM_047440429.1	-0.249652	0.0164835
TAPBP;NM_003190.5_5	0.478897	0.034965
TAPBP;NM_172209.3_5	-0.344748	0.0472028
TAPT1-AS1;NR_027696.1	0.522481	0.043956
TAPT1-AS1;NR_027697.1	-0.522481	0.043956
TBL1X;NM_001139466.1	-0.138271	0.036963
TBL1X;NM_001139467.1	0.169494	0.036963
TCAIM;NM_001029839.3	-0.272039	0.0244755
TCAIM;NM_001029840.3	0.300148	0.0244755
TCAIM;NM_001282913.2	-0.208344	0.0286713
TCAIM;NM_001282914.2	0.296109	0.0244755
TCAIM;NM_001282915.2	-0.245878	0.027972
TCAIM;NM_173826.4	0.130003	0.0437063
THEM6;NM_001363000.2	-0.204393	0.0397103
THEM6;NM_016647.3	0.223331	0.0397103
THSD1;NM_018676.4	0.462079	0.0484515
THSD1;NM_199263.3	-0.462079	0.0484515
TIGD2;NM_001382380.1	0.159378	0.042957
TIGD2;NM_145715.3	-0.159378	0.042957
TMCC3;NM_001301036.2	0.333333	0.0464535
TMCC3;NM_020698.4	-0.333333	0.0464535
TMEM165;NM_018475.5	-0.0962291	0.0462038
TMEM165;XM_047415962.1	0.104903	0.0462038
TMEM216;NM_001173991.3	-0.25384	0.044955
TMEM216;NM_016499.6	0.222643	0.044955
TMEM243;NM_001329472.1	0.248682	0.0337163
TMEM243;NM_024315.4	-0.269501	0.0337163
TMOD1;NM_003275.4	0.204115	0.020979
TMOD1;XM_047423825.1	-0.272502	0.020979
TMPPE;NM_001039770.3	-0.485839	0.042957
TMPPE;NM_001136238.2	0.485839	0.042957
TNFSF12;NM_003809.3	0.469789	0.044955
TNFSF12;NR_037146.2	-0.469789	0.044955
TOMM6;NM_001134493.2	0.0272586	0.0384615
TOMM6;NM_001382294.1	-0.0272586	0.0384615
TPBG;NM_001166392.2_2	-0.236232	0.044955
TPBG;NM_001376922.1_2	0.241619	0.044955
TRAPPC14;NM_001303470.2	0.294855	0.022977
TRAPPC14;NM_018275.5	-0.294855	0.022977
TRIP13;NM_004237.4	-0.128805	0.043956
TRIP13;XM_047417879.1	0.119713	0.043956
TRNP1;NM_001013642.3	0.170985	0.0484515
TRNP1;XM_005245867.4	-0.170985	0.0484515
TSC22D4;NR_130118.2	0.197858	0.040959
TSC22D4;NR_130119.2	-0.210482	0.040959
TSHZ1;NM_001308210.2	-0.163564	0.0424575
TSHZ1;NM_005786.6	0.163564	0.0424575
TSHZ3-AS1;XR_001753900.2	-0.333333	0.0434565
TSHZ3-AS1;XR_002958388.2	0.333333	0.0434565
TSKU-AS1;NR_120561.1	-0.221523	0.0494505
TSKU-AS1;NR_120562.1	0.221523	0.0494505
TSKU;NM_001318479.2	-0.547996	0.0404595
TSKU;NM_015516.4	0.463402	0.0404595
TST;NM_001270483.1	0.167379	0.0294705
TST;NM_003312.6	-0.167379	0.0294705
TXN2;NM_012473.4	-0.0520085	0.046953
TXN2;XM_006724226.2	0.0520085	0.046953
U2AF1;NM_006758.3	0.116201	0.031968
UBE2E3;NM_006357.4	-0.114318	0.0434565
UBE2E3;NM_182678.3	0.185436	0.035964
UBE2S;NM_014501.3	0.048352	0.027972
UBE2S;XM_011526752.3	-0.048352	0.027972
UBL7-DT;NR_038449.1_2	0.35246	0.0487013
UBL7-DT;NR_120377.1_2	-0.392751	0.0487013
UBOX5;NM_001267584.2	0.608351	0.0457043
UBOX5;NM_014948.4	-0.525523	0.0457043
UGCG;NM_003358.3	0.154819	0.047952
UGCG;XM_047423844.1	-0.189604	0.047952
VANGL1;NM_001172412.2	0.376664	0.0142358
VANGL1;NM_138959.3	-0.376664	0.0142358
VARS2;NM_001167733.3_6	0.137308	0.047952
VARS2;NM_001167734.2_6	-0.155765	0.047952
VPS37D;NM_001077621.2	0.479145	0.02997
VPS37D;XM_017011779.2	-0.477294	0.02997
VSTM2L;NM_080607.3	0.392964	0.044955
VSTM2L;XM_011528530.2	-0.392964	0.044955
WDR25;NM_001161476.3	-0.45226	0.041958
WDR25;NM_001350948.2	0.587673	0.0384615
WDR46;XM_047419524.1	-0.131012	0.047952
WDR7;NM_001382485.1	-0.678018	0.0357143
WDR7;NM_052834.3	0.798752	0.0357143
WDR83;NM_001099737.3	-0.431305	0.00599401
WDR83;NM_032332.4	0.298405	0.0112388
WDR83;NR_029375.2	0.1329	0.0444555
WTAP;NM_001270531.2	0.182275	0.0262238
WTAP;NM_004906.5	-0.169681	0.0262238
WTAP;NM_152857.3	-0.145072	0.0262238
WTAP;NM_152858.3	0.164596	0.0262238
XBP1;NM_001079539.2	0.076118	0.028971
XBP1;NM_005080.4	-0.0827933	0.028971
ZBED1;NM_001171135.2_2	0.20304	0.0494505
ZBED1;NM_001171136.2_2	-0.176629	0.0494505
ZBED5;NM_001143667.2	-0.145596	0.0254745
ZBED5;NM_021211.4	0.145596	0.0254745
ZBTB22;NM_001145338.2_5	0.201016	0.038961
ZBTB22;NM_005453.5_5	-0.201016	0.038961
ZBTB2;NM_020861.3	-0.526346	0.00499501
ZBTB2;XM_005267076.4	0.432094	0.00499501
ZCCHC24;NM_153367.4	0.151719	0.0414585
ZCCHC24;XM_011539452.4	-0.151719	0.0414585
ZDHHC8;NM_013373.4	-0.210052	0.0337163
ZDHHC8;XM_006724239.3	0.210052	0.0337163
ZFP90;NM_133458.4	0.436284	0.00849151
ZMAT5;NM_001003692.2	-0.18686	0.0164835
ZMAT5;NM_001318129.2	0.228284	0.0164835
ZMYND11;NM_001370099.2	-0.390507	0
ZNF180;NM_001291633.2	-0.573717	0.047952
ZNF205-AS1;NR_024166.1	0.666667	0.044955
ZNF205-AS1;NR_024167.1	-0.666667	0.044955
ZNF22-AS1;NR_126421.2	-0.212976	0.041958
ZNF22-AS1;NR_164113.1	0.212976	0.041958
ZNF232-AS1;NR_135657.1	-0.147474	0.0434565
ZNF232-AS1;NR_135658.1	0.147474	0.0434565
ZNF275;NM_001080485.4	-0.229047	0.03996
ZNF275;NM_001367757.1	0.229047	0.03996
ZNF319;NM_001384365.1	0.401222	0.044955
ZNF319;NM_001384367.1	-0.553125	0.044955
ZNF430;NM_025189.4_2	-0.433205	0.021978
ZNF440;NM_152357.3	0.483678	0.048951
ZNF440;XM_017026254.2	-0.557161	0.048951
ZNF512B;NM_020713.3	0.426307	0.0104895
ZNF512B;XM_047440327.1	-0.443135	0.0104895
ZNF587;NM_001204817.2	0.524999	0.011988
ZNF587;NM_032828.4	-0.524999	0.011988
ZNF606;NM_001348022.3	0.822785	0.0374625
ZNF606;NM_001348024.3	-0.699882	0.0374625
ZNF664;NM_001204298.2	0.149049	0.012987
ZNF664;NM_152437.3	-0.149049	0.012987
ZNF700;NM_001271848.2	0.28576	0.0284715
ZNF700;NM_144566.3	-0.28576	0.0284715
ZNF70;NM_021916.4	0.283961	0.0474525
ZNF70;XM_024452270.2	0.420744	0.0474525
ZNF70;XM_024452271.2	-0.294678	0.0474525
ZNF70;XM_047441490.1	-0.403185	0.0474525
ZNF747;NM_001305019.2	-0.221606	0.035964
ZNF747;NM_001305020.2	0.209265	0.035964
ZNF790-AS1;NR_040027.1	-0.415334	0.047952
ZNF790-AS1;NR_040028.1	0.415334	0.047952
ZNF837;NM_138466.2	-0.550379	0.043956
ZNF837;NR_049780.2	0.550379	0.043956

## Sheet: A3AR-293_vs_293t
	293t-A3_iso-293t_iso_dPSI	293t-A3_iso-293t_iso_p-val
AATF;NM_012138.4_2	-0.112507	0.02997
AATF;XM_047435748.1	0.106255	0.02997
ABCC4;NM_005845.5	0.326117	0.0437063
ABCC4;XM_047430034.1	-0.275056	0.0437063
ABHD14B;NM_001146314.2	-0.337869	0.00524476
ABHD14B;NM_032750.3	0.296721	0.00524476
ACAD10;NM_001136538.2	-0.325341	0.0204795
ACAD10;NM_025247.6	0.325341	0.0204795
ACOT2;NM_001364177.1	-0.154553	0.03996
ACOT2;NM_006821.6	0.187449	0.03996
ACOT9;NM_001033583.3	-0.1733	0.0494505
ACOT9;NM_001037171.2	0.165883	0.0494505
ACVR1;NM_001105.5	0.360452	0.034965
ACVR1;NM_001347663.1	-0.36436	0.034965
ADAMTS15;NM_139055.4	0.567514	0.028971
ADAMTS15;XM_005271419.5	-0.567514	0.028971
ADAMTS5;NM_007038.5	0.666667	0.042957
ADAMTS5;XM_047440680.1	-0.666667	0.042957
ADIPOR1;NM_001290553.2	0.230948	0.0104895
ADIPOR1;NM_015999.6	-0.229589	0.0104895
ADNP2;NM_014913.4	-0.33653	0.00749251
ADNP2;XM_047437352.1	0.342331	0.00749251
ADSS2;NM_001126.5	0.128694	0.0424575
ADSS2;XM_047447585.1	-0.137195	0.0424575
AHNAK;NM_001346445.2	0.421567	0.0374625
AHNAK;NM_001620.3	-0.363419	0.0374625
AHSA1;NM_001321441.2	-0.0482487	0.0284715
AHSA1;NM_012111.3	0.0482487	0.0284715
AIFM2;NM_001198696.2	-0.273948	0.0324675
AIFM2;NM_032797.6	0.273948	0.0324675
AK3;NM_001199856.2	0.238809	0.0337163
AK3;NM_016282.4	-0.199229	0.0337163
AKAP12;NM_001370346.1	-0.215195	0.01998
AKAP12;NM_005100.4	-0.258678	0.01998
AKAP12;NM_144497.2	0.112941	0.0430819
AKAP12;XM_017011517.3	0.360932	0.0124875
ALDOA;NM_184041.5	0.0382091	0.034965
ALDOA;NM_184043.2	-0.0378812	0.034965
ALG11;NM_001004127.3	0.119672	0.047952
ALG11;NR_036571.3	-0.119672	0.047952
ALKBH4;NM_017621.4	0.299688	0.02997
ALKBH4;XM_005250464.4	-0.299688	0.02997
ALPK1;NM_001102406.2	0.344161	0.0352148
ALPK1;NM_025144.4	-0.383769	0.0352148
AMIGO1;NM_020703.4	-0.333333	0.0364635
AMIGO1;XM_011541812.3	0.333333	0.0364635
ANXA2R;NM_001014279.3	-0.904704	0.0254745
ANXA2R;NM_001382352.1	0.904704	0.0254745
AOC2;NM_001158.5	0.705516	0.0174825
AOC2;NM_009590.4	-0.705516	0.0174825
APBA3;NM_004886.4	0.332477	0.038961
APBA3;XM_006722950.5	-0.333333	0.038961
APRT;NM_000485.3	-0.0382162	0.048951
APRT;NM_001030018.2	0.0382162	0.048951
AQP1;NM_001329872.2	-0.666667	0.0464535
AQP1;NM_198098.4	0.666667	0.0464535
ARHGAP11B;NM_001039841.3_4	-0.287624	0.038961
ARHGAP11B;NR_148423.2_4	0.287624	0.038961
ARL2BP;NM_012106.4	-0.104983	0.0324675
ARL2BP;XM_047433883.1	0.104983	0.0324675
ARMCX6;NM_019007.4	0.155635	0.0254745
ARMCX6;NR_033669.2	-0.17165	0.0254745
ARSB;NM_000046.5	0.631437	0.0424575
ARSB;XM_011543390.2	-0.644006	0.0424575
ARSK;NM_198150.3	0.289684	0.021978
ARSK;XM_047416820.1	-0.289684	0.021978
ATF3;NM_001030287.4	0.174588	0.00674326
ATF3;NM_001674.4	-0.178045	0.00674326
ATG4C;NM_032852.4	-0.152614	0.018981
ATG4C;NM_178221.3	0.152614	0.018981
ATG9A;NM_001077198.3	-0.174709	0.0307193
ATG9A;NM_024085.5	0.174709	0.0307193
ATP1A1;NM_000701.8	0.0899993	0.0262238
ATP1A1;NM_001160234.2	-0.0803612	0.0262238
ATP5F1C;NM_001001973.3	0.0630826	0.0462038
ATP5F1C;NM_001320886.2	-0.0642039	0.0462038
ATP6V1B1;NM_001692.4	-0.614493	0.0384615
ATP6V1B1;XM_011532907.3	0.614493	0.0384615
ATXN7;NM_001128149.3	0.372347	0.041958
ATXN7;NM_001377406.1	-0.357912	0.041958
AUNIP;NM_001287490.2	0.228336	0.0382118
AUNIP;NM_024037.3	-0.228336	0.0382118
B3GNT8;NM_001385648.2	0.666667	0.0414585
B3GNT8;NM_198540.2	-0.666667	0.0414585
BAG4;NM_001204878.2	0.188571	0.0154845
BAG4;NM_004874.4	-0.188571	0.0154845
BASP1;NM_001271606.2	0.577202	0.000999001
BASP1;NM_006317.5	-0.577202	0.000999001
BCDIN3D-AS1;NR_027499.1	-0.713491	0.00899101
BCDIN3D-AS1;NR_027501.1	0.69243	0.00899101
BEX2;NM_001168401.2	0.0583278	0.036963
BEX2;NM_032621.4	-0.0583574	0.036963
BEX4;NM_001080425.4	-0.0716132	0.020979
BEX4;NM_001127688.2	0.0716132	0.020979
BLOC1S1;NM_001487.4	0.135898	0.025974
BLOC1S1;NR_037656.2	-0.124666	0.025974
BMP1;NM_006129.5	0.444528	0.040959
BMP1;NR_033403.2	-0.363318	0.040959
BOLA3;NM_001035505.2	-0.0468374	0.0464535
BOLA3;NM_212552.3	0.0468374	0.0464535
BORCS7;NM_001136200.2	-0.121827	0.0394605
BORCS7;NM_144591.5	0.121827	0.0394605
BORCS8;NM_001145783.2	0.24825	0.0194805
BORCS8;NM_001145784.2	-0.24825	0.0194805
BRD4;NM_001379291.1	0.245216	0.0384615
BRD4;NM_001379292.1	-0.278977	0.032967
BRD4;XM_047438540.1	-0.206878	0.043956
BRD4;XM_047438543.1	0.300775	0.032967
C11orf68;NM_001135635.2	0.217258	0.0234765
C11orf68;NM_031450.4	-0.217258	0.0234765
C17orf49;NM_001142799.3	0.0788818	0.0487013
C17orf49;NM_174893.4	-0.121714	0.041958
C19orf54;NM_001353805.2	-0.368188	0.027972
C19orf54;NM_001353807.2	0.330386	0.041958
C1orf226;NM_001085375.2	0.421834	0.017982
C1orf226;NM_001135240.3	-0.421834	0.017982
C1orf52;NM_198077.4	0.128699	0.033966
C1orf52;NR_024113.2	-0.128699	0.033966
C6orf120;NM_001029863.3	0.181438	0.011988
C6orf120;NM_001317342.2	-0.181438	0.011988
C6orf132;NM_001164446.3	0.333333	0.0484515
C6orf132;XM_047419258.1	-0.333333	0.0484515
CAMSAP3;NM_001080429.3	-0.391829	0.02997
CAMSAP3;NM_020902.2	0.391829	0.02997
CASC9;NR_103849.2	0.19052	0.0397103
CASC9;NR_103850.2	-0.185069	0.0397103
CASKIN1;NM_020764.4	0.250172	0.0274725
CASKIN1;XM_024450361.2	-0.250172	0.0274725
CCDC106;NM_001370467.1	-0.427733	0.017982
CCDC106;NM_001370468.1	0.561514	0.00899101
CCNQ;NM_001130997.3	-0.174153	0.03996
CCNQ;NM_152274.5	0.162715	0.03996
CCT6B;NM_001193530.2	-0.649164	0.047952
CCT6B;XM_011524203.4	0.671845	0.047952
CCZ1;NM_015622.6	0.104072	0.0324675
CCZ1;XM_047420465.1	-0.104072	0.0324675
CD109;NM_133493.5	0.467386	0.034965
CD109;XM_047418212.1	-0.467386	0.034965
CDC26;NM_139286.4	-0.24652	0.0174825
CDC26;XM_017014575.2	0.165822	0.0332168
CDC37L1-DT;NR_121597.1	0.333634	0.00999001
CDC37L1-DT;NR_121598.1	-0.333634	0.00999001
CDC40;NM_015891.3	-0.142139	0.030969
CDC40;XM_047418862.1	0.142139	0.030969
CDH2;NM_001308176.2	0.333333	0.042624
CDH2;NM_001792.5	-0.666667	0.027972
CDH2;XM_011525788.1	0.333333	0.042624
CDIPTOSP;NR_015396.1	0.333333	0.046953
CDIPTOSP;NR_024370.1	-0.333333	0.046953
CDKN2B;NM_004936.4	-0.321422	0.0374625
CDKN2B;NM_078487.2	0.321422	0.0374625
CDYL2;NM_152342.4	-0.506914	0.022977
CDYL2;XM_011522866.2	0.506914	0.022977
CENPT;XM_024450455.2	0.146065	0.0499501
CENPT;XM_047434686.1	-0.15293	0.0499501
CENPX;NM_001271006.2	-0.168706	0.0237263
CENPX;NM_144998.4	0.154486	0.0237263
CERCAM;NM_001286760.1	0.160665	0.02997
CERCAM;NM_016174.5	-0.163512	0.02997
CERK;NM_022766.6	-0.229397	0.035964
CERK;XM_017028909.1	0.237926	0.035964
CHD1L;NM_001348452.2	-0.310508	0.0292208
CHD1L;NM_004284.6	0.301148	0.0292208
CHFR;NM_001161344.1	0.355322	0.0487013
CHFR;NM_001161345.1	-0.296236	0.0487013
CHRAC1;NM_017444.6	-0.18848	0.0127373
CHRAC1;NR_040712.2	0.188505	0.0127373
CHTF8;NM_001039690.5	-0.2559	0.00799201
CHTF8;NM_001040146.5	0.2559	0.00799201
CLCF1;NM_001166212.2	-0.666667	0.048951
CLCF1;NM_013246.3	0.666667	0.048951
CLUH;NM_001366661.1	-0.377516	0.032967
CLUH;XM_047435692.1	0.328083	0.043956
COL6A5;NM_153264.7	0.333333	0.048285
COL6A5;XM_011512622.3	0.333333	0.048285
COL6A5;XM_011512623.3	-0.666667	0.048285
CPNE8-AS1;XR_001749083.3	0.217986	0.0494505
CPNE8-AS1;XR_007063275.1	-0.217986	0.0494505
CRABP2;NM_001199723.2	-0.0662229	0.030969
CRABP2;NM_001878.4	0.0662229	0.030969
CRIP3;NM_001366068.1	0.468377	0.046953
CRIP3;NM_206922.3	-0.468377	0.046953
CRMP1;NM_001313.5	0.402754	0.0344655
CRMP1;XM_047449630.1	-0.470045	0.0344655
CSPG5;NM_006574.4	0.330542	0.0464535
CSPG5;XM_047447332.1	-0.278952	0.0464535
CUEDC1;NM_001271875.2	-0.4256	0.00699301
CUEDC1;XM_011524812.3	0.268981	0.0402098
CUTA;NM_001014433.3_2	0.136079	0.024975
CUTA;NM_001014840.2_2	-0.103901	0.02997
CYBC1;NM_001033046.4	-0.378423	0.0487013
CYBC1;XM_011523606.4	0.318026	0.0487013
CYP2D7;NR_002570.6_8	-0.666667	0.0484515
CYP2D7;NR_145674.3_8	0.666667	0.0484515
CYP2J2;NM_000775.4	-0.327473	0.0499501
CYP2J2;XM_047447498.1	0.309834	0.0499501
CYP51A1-AS1;NR_122109.1	0.666667	0.045954
CYP51A1-AS1;NR_122110.1	-0.666667	0.045954
DAPK3;NM_001348.3	0.274824	0.011988
DAPK3;NM_001375658.1	-0.274824	0.011988
DBNDD2;NM_001048223.3	-0.349959	0.0134865
DBNDD2;NM_001197139.2	0.351894	0.0134865
DCK;NM_000788.3	0.133025	0.0364635
DCK;XM_047449689.1	-0.133025	0.0364635
DEGS2;NM_206918.3	1	0
DEGS2;XM_006720043.4	-1	0
DERPC;NM_001366602.2	-0.203045	0.0437063
DERPC;NM_001366604.2	0.183911	0.0437063
DGKH;NM_001204504.3	-0.625779	0.017982
DGKH;NM_152910.6	0.574503	0.017982
DIPK1A;NM_001006605.5	0.207472	0.0374625
DIPK1A;NM_001252269.2	-0.219329	0.0374625
DLGAP5;NM_001146015.2	-0.128951	0.043956
DLGAP5;NM_014750.5	0.142105	0.043956
DLX4;NM_001934.4	-0.424861	0.0157343
DLX4;NM_138281.3	0.416341	0.0157343
DNAAF5;NM_017802.4	-0.185434	0.0404595
DNAAF5;NR_075098.2	0.164069	0.0404595
DNAJC6;NM_001256865.2	-0.294793	0.0382118
DNAJC6;NM_014787.4	0.294793	0.0382118
DNM1L;NM_001278463.2	-0.17491	0.0474525
DNM1L;NM_005690.5	0.165967	0.0474525
DOK1;NM_001318868.2	0.307198	0.044955
DOK1;NM_001381.5	-0.430128	0.026973
DOK6;NM_152721.6	-0.563816	0.0424575
DOK6;XM_017025610.2	0.521059	0.0424575
DOK6;XM_017025611.2	0.0427566	0.0424575
DPYSL3;NM_001197294.2	0.394019	0.0134865
DPYSL3;NM_001387.3	-0.540271	0.0134865
DPYSL3;XM_011537574.3	0.146252	0.0394605
DRAM1;NM_018370.3	-0.472426	0.044955
DRAM1;XM_047429098.1	0.528762	0.044955
DUSP12;NM_007240.3	-0.11982	0.0394605
DUSP12;XM_005244862.4	0.11982	0.0394605
DUSP2;NM_004418.4	0.333333	0.043956
DUSP2;XM_017003546.2	-0.333333	0.043956
DYRK2;NM_003583.4	0.495537	0.014985
DYRK2;NM_006482.3	-0.459392	0.014985
ECHDC1;NM_001002030.2	0.238141	0.0274725
ECHDC1;NM_001139510.2	-0.25194	0.0274725
EEF1E1;NM_001135650.2	-0.0699544	0.028971
EEF1E1;NM_004280.5	0.0699544	0.028971
EFNA2;NM_001405.4	0.59877	0.041958
EFNA2;XM_047438382.1	-0.633353	0.041958
EHD1;NM_001282445.2	0.280952	0.0427073
EHD1;NM_006795.4	-0.280952	0.0427073
EPDR1;NM_001242946.2	-0.293065	0.041958
EPDR1;NM_001242948.2	0.219356	0.0464535
ERGIC2;NM_016570.3	0.279427	0.011988
ERGIC2;XR_001748741.3	-0.273929	0.011988
ERP29;NM_001034025.2	-0.102631	0.00799201
ERP29;NM_006817.4	0.102631	0.00799201
ERVW-1;NM_001130925.2	0.666667	0.0394605
ERVW-1;NM_014590.4	-0.666667	0.0394605
ESRRB;XM_011536553.3	-1	0
ESRRB;XM_047431080.1	1	0
ETF1;NM_004730.4	-0.15005	0.0124875
ETF1;XM_047416930.1	0.157213	0.0124875
ETFA;NM_000126.4	0.0925323	0.032967
ETFA;XR_007064434.1	-0.0732861	0.032967
EXOC1;NM_178237.3	0.255024	0.044955
EXOC1;XM_005265750.4	-0.274052	0.044955
EXOSC10-AS1;NR_135061.1	-0.372681	0.0412088
EXOSC10-AS1;NR_135062.1	0.483415	0.0412088
FAM161A;NM_032180.3	-0.381557	0.0192308
FAM161A;NR_037710.2	0.346857	0.0192308
FAM222A;NM_032829.3	-0.820426	0.0362138
FAM222A;XM_024449229.2	0.825179	0.0362138
FAM3C;NM_001040020.2	0.227664	0.035964
FAM3C;XM_047419775.1	-0.243232	0.035964
FAM53C;NM_001350194.2	-0.127414	0.045954
FAM53C;NM_016605.3	0.18344	0.045954
FAT1;NM_005245.4	-0.589621	0.031968
FAT1;XM_006714139.4	0.477303	0.031968
FBL;NM_001436.4_2	-0.1233	0.00749251
FBL;XM_011526623.3	0.126863	0.00749251
FBXL15;NM_001387294.1	-0.106812	0.0454545
FBXL15;NM_024326.4	0.106812	0.0454545
FBXL3;NM_012158.4	-0.107882	0.028971
FBXL3;XM_005266336.2	0.107882	0.028971
FGFR1OP2;NM_001171887.2	-0.106836	0.047952
FGFR1OP2;NM_001171888.2	0.124122	0.047952
FHL2;NM_001318895.3	0.508959	0.010989
FHL2;NM_201557.5	-0.534745	0.010989
FKBP8;NM_001308373.2	-0.0567237	0.033966
FKBP8;NM_012181.5	0.0567237	0.033966
FLOT2;NM_004475.3	-0.150096	0.0437063
FLOT2;XM_017024394.2	0.147473	0.0437063
FOXO3B;NM_001368134.1	0.324616	0.0334665
FOXO3B;NM_001368135.1	-0.324616	0.0334665
FOXP4;NM_138457.3	-0.549728	0.047952
FOXP4;XM_024446319.2	0.536199	0.047952
FUBP3;NM_003934.2	-0.098387	0.033966
FUBP3;XM_005272232.3	0.101234	0.033966
GALNT9;NM_001122636.2_2	0.666667	0.0484515
GALNT9;NM_021808.3_2	-0.666667	0.0484515
GARIN5A;NM_001308429.2	0.267043	0.032967
GARIN5A;NM_138411.3	-0.267043	0.032967
GATA6;NM_005257.6	0.432642	0.00549451
GATA6;XM_047437483.1	-0.432642	0.00549451
GBA;NM_000157.4_2	0.320093	0.0112388
GBA;NM_001005741.3_2	-0.286772	0.0112388
GBX2;NM_001301687.2	0.432195	0.0487013
GBX2;NM_001485.4	-0.460152	0.0487013
GINS4;NM_032336.3	-0.123274	0.0274725
GINS4;XM_005273659.5	0.123274	0.0274725
GIPC1;NM_005716.4	-0.176898	0.0314685
GIPC1;XM_017026147.2	0.163127	0.0314685
GMPS;NM_003875.3	-0.207504	0.02997
GMPS;XM_011513263.3	0.202383	0.02997
GNGT1;NM_001329426.2	0.666667	0.0104895
GNGT1;NM_021955.5	-0.666667	0.0104895
GNRHR2;NR_002328.4	-0.227959	0.0374625
GNRHR2;NR_104033.1	0.454341	0.0314685
GNRHR2;NR_104034.1	-0.226381	0.0374625
GNRHR;NM_000406.3	-1	0
GNRHR;NM_001012763.2	1	0
GOLM1;NM_016548.4	-0.126886	0.00499501
GOLM1;NM_177937.3	0.126886	0.00499501
GPAT3;NM_001256421.1	0.55557	0.00749251
GPAT3;XM_017008781.2	-0.658958	0.00749251
GPR89B;NM_001350183.2	-0.419555	0.03996
GPR89B;NM_016334.5	0.667259	0.01998
GPR89B;XM_047422467.1	-0.311519	0.041625
GPX4;NM_001367832.1	0.0323789	0.045954
GPX4;NM_002085.5	-0.0300663	0.045954
GUF1;NM_021927.3	0.476191	0.0134865
GUF1;XM_024454178.2	-0.32716	0.0382118
GXYLT1;NM_001099650.2	-0.37983	0.011988
GXYLT1;NM_173601.2	0.289753	0.014985
H2BC5;NM_021063.4	0.272501	0.0457043
H2BC5;NM_138720.2	-0.325645	0.0457043
HACD3;NM_016395.4	-0.045064	0.0284715
HACD3;XM_011521664.3	0.045064	0.0284715
HAND1;NM_004821.3	-0.200607	0.0294705
HAND1;XM_005268531.2	0.200607	0.0294705
HCG15;NR_135289.2_7	0.242118	0.0414585
HCG15;NR_145490.1_7	-0.242118	0.0414585
HDDC2;NM_016063.3	0.0729331	0.044955
HDDC2;XM_047418850.1	-0.0897959	0.044955
HHLA3-AS1;XR_426710.4	0.322163	0.042957
HHLA3-AS1;XR_947498.3	-0.322163	0.042957
HILPDA;NM_001098786.2	-0.106953	0.041958
HILPDA;NM_013332.4	0.106953	0.041958
HMGA2-AS1;NR_120478.1	-0.441287	0.045954
HMGA2-AS1;NR_158984.1	0.914295	0.045954
HMGA2-AS1;NR_158985.1	-0.473008	0.045954
HNRNPAB;NM_004499.4	0.0612265	0.00599401
HNRNPAB;NM_031266.3	-0.0827408	0.003996
HNRNPD;NM_031369.3	-0.105579	0.035964
HNRNPD;NM_031370.3	0.0602377	0.040959
HNRNPDL;NM_031372.4	0.178045	0.00224775
HNRNPDL;NR_003249.2	-0.178073	0.00224775
HOXB-AS4;NR_046611.1	0.455503	0.0274725
HOXB-AS4;NR_170224.1	-0.455503	0.0274725
HPD;NM_001171993.2	0.481841	0.046953
HPD;NM_002150.3	-0.481841	0.046953
HPN-AS1;NR_024561.1	-0.5605	0.041958
HPN-AS1;NR_024562.1	0.5605	0.041958
HSD11B2;NM_000196.4	0.604341	0.0494505
HSD11B2;XM_047434048.1	-0.604341	0.0494505
HSD17B11;NM_016245.5	-0.0990704	0.024975
HSD17B11;XM_011532021.2	0.0990704	0.024975
HSD17B14;NM_016246.3	-0.308436	0.0494505
HSD17B14;XM_047438897.1	0.289469	0.0494505
HSPA12A-AS1;XR_007062300.1	-0.333333	0.024975
HSPA12A-AS1;XR_007062301.1	0.333333	0.024975
HSPA2;NM_001387931.1	-0.316616	0.036963
HSPA2;NM_021979.4	0.316616	0.036963
HSPD1;NM_002156.5	0.020547	0.0344655
HSPD1;NM_199440.2	-0.020547	0.0344655
IDH1;NM_001282387.1	-0.0926178	0.044955
IDH1;NM_005896.4	0.112468	0.044955
IL11RA;NM_001142784.3	-0.431433	0.0264735
IL11RA;NR_052010.2	0.431433	0.0264735
IL12A;NM_000882.4	-0.39011	0.0404595
IL12A;NM_001354582.2	0.39011	0.0404595
IPO5P1;NR_103741.1	-0.256725	0.037962
IPO5P1;NR_103742.1	0.256725	0.037962
IRGQ;NM_001007561.3	0.318107	0.028971
IRGQ;NM_001388309.1	-0.318107	0.028971
IRX6;NM_024335.3	-0.424911	0.047952
IRX6;XM_005256137.4	0.424911	0.047952
ITGA5;NM_002205.5	0.181961	0.013986
ITGA5;XM_024448970.2	-0.181961	0.013986
ITPRIPL2;NM_001034841.4	0.219851	0.024975
ITPRIPL2;NR_028028.2	-0.219851	0.024975
IWS1;NM_017969.3	-0.263648	0.0224775
IWS1;XM_017004468.3	0.266595	0.0224775
JRKL;NM_001261833.2	-0.261242	0.0194805
JRKL;NM_003772.4	0.261242	0.0194805
KCNG3;NM_133329.6	0.442026	0.0472028
KCNG3;NM_172344.3	-0.364483	0.0472028
KCNIP3;NM_001034914.2_2	0.666667	0.017982
KCNIP3;NM_013434.5_2	-0.666667	0.017982
KCNJ4;NM_004981.2	0.666667	0.030969
KCNJ4;NM_152868.3	-0.666667	0.030969
KCNJ5-AS1;NR_169215.1	-0.651695	0.043956
KCNJ5-AS1;NR_169217.1	0.642174	0.043956
KCNRG;NM_173605.2	-0.554809	0.0314685
KCNRG;NM_199464.3	0.554809	0.0314685
KDM3A;NM_001146688.2	0.486105	0.01998
KDM3A;NM_018433.6	-0.448632	0.01998
KIAA0930;NM_001009880.2	0.199675	0.048951
KIAA0930;NM_015264.2	-0.199675	0.048951
KIF23;NM_004856.7	-0.249142	0.035964
KIF23;XM_005254799.4	0.243486	0.035964
KLC3;NM_177417.3	-0.236188	0.0364635
KLC3;XM_024451371.2	0.236188	0.0364635
KLF15;NM_014079.4	-0.375811	0.0487013
KLF15;XM_011512743.3	0.370448	0.0487013
KLF5;NM_001730.5	0.199269	0.041958
KLF5;XM_047430553.1	-0.199269	0.041958
KREMEN2;NM_024507.4	0.610677	0.046953
KREMEN2;NM_172229.3	-0.666667	0.046953
KRT18;NM_000224.3	0.0904292	0.0414585
KRT18;NM_199187.2	-0.0904292	0.0414585
LAMP1;NM_005561.4	0.15466	0.0254745
LAMP1;XM_047430302.1	-0.141348	0.0254745
LGSN;XM_017010930.3	0.3333	0.0437063
LGSN;XM_047418866.1	-0.3333	0.0437063
LHFPL2;NM_005779.3	0.489064	0.026973
LHFPL2;XM_006714515.3	-0.453784	0.026973
LIF;NM_001257135.2	1	0
LIF;NM_002309.5	-1	0
LIFR;NM_001127671.2	-0.412431	0.027972
LIFR;NM_002310.6	0.665919	0.00699301
LINC00869;NR_111951.1	-0.234695	0.03996
LINC00869;NR_111952.1	0.17911	0.044955
LINC00888;NR_038301.1	0.306392	0.0144855
LINC00888;NR_038302.1	-0.306392	0.0144855
LINC01772;NR_147210.1_2	-0.622918	0.0494505
LINC01772;NR_147211.1_2	0.622918	0.0494505
LINC01943;XR_007087124.1	-0.245221	0.031968
LINC01943;XR_007087125.1	-0.428389	0.030969
LINC01943;XR_245039.4	0.67361	0.030969
LINC02449;NR_120454.1	0.666667	0.0314685
LINC02449;NR_120455.1	-0.666667	0.0314685
LINC02482;NR_134664.1	0.277985	0.025974
LINC02482;NR_134665.1	-0.277985	0.025974
LINC03026;NR_135137.1	0.405874	0.022977
LINC03026;NR_135138.1	-0.405874	0.022977
LIPT2;NM_001329941.2	-0.336332	0.0314685
LIPT2;NM_001329942.2	0.365456	0.0314685
LMTK2;NM_014916.4	0.333333	0.031968
LMTK2;XM_011515981.4	-0.333333	0.031968
LOC100128164;NR_024409.2	0.333333	0.0484515
LOC100128164;NR_027622.1	-0.333333	0.0484515
LOC100288637;NR_038253.1_3	-0.491868	0.0434565
LOC100288637;NR_038254.1_3	0.491868	0.0434565
LOC100289561;NR_171049.1	0.38024	0.0404595
LOC100289561;NR_171050.1	-0.38024	0.0404595
LOC100421372;NM_001378785.1	-0.14726	0.015984
LOC100421372;NM_001378790.1	0.14726	0.015984
LOC100506207;NR_038979.1	0.316277	0.048951
LOC100506207;NR_038980.1	-0.316277	0.048951
LOC101060212;XM_047437249.1	-0.285864	0.040959
LOC101060212;XM_047437250.1	0.285864	0.040959
LOC101929479;NR_158179.1_2	-0.154829	0.040959
LOC101929479;NR_160936.1_2	0.154829	0.040959
LOC102724322;XR_001746655.2	0.560976	0.042957
LOC102724322;XR_001746660.2	-0.560976	0.042957
LOC102724378;NR_160696.1	-0.329547	0.0499501
LOC102724378;NR_160697.1	0.329547	0.0499501
LOC102724594;NM_001320646.2	-0.320743	0
LOC102724594;NM_001320648.2	0.328898	0
LOC102724851;XR_001744059.3	0.0494478	0.041958
LOC102724851;XR_007059523.1	0.148327	0.041958
LOC102724851;XR_007059524.1	-0.209989	0.041958
LOC102724851;XR_007059525.1	0.246869	0.041958
LOC102724851;XR_007059526.1	-0.178975	0.041958
LOC102724851;XR_007059527.1	-0.104092	0.041958
LOC102724851;XR_007059528.1	0.148327	0.041958
LOC102724851;XR_007059529.1	0.148327	0.041958
LOC102724851;XR_007059530.1	-0.248241	0.041958
LOC105369812;XR_001749186.2	0.47897	0.0444555
LOC105369812;XR_945043.3	-0.47897	0.0444555
LOC105369863;XR_007063384.1	-0.00748691	0.0464535
LOC105369863;XR_007063385.1	0.00748691	0.0464535
LOC105370168;XR_001749842.2	0.333333	0.044955
LOC105370168;XR_007063763.1	-0.333333	0.044955
LOC105371050;XR_001752053.2	0.666667	0.017982
LOC105371050;XR_007064942.1	-0.65211	0.017982
LOC105371942;XR_001753132.3	0.378986	0.042957
LOC105371942;XR_007065961.1	-0.378986	0.042957
LOC105372817;XR_007067880.1	-0.210589	0.0104895
LOC105372817;XR_937764.3	0.210354	0.0104895
LOC105372906;XR_922576.4	0.334796	0.046953
LOC105372906;XR_922577.4	-0.334796	0.046953
LOC105373250;XR_938441.2	0.204881	0.047952
LOC105373250;XR_938442.2	-0.204881	0.047952
LOC105373312;XR_938503.3	-0.45818	0.0494505
LOC105373312;XR_938504.3	0.45818	0.0494505
LOC105374291;XR_001741083.2	0.796308	0.0384615
LOC105374291;XR_007096222.1	-0.796308	0.0384615
LOC105375549;XR_002956526.2	-0.666667	0.040959
LOC105375549;XR_007060574.1	0.666667	0.040959
LOC105375846;XR_001745916.2	0.333333	0.0499501
LOC105375846;XR_001745917.2	-0.333333	0.0499501
LOC105376166;XR_007061683.1	0.666667	0.0404595
LOC105376166;XR_930154.3	-0.666667	0.0404595
LOC105376626;XR_001748180.2	-0.603591	0.0457043
LOC105376626;XR_007062653.1	0.603591	0.0457043
LOC105377644;XR_002959626.2	0.65362	0.0474525
LOC105377644;XR_007096252.1	-0.65362	0.0474525
LOC105377905;XR_007059688.1	0.333333	0.0364635
LOC105377905;XR_007059689.1	-0.333333	0.0364635
LOC105377994;XR_001744333.2	1	0
LOC105377994;XR_001744334.2	-1	0
LOC105378179;XR_007064155.1	0.782045	0.0224775
LOC105378179;XR_943839.3	-0.782045	0.0224775
LOC105378963;XR_001742658.2	0.666667	0.0414585
LOC105378963;XR_948320.3	-0.666667	0.0414585
LOC107984088;XR_001754466.2	0.293085	0.0464535
LOC107984088;XR_007067494.1	-0.293085	0.0464535
LOC107984270;XR_001747591.2	-0.666667	0.0414585
LOC107984270;XR_001747592.2	0.666667	0.0414585
LOC107984906;XR_001752051.2	-0.586718	0.0444555
LOC107984906;XR_007064936.1	0.586718	0.0444555
LOC107984948;XR_001738029.2	-0.639171	0.016983
LOC107984948;XR_007066054.1	0.639171	0.016983
LOC107985088;XR_001738143.3	-0.666608	0.044955
LOC107985088;XR_007066217.1	0.666608	0.044955
LOC107985492;XR_001755028.1	1	0
LOC107985492;XR_001755029.1	-1	0
LOC107985686;XR_001755803.3	-0.333244	0.0264735
LOC107985686;XR_007068396.1	0.333244	0.0264735
LOC107985900;XR_001739545.2	-0.221947	0.0314685
LOC107985900;XR_001739546.2	0.221947	0.0314685
LOC107986015;XR_001740433.3	0.101756	0.0334665
LOC107986015;XR_007095935.1	-0.101756	0.0334665
LOC107987011;XR_001746548.2	-0.999985	0.0184815
LOC107987011;XR_007061697.1	0.999985	0.0184815
LOC107987043;XR_001746600.2	-0.333333	0.042957
LOC107987043;XR_007061395.1	0.333333	0.042957
LOC117779438;NR_168501.1	-0.43618	0.046953
LOC117779438;NR_168502.1	0.43618	0.046953
LOC124900486;XR_007068244.1	0.325616	0.0344655
LOC124900486;XR_007068245.1	-0.325616	0.0344655
LOC124900623;XR_007058392.1	0.321798	0.0484515
LOC124900623;XR_007058393.1	-0.321798	0.0484515
LOC124900812;XR_007058366.1	0.185542	0.0394605
LOC124900812;XR_007058367.1	-0.185542	0.0394605
LOC124900962;XR_007058732.1	0.0496603	0.048951
LOC124900962;XR_007058733.1	0.215417	0.048951
LOC124900962;XR_007058734.1	-0.265078	0.048951
LOC124901081;XR_007058956.1	-0.594125	0.01998
LOC124901081;XR_007058959.1	0.594125	0.01998
LOC124901241;XR_007059407.1	-0.666659	0.0404595
LOC124901241;XR_007059408.1	0.666659	0.0404595
LOC124901304;XR_007059548.1	0.383393	0.036963
LOC124901304;XR_007059549.1	-0.383393	0.036963
LOC124901607;XR_007060273.1	-0.10928	0.0414585
LOC124901607;XR_007060274.1	0.10928	0.0414585
LOC124901992;XR_007061031.1	-0.333504	0.0294705
LOC124901992;XR_007061032.1	0.333504	0.0294705
LOC124902450;XR_007062189.1	0.471766	0.0474525
LOC124902450;XR_007062190.1	-0.471766	0.0474525
LOC124902519;XR_007062324.1	-0.477489	0.0374625
LOC124902519;XR_007062325.1	0.477489	0.0374625
LOC124902675;XR_007062681.1	0.666667	0.0414585
LOC124902675;XR_007062682.1	-0.666667	0.0414585
LOC124902941;XR_007063326.1	0.52642	0.0307193
LOC124902941;XR_007063327.1	-0.501381	0.0307193
LOC124903035;XR_007063488.1	-0.666667	0.048951
LOC124903035;XR_007063489.1	0.666667	0.048951
LOC124903063;XR_007063550.1	-0.444109	0.034965
LOC124903063;XR_007063551.1	0.444109	0.034965
LOC124904167;XR_007066052.1	-0.424009	0.042957
LOC124904167;XR_007066053.1	0.424009	0.042957
LOC124904385;XR_007066497.1	0.666667	0.0174825
LOC124904385;XR_007066498.1	-0.666667	0.0174825
LOC124905148;XR_007068157.1	0.333333	0.014985
LOC124905148;XR_007068158.1	-0.333333	0.014985
LOC124905180;XR_007068219.1	0.333305	0.0434565
LOC124905180;XR_007068220.1	-0.333305	0.0434565
LOC124909397;XR_007095974.1	-1	0
LOC124909397;XR_007095975.1	1	0
LONP1;NM_004793.4	-0.240788	0
LONP1;NR_076392.2	0.224865	0.002997
LOXL1-AS1;NR_040068.1	0.462048	0.0262238
LOXL1-AS1;NR_040070.1	-0.430399	0.0262238
LPGAT1;NM_001375844.1	-0.190125	0.0499501
LPGAT1;NM_014873.3	0.168506	0.0499501
LPGAT1;XM_047436140.1	-0.159474	0.0499501
LRFN4;NM_001363524.2	-0.208602	0.036963
LRFN4;NM_024036.5	0.208602	0.036963
LRIG3;NM_001136051.3	-0.246853	0.0322178
LRIG3;NM_153377.5	0.246853	0.0322178
LRP12;NM_001135703.3	0.175652	0.041958
LRP12;NM_013437.5	-0.175652	0.041958
LRRC73;NM_001012974.4	-0.925102	0.020979
LRRC73;NM_001271882.2	0.925102	0.020979
LRTOMT;NM_001145309.4	-0.333333	0.0382118
LRTOMT;NM_001145310.4	0.336551	0.0382118
LTB4R2;NM_001164692.3_2	0.558399	0.024975
LTB4R2;NM_019839.5_2	-0.558399	0.024975
LYAR;NM_001145725.2	0.202119	0.012987
LYAR;NM_017816.3	-0.195417	0.012987
LYG2;NM_175735.4	-0.666667	0.0454545
LYG2;XM_017003751.3	0.666667	0.0454545
LZTS3;NM_001365618.1	0.330116	0.0487013
LZTS3;NM_001367609.1	-0.442466	0.0487013
LZTS3;NM_001388189.1	-0.28031	0.0487013
LZTS3;XM_011529409.4	0.318045	0.0487013
MAGEC1;NM_005462.5	0.333333	0.045954
MAGEC1;XM_011531418.3	-0.333333	0.045954
MAILR;NR_126338.1	-0.333333	0.0499501
MAILR;NR_126339.1	0.333333	0.0499501
MANEA-DT;NR_047502.1	0.564475	0.037962
MANEA-DT;NR_104136.1	-0.564475	0.037962
MANEA;NM_024641.4	-0.145015	0.033966
MANEA;XM_005267147.4	0.145015	0.033966
MAP3K11;NM_002419.4	-0.127729	0.045954
MAP3K11;XM_047426962.1	0.127729	0.045954
MAP3K12;NM_006301.4	0.293705	0.0494505
MAP3K12;XM_047429523.1	-0.430038	0.0314685
MAP7D1;NM_001286365.2	0.0853774	0.0499501
MAP7D1;NM_001286366.2	-0.0933931	0.0499501
MARCKSL1;NM_023009.7	0.0400005	0.0454545
MARCKSL1;NR_052852.2	-0.0400005	0.0454545
MCM5;XM_006724242.5	0.179342	0.0164835
MCM5;XM_047441366.1	-0.162546	0.0164835
MCRIP1;NM_001093767.3_2	-0.20619	0.045954
MCRIP1;NM_207368.5_2	0.184872	0.045954
MED7;NM_001100816.1	0.147385	0.027972
MED7;NM_004270.5	-0.147385	0.027972
METTL17;NM_001029991.2	0.11479	0.0284715
METTL17;NM_022734.3	-0.11479	0.0284715
MGAT3;NM_001098270.2	-0.71004	0.002997
MGAT3;NM_002409.5	0.71004	0.002997
MIEF2;NM_001144900.3_2	-0.445356	0.030969
MIEF2;NM_139162.4_2	0.470753	0.030969
MINCR;NR_120682.1	-0.245379	0.016983
MINCR;NR_120683.1	0.245379	0.016983
MMP16;NM_005941.5	-0.333123	0.0314685
MMP16;XM_024447154.2	0.333123	0.0314685
MMUT;NM_000255.4	0.186713	0.0224775
MMUT;XM_005249143.4	-0.186713	0.0224775
MOGS;NM_001146158.2	0.212113	0.021978
MOGS;NM_006302.3	-0.212113	0.021978
MPP7;NM_001318170.2	-0.795596	0.0254745
MPP7;XM_047424646.1	0.599165	0.0297203
MRFAP1;NM_001272053.2	-0.0417382	0.023976
MRFAP1;NM_033296.3	0.0417382	0.023976
MRPL33;NM_004891.4	-0.142813	0.000999001
MRPL33;NM_145330.3	0.142813	0.000999001
MSANTD3;NM_001198805.2	0.189492	0.044955
MSANTD3;NM_001198806.2	-0.17795	0.044955
MSANTD4;NM_001318750.1	-0.209726	0.0314685
MSANTD4;XM_017018417.2	0.273017	0.0314685
MTX3;NM_001010891.5	0.293542	0.030969
MTX3;NM_001363818.2	-0.293542	0.030969
MXI1;NM_005962.5	0.10536	0.047952
MXI1;NM_130439.3	-0.106901	0.047952
MYL6;NM_021019.5	0.0639885	0.00499501
MYL6;NM_079423.4	-0.0639885	0.00499501
MYLK-AS1;NR_038266.2	0.448073	0.0144855
MYLK-AS1;NR_121654.1	-0.448073	0.0144855
NAB2;NM_001330305.2	0.440762	0.00749251
NAB2;NM_005967.4	-0.440762	0.00749251
NACC1;NM_052876.4	-0.225473	0.0217283
NACC1;XM_005259721.4	0.241104	0.0217283
NDC1;NM_018087.5	-0.203318	0.017982
NDC1;NR_033142.2	0.19273	0.017982
NDST1;NM_001301063.2	0.154346	0.036963
NDST1;NM_001543.5	-0.154346	0.036963
NFIL3;NM_005384.3	0.230077	0.0174825
NFIL3;XM_047423426.1	-0.235559	0.0174825
NFKBIZ;NM_001005474.3	-0.666667	0.0214785
NFKBIZ;NM_031419.4	0.666667	0.0214785
NHLH2;NM_001111061.2	-0.374632	0.0427073
NHLH2;NM_005599.3	0.355901	0.0427073
NKX3-1;NM_001256339.1	-0.333333	0.0434565
NKX3-1;NM_006167.4	0.377352	0.0434565
NKX3-2;XM_047416049.1	0.367662	0.0262238
NKX3-2;XM_047416050.1	-0.352805	0.0262238
NLN;XM_047417443.1	-0.189454	0.044955
NLN;XM_047417444.1	0.190635	0.044955
NOLC1;NM_001284389.2	0.0706386	0.023976
NOLC1;NM_004741.5	-0.0793602	0.023976
NOP56;NM_006392.4	-0.16642	0.0044955
NOP56;NR_027700.3	0.169631	0.0044955
NR2F1;NM_005654.6	-0.285995	0.00849151
NR2F1;XM_017009797.2	0.285995	0.00849151
NRGN;NM_001126181.2	0.15059	0.031968
NRGN;NM_006176.3	-0.15059	0.031968
NTMT1;NM_014064.4	-0.285203	0.044955
NTMT1;XM_047423258.1	0.244302	0.044955
NTN1;NM_004822.3	-0.333333	0.0254745
NTN1;XM_047437096.1	0.333333	0.0254745
NUDT2;NM_001161.5	-0.295839	0.00899101
NUDT2;NM_147173.3	0.309951	0.00899101
NUDT9;NM_024047.5	0.365594	0.01998
NUDT9;XR_007057928.1	-0.271693	0.0237263
NUMBL;NM_001289980.2	0.311951	0.0224775
NUMBL;NM_004756.5	-0.311951	0.0224775
NUSAP1;NM_001243143.2	0.173142	0.0287213
NUSAP1;NM_016359.5	-0.166168	0.0287213
NUSAP1;NM_018454.8	0.269924	0.0114885
NUSAP1;XM_005254430.6	-0.243549	0.0114885
NXN;NM_001205319.1	0.372069	0.017982
NXN;NM_022463.5_3	-0.416388	0.017982
OLFM2;NM_001304348.2	0.304028	0.048951
OLFM2;XM_047439713.1	-0.333333	0.048951
ORMDL3;NM_001320803.1	0.392623	0.0122378
ORMDL3;XM_047437095.1	-0.546081	0.0104895
OSER1-DT;NR_038338.2	-0.513623	0.0164835
OSER1-DT;NR_038339.2	0.408331	0.0164835
OTUD5;NM_001136158.2_2	0.164558	0.0393357
OTUD5;XM_005272622.5	-0.27299	0.0187313
OTUD5;XM_024452396.2	0.200666	0.02997
OTUD5;XM_024452397.2	-0.277577	0.0187313
OXCT1;NM_000436.4	0.159141	0.0192308
OXCT1;NM_001364303.2	-0.154666	0.0192308
PABPC4;NM_001135653.2	-0.111739	0.00824176
PABPC4;NM_001135654.2	0.0914478	0.00824176
PCDHA10;NM_031859.3_2	-0.333332	0.0262238
PCDHA10;NM_031860.3_2	0.333332	0.0262238
PCDHGA11;NM_018914.3	0.472195	0.0464535
PCDHGA11;NM_032092.2	-0.534964	0.0464535
PCYOX1L;NM_001301054.2	0.333333	0.00974026
PCYOX1L;NM_024028.4	-0.318061	0.00974026
PDCD2;NM_001199461.2	0.164154	0.021312
PDCD2;NM_001199462.2	-0.191549	0.021312
PDCD2;NM_001199464.2	-0.0931469	0.02997
PDCD2;NM_002598.4	0.139756	0.021312
PDCD2;NM_144781.3	0.0672731	0.0447552
PDCD6-AHRR;NR_165159.2	-0.356042	0.0464535
PDCD6-AHRR;NR_165163.2	0.356042	0.0464535
PDE7A;NM_001242318.3	-0.322997	0.033966
PDE7A;NM_002603.4	0.320727	0.033966
PDHX;NM_003477.3	-0.172425	0.021978
PDHX;XM_011520390.2	0.177824	0.021978
PDZD4;NM_001303512.2	0.576992	0.032967
PDZD4;NM_032512.5	-0.435946	0.041958
PFN2;NM_002628.5	-0.0390001	0.045954
PFN2;NM_053024.4	0.0390001	0.045954
PGF;NM_001207012.1	0.311508	0.04329
PGF;NM_001293643.1	0.156817	0.047952
PGF;NM_002632.6	-0.241762	0.04329
PGF;XM_047431476.1	-0.226563	0.04329
PHOSPHO2;NM_001008489.4	-0.252055	0.0374625
PHOSPHO2;NM_001199285.2	0.339268	0.0274725
PIGQ;NM_004204.5	-0.218634	0.0264735
PIGQ;NM_148920.4	0.218634	0.0264735
PIH1D1;NM_017916.3	0.218511	0.002997
PIH1D1;XM_047439024.1	-0.168579	0.002997
PIK3IP1;NM_001135911.1	0.259428	0.0484515
PIK3IP1;NM_052880.5	-0.259428	0.0484515
PKN1;NM_002741.5	-0.102973	0.021978
PKN1;NM_213560.3	0.102973	0.021978
PLCB1;NM_015192.4	0.284396	0.0434565
PLCB1;NM_182734.3	-0.284396	0.0434565
PODXL;NM_001018111.3	-0.179701	0.043956
PODXL;NM_005397.4	0.179701	0.043956
POLG;NM_001126131.2	0.165735	0.0284715
POLG;NM_002693.3	-0.165735	0.0284715
POM121L15P;NR_135922.1	-0.915241	0.034965
POM121L15P;NR_170942.1	0.915241	0.034965
PPIA;NM_001300981.2	-0.0333842	0.027972
PPIA;NM_021130.5	0.0379806	0.027972
PPID;NM_005038.3	0.130594	0.0194805
PPID;XM_047415844.1	-0.130594	0.0194805
PPM1M;NM_144641.4	0.343027	0.013986
PPM1M;XM_005264881.2	-0.509003	0
PPP1R12A-AS1;NR_146533.1	-0.666667	0.0337163
PPP1R12A-AS1;NR_146534.1	0.666667	0.0337163
PPP1R35;NM_001346938.2	0.11713	0.0404595
PPP1R35;NM_145030.4	-0.11713	0.0404595
PPP4R2;NM_001318026.2	-0.157154	0.03996
PPP4R2;NM_174907.4	0.167797	0.03996
PPP4R3A;NM_001284280.2	-0.30936	0.0412088
PPP4R3A;NM_001366432.2	0.266948	0.0412088
PRDM8-AS1;XR_938928.4	0.333333	0.042957
PRDM8-AS1;XR_938929.3	-0.333333	0.042957
PRELID3B;NM_001256403.2	0.0545506	0.047952
PRELID3B;NM_016045.3	-0.0545506	0.047952
PREX2;NM_024870.4	0.810563	0.037962
PREX2;XM_047422267.1	-0.729572	0.037962
PRICKLE3;NM_001307979.2	0.15039	0.0464535
PRICKLE3;NM_006150.5	-0.15039	0.0464535
PRKACA;NM_002730.4_2	-0.197627	0.0487013
PRKACA;NM_207518.3_2	0.211909	0.0487013
PRKCD;NM_001354678.2	0.480145	0.017982
PRKCD;NM_212539.2	-0.408129	0.0202298
PROK2;NM_001126128.2	0.586096	0.0354645
PROK2;NM_021935.4	-0.586096	0.0354645
PRR3;NM_001077497.3_7	0.230316	0.035964
PRR3;XM_047419381.1	-0.120752	0.045954
PRRC2A;NM_004638.4_7	0.0773653	0.0484515
PRRC2A;NM_080686.3_7	-0.152589	0.0464535
PRRC2A;XM_047419336.1	0.0752242	0.0484515
PRRG4;NM_024081.6	0.423675	0.0472028
PRRG4;XM_006718314.4	-0.348138	0.0472028
PSMC3IP;NM_016556.4	-0.244547	0.015984
PSMC3IP;NR_045671.2	0.247691	0.015984
PSMC6;NM_002806.5	0.14322	0.034965
PSMC6;XM_047431607.1	-0.110768	0.034965
PSMG2;NM_020232.5	0.136429	0.0244755
PSMG2;NM_147163.2	-0.136429	0.0244755
PSMG3;NM_001134340.2	0.055446	0.036963
PSMG3;NM_032302.4	-0.055446	0.036963
PTGES2;NM_025072.7	-0.194813	0.0464535
PTGES2;XM_024447688.2	0.162309	0.0464535
PTK7;NM_001270398.2	-0.228456	0.0474525
PTK7;NM_002821.5	0.324952	0.014985
PYM1;NM_001143853.1	0.159344	0.0304695
PYM1;NM_032345.3	-0.159344	0.0304695
RAB11FIP4;NM_001303542.3	-0.480562	0.00874126
RAB11FIP4;NM_032932.6_2	0.49678	0.00874126
RABGGTB;NM_004582.4	0.176373	0.001998
RABGGTB;NR_073562.1	-0.176373	0.001998
RABL6;NM_001173989.4	-0.0706154	0.0494505
RABL6;NM_024718.5	0.0736299	0.0494505
RAD23A;NM_001270362.2	-0.0805565	0.046953
RAD23A;NM_005053.4	0.145296	0.017982
RAD23B;NM_001244724.2	-0.0510877	0.0374625
RAD23B;NM_002874.5	0.048134	0.0374625
RASGEF1A;XM_005271809.4	-0.262833	0.0499501
RASGEF1A;XM_011539500.3	0.294135	0.0499501
RBAK;NM_001204456.2	-0.21897	0.034965
RBAK;NM_021163.4	0.21897	0.034965
RBM42;NM_001319113.2	0.132918	0.0114885
RBM42;NM_024321.5	-0.132918	0.0114885
RCC1;NM_001048195.4	-0.118479	0.0344655
RCC1;NM_001269.6	0.0890669	0.0344655
RDH16;NM_001320108.2	-0.666667	0.037962
RDH16;NM_003708.5	0.666667	0.037962
RELB;NM_006509.4	-0.666667	0.0324675
RELB;XM_005259127.4	0.572317	0.0324675
RFC4;NM_002916.5	-0.0822942	0.028971
RFC4;NM_181573.3	0.0822942	0.028971
RFNG;NM_002917.2	0.111885	0.0444555
RFNG;XM_011523587.3	-0.111885	0.0444555
RHOBTB2;NM_001160037.2	-0.564159	0.0494505
RHOBTB2;NM_015178.3	0.564159	0.0494505
RIPPLY3;NM_001317768.2	-0.333333	0.0277223
RIPPLY3;NM_018962.3	0.305383	0.0277223
RNF144B;NM_182757.4	-0.666667	0.036963
RNF144B;XM_047418594.1	0.666667	0.036963
RNF169;NM_001098638.2	0.192798	0.0404595
RNF169;XM_047426707.1	-0.192798	0.0404595
RNF214;NM_001077239.2	0.281542	0.0127373
RNF214;NM_207343.4	-0.29094	0.0127373
RNPEP;NM_001319182.2	-0.140071	0.015984
RNPEP;NM_020216.4	0.149074	0.015984
RPL14;NM_001034996.3	-0.0707732	0.024975
RPL14;NM_003973.5	0.0707732	0.024975
RPL17-C18orf32;NM_001199355.1	-0.298412	0.0104895
RPL17-C18orf32;NM_001199356.2	0.298412	0.0104895
RPL35A;NM_000996.4	-0.035879	0.012987
RPL35A;NM_001316311.2	0.035879	0.012987
RPL36A-HNRNPH2;NM_001199973.2	-0.292558	0.0304695
RPL36A-HNRNPH2;NM_001199974.2	0.292558	0.0304695
RPP25L;NM_148178.3	0.0928974	0.041958
RPP25L;NM_148179.3	-0.0928974	0.041958
RPRD1B;NM_021215.4	-0.142113	0.0404595
RPRD1B;XM_047440346.1	0.126846	0.0404595
RPS24;NM_001026.5	-0.128793	0.002997
RPS24;NM_033022.4	0.128794	0.002997
RPS28;NM_001031.5	0.323228	0.00599401
RPS28;XM_047439201.1	-0.323228	0.00599401
RPS3;NM_001005.5	0.0195281	0.038961
RPS3;NM_001256802.2	-0.0196285	0.038961
RPS6KA1;NM_002953.4_2	-0.288357	0.0324675
RPS6KA1;XM_024448871.2	0.288357	0.0324675
RREB1;NM_001003698.4	-0.386861	0.043956
RREB1;NM_001003699.4	0.33364	0.043956
RRM2B;NM_001172477.1	-0.243796	0.0314685
RRM2B;NM_015713.5	0.188586	0.0314685
RSPO4;NM_001029871.4	-1	0
RSPO4;NM_001040007.3	0.922469	0.0464535
RTCA;NM_001130841.2	-0.16094	0.0174825
RTCA;NM_003729.4	0.16094	0.0174825
RTL8A;NM_001078172.2	0.0722717	0.031968
RTL8A;NM_001134321.2	-0.0722717	0.031968
S100A13;NM_001024211.2	0.235118	0.0134865
S100A13;XM_047427446.1	-0.253064	0.0134865
S100A4;NM_002961.3	0.333333	0.0284715
S100A4;NM_019554.3	-0.333333	0.0284715
SCARA5;NM_173833.6	-0.666667	0.040959
SCARA5;XM_047421710.1	0.666667	0.040959
SCIRT;NR_125864.1	0.666667	0.042957
SCIRT;NR_125865.1	-0.666667	0.042957
SDC3;NM_014654.4	-0.324356	0.00599401
SDC3;XM_011542463.1	0.308727	0.00599401
SDK1-AS1;XR_001744897.3	-0.271678	0.043956
SDK1-AS1;XR_001744898.3	0.261516	0.043956
SDK1-AS1;XR_007060194.1	-0.0504197	0.043956
SDK1-AS1;XR_926997.4	0.0605812	0.043956
SEMA3G;NM_020163.3	-0.333333	0.046953
SEMA3G;XM_024453642.2	0.333333	0.046953
SEPT5-GP1BB;NR_037611.1	-0.32835	0.0474525
SEPT5-GP1BB;NR_037612.1	0.32835	0.0474525
SEPTIN1;NM_001365977.2	0.666667	0.017982
SEPTIN1;NM_052838.6	-0.666667	0.017982
SESTD1;NM_178123.5	-0.391412	0.0374625
SESTD1;XM_011512141.3	0.345307	0.0374625
SFPQ;NM_005066.3	0.0841713	0.035964
SFPQ;NR_136702.2	-0.120836	0.035964
SFPQ;XM_005271115.5	0.0736576	0.037296
SFXN1;NM_001322983.2	-0.0907051	0.0472028
SFXN1;NM_022754.7	0.0997858	0.0472028
SH3BGR;NM_001001713.1	0.234645	0.014985
SH3BGR;NM_001317742.1	-0.150766	0.03996
SH3BGR;NM_007341.3	-0.112465	0.048285
SH3BP2;NM_001122681.2	-0.489431	0.026973
SH3BP2;NM_001145856.2	0.497717	0.026973
SHLD2P3;NR_160660.1	0.779635	0.020979
SHLD2P3;NR_160661.1	-0.779635	0.020979
SIM1;NM_001374769.1	-1	0
SIM1;NM_005068.3	1	0
SIX2;NM_016932.5	-0.123358	0.038961
SIX2;XM_005264100.4	0.123358	0.038961
SKIDA1;XM_047425204.1	-0.283919	0.047952
SKIDA1;XM_047425205.1	0.290476	0.047952
SLC1A5;NM_001145144.2	0.0388071	0.031968
SLC1A5;NM_001145145.2	-0.0873244	0.031968
SLC1A5;NM_005628.3	0.0485173	0.031968
SLC25A1;NM_001287387.2	0.0616568	0.048951
SLC25A1;NM_005984.5	-0.0728293	0.048951
SLC35B1;NM_005827.4	0.200546	0.034965
SLC35B1;XM_011524180.3	-0.136601	0.0474525
SLC39A7;NM_001077516.2_6	-0.109778	0.0314685
SLC39A7;NM_006979.3_6	0.109778	0.0314685
SLC7A5;NM_003486.7	0.0998386	0.045954
SLC7A5;XM_017023737.3	-0.0993479	0.045954
SLC7A7;NM_001126106.4	-1	0
SLC7A7;NM_003982.4	1	0
SLFN12L;NM_001195790.3	-0.333326	0.0334665
SLFN12L;NM_001363830.2	0.333326	0.0334665
SLX1B;NM_001400287.1	0.148102	0.021312
SLX1B;NM_024044.5	-0.317165	0.00799201
SLX1B;NM_178044.4	0.169063	0.021312
SMARCAL1;NM_001127207.2	0.187394	0.020979
SMARCAL1;NM_014140.4	-0.187394	0.020979
SMIM26;NM_001348957.2	-0.0688176	0.0184815
SMIM26;NM_001348958.2	0.0688176	0.0184815
SMIM30;NM_001352687.2	-0.104219	0.00849151
SMIM30;NM_001352688.2	0.104219	0.00849151
SNAPC2;NM_003083.4	-0.275744	0.025974
SNAPC2;NR_030717.2	0.275744	0.025974
SNHG1;NR_003098.2	-0.310249	0.011988
SNHG1;NR_152577.1	0.187755	0.014985
SNHG32;NR_160949.1_5	-0.132855	0.0314685
SNHG32;NR_160953.1_5	0.0800466	0.0427073
SNHG8;NR_003584.3	-0.141531	0.00599401
SNHG8;NR_034010.1	-0.037317	0.040959
SNHG8;NR_034011.1	0.178848	0.00599401
SNRNP27;NM_006857.3	-0.0980224	0.0344655
SNRNP27;NR_037862.2	0.0980224	0.0344655
SNX22;NM_024798.3	-0.140858	0.023976
SNX22;XM_017022581.2	0.123674	0.023976
SOAT1;NM_003101.6	0.234518	0.027972
SOAT1;XM_047428828.1	-0.244385	0.027972
SP1;NM_003109.1	0.217775	0.026973
SP1;NM_138473.3	-0.193026	0.026973
SPECC1L;NM_001145468.4	0.147329	0.048951
SPECC1L;NM_015330.6	-0.154624	0.048951
SPRN;NM_001012508.6	-0.333333	0.0344655
SPRN;NM_001391974.1	0.333333	0.0344655
SRSF3;NM_003017.5	0.0762509	0.017982
SRSF3;NR_036610.2	-0.0762509	0.017982
SRSF6;NM_006275.6	0.152293	0.0112388
SRSF6;NR_034009.2	-0.150048	0.0112388
SS18L2;NM_001370300.1	0.328914	0.014985
SS18L2;NM_016305.4	-0.328914	0.014985
ST20;NR_037652.2	0.171486	0.0284715
ST20;NR_037653.2	-0.171486	0.0284715
STARD5;NM_181900.3	-0.465237	0.0464535
STARD5;NR_135013.2	0.465237	0.0464535
STARD7;NM_001385622.1	-0.0963006	0.0224775
STARD7;NM_020151.4	0.0963006	0.0224775
STIM2;NM_001169117.2	-0.372644	0.044955
STIM2;NM_020860.4	0.293927	0.044955
STX10;NM_003765.3	-0.147021	0.0437063
STX10;XM_011528397.3	0.140838	0.0437063
STX1B;NM_052874.5	0.666667	0.0414585
STX1B;XM_017022893.2	-0.666667	0.0414585
SURF1;NM_001280787.1_2	-0.158	0.012987
SURF1;NM_003172.4_2	0.158	0.012987
TAB2;NM_001292034.3	-0.293226	0.025974
TAB2;XM_047418490.1	0.269606	0.025974
TAF12-DT;NR_146730.1	-0.310785	0.033966
TAF12-DT;NR_146731.1	0.310785	0.033966
TAF1A-AS1;NR_110613.1	0.342033	0.0364635
TAF1A-AS1;NR_110614.1	-0.342033	0.0364635
TAF1D;NM_024116.4	0.0843445	0.0457043
TAF1D;NR_146091.2	-0.0820232	0.0457043
TAF3;NM_031923.4	-0.171469	0.033966
TAF3;XM_011519741.2	0.171469	0.033966
TAF4;NM_003185.4_2	0.460003	0.00549451
TAF4;XM_047440429.1	-0.460003	0.00549451
TAP1;NM_000593.6_8	-0.217766	0.0174825
TAP1;NM_001292022.2_8	0.217766	0.0174825
TATDN1;NM_032026.4_2	0.221105	0.044955
TATDN1;XM_017013899.2	-0.189868	0.044955
TBL1X;NM_001139466.1	-0.265322	0.00999001
TBL1X;NM_001139467.1	0.263924	0.00999001
TCAIM;NM_001029839.3	-0.25016	0.0157343
TCAIM;NM_001029840.3	0.310064	0.0157343
TCAIM;NM_001282913.2	-0.159799	0.0335664
TCAIM;NM_001282914.2	0.243138	0.0157343
TCAIM;NM_001282915.2	-0.259161	0.0157343
TCAIM;NM_173826.4	0.144695	0.0337995
TCEAL3;NM_001006933.2	0.105802	0.028971
TCEAL3;NM_032926.3	-0.105802	0.028971
TCEAL9;NM_001006613.2	0.049751	0.046953
TCEAL9;NM_016303.3	-0.0570384	0.046953
TEDC2;NM_025108.3	-0.303347	0.0124875
TEDC2;XM_011522667.2	0.303347	0.0124875
THAP12;NM_004705.4	0.0907633	0.033966
THAP12;NR_130898.2	-0.0907633	0.033966
THAP9-AS1;NR_034076.1	0.16285	0.0307193
THAP9-AS1;NR_034077.1	-0.141499	0.0307193
THEM6;NM_001363000.2	-0.396515	0.026973
THEM6;NM_016647.3	0.40624	0.026973
THSD1;NM_018676.4	0.696842	0.026973
THSD1;NM_199263.3	-0.696842	0.026973
THUMPD1;NM_001304550.2	0.163938	0.0304695
THUMPD1;NM_017736.5	-0.163938	0.0304695
TIMM8B;NM_012459.4	0.0957489	0.0157343
TIMM8B;NR_028383.2	-0.0937661	0.0157343
TIPARP;NM_001184718.2	-0.359756	0.038961
TIPARP;NM_015508.5	0.362107	0.038961
TIPRL;NM_001031800.3	0.062658	0.02997
TIPRL;NM_152902.5	-0.062658	0.02997
TKT;NM_001064.4	-0.0796024	0.0274725
TKT;NM_001135055.3	0.0801376	0.0274725
TLN2;NM_001394547.1	0.518136	0.0224775
TLN2;NM_015059.3	-0.518136	0.0224775
TMCC3;NM_001301036.2	-0.26825	0.0334665
TMCC3;NM_020698.4	0.26825	0.0334665
TMEM167B-DT;XR_007066295.1	0.498716	0.0414585
TMEM167B-DT;XR_947688.3	-0.498716	0.0414585
TMEM243;NM_001329472.1	0.322111	0.0134865
TMEM243;NM_024315.4	-0.412605	0.0134865
TMEM248;NM_017994.5	-0.434519	0.003996
TMEM248;XM_024446820.2	0.106584	0.04329
TMEM248;XM_024446821.2	0.327934	0.00699301
TMEM41A;NM_080652.4	0.191041	0.030969
TMEM41A;XM_017007437.2	-0.191041	0.030969
TMOD1;NM_001166116.2	0.38178	0.002997
TMOD1;XM_047423825.1	-0.364041	0.002997
TMPPE;NM_001039770.3	-0.564115	0.0464535
TMPPE;NM_001136238.2	0.564115	0.0464535
TRAF1;NM_001190945.2	0.631016	0.0494505
TRAF1;NM_005658.5	-0.631016	0.0494505
TRAK2;NM_015049.3	0.260914	0.032967
TRAK2;XM_047445579.1	-0.25946	0.032967
TRAPPC14;NM_001303470.2	0.207428	0.048951
TRAPPC14;NM_018275.5	-0.207428	0.048951
TRIM35;NM_171982.5	0.56052	0.018981
TRIM35;XM_047421602.1	-0.511853	0.018981
TRMT1;NM_001136035.4	-0.170699	0.0434565
TRMT1;NM_001351760.2	0.192424	0.0434565
TRMT2A;NM_022727.6	0.232207	0.02997
TRMT2A;NM_182984.5	-0.231105	0.02997
TSHZ1;NM_001308210.2	-0.433369	0.00649351
TSHZ1;NM_005786.6	0.433369	0.00649351
U2AF1;NM_001025203.1	-0.628019	0
U2AF1;NM_006758.3	0.622406	0
UBA1;NM_003334.4	-0.0712993	0.0422078
UBA1;NM_153280.3	0.0803087	0.0422078
UBE2S;NM_014501.3	0.0487717	0.0384615
UBE2S;XM_011526752.3	-0.0487717	0.0384615
UBL5;NM_001048241.3	0.0176687	0.0364635
UBL5;NM_024292.4	-0.0176687	0.0364635
UBXN2B;NM_001077619.2	-0.163417	0.047952
UBXN2B;NM_001330535.2	0.183573	0.047952
UQCRH;NM_001297565.2	-0.0436558	0.0164835
UQCRH;NM_006004.4	0.044404	0.0164835
USF2;NM_003367.4	-0.233361	0.017982
USF2;NM_207291.3	0.228313	0.017982
USP20;NM_001008563.5	-0.357546	0.0127373
USP20;NM_001110303.4	0.317634	0.0127373
USP4;NM_003363.4	0.168246	0.0457043
USP4;NM_199443.3	-0.163491	0.0457043
UTP4;NM_032830.3_2	0.147539	0.036963
UTP4;XM_047434817.1	-0.117316	0.036963
VANGL1;NM_001172412.2	0.376664	0.0142358
VANGL1;NM_138959.3	-0.376664	0.0142358
VASH2;NM_001136475.3	0.289697	0.041958
VASH2;NM_024749.5	-0.261484	0.041958
VDAC2;NM_001184823.2	0.140818	0.015984
VDAC2;NM_001391963.1	-0.145453	0.015984
VGLL2;NM_153453.1	-0.666667	0.0367133
VGLL2;NM_182645.3	1	0
VGLL2;XM_005266883.3	-0.333333	0.0499501
WDR26;NM_001115113.3	-0.0905069	0.0414585
WDR26;NM_001379403.1	0.0905069	0.0414585
WDR5;NM_017588.3	-0.237241	0.034965
WDR5;XM_047422696.1	0.189784	0.034965
WDR7;NM_001382485.1	-0.584668	0.038961
WDR7;NM_052834.3	0.528843	0.038961
WNT5B;NM_030775.2	0.426292	0.025974
WNT5B;NM_032642.3	-0.426292	0.025974
WSB1;NM_015626.10	0.264717	0.047952
WSB1;NR_145520.2	-0.249136	0.047952
WSB2;NM_001278557.1	0.199173	0.0314685
WSB2;NM_018639.5	-0.199173	0.0314685
XYLT1;NM_022166.4_2	0.77523	0.0314685
XYLT1;XM_047434458.1	-0.889738	0.0314685
YBX1;NM_004559.5	-0.0397631	0.0247253
YBX1;XM_047421495.1	0.0397535	0.0247253
YKT6;NM_006555.4	0.100703	0.0292208
YKT6;XM_047419785.1	-0.109577	0.0292208
YTHDF1;NM_017798.4	0.139578	0.028971
YTHDF1;XM_024451914.2	-0.139578	0.028971
ZBED1;NM_001171135.2_2	0.178275	0.0472028
ZBED1;NM_001171136.2_2	-0.186239	0.0472028
ZBTB2;NM_020861.3	-0.639092	0
ZBTB2;XM_005267076.4	0.531394	0.0024975
ZDHHC22;NM_174976.2	0.535644	0.0412088
ZDHHC22;XM_011536661.3	-0.437428	0.0412088
ZFAND1;NM_024699.3	0.113447	0.034965
ZFAND1;NR_033196.2	-0.114531	0.034965
ZFYVE21;NM_001198953.2	-0.132282	0.037962
ZFYVE21;NM_024071.4	0.132282	0.037962
ZMAT5;NM_001003692.2	-0.226179	0.0187313
ZMAT5;NM_001318129.2	0.205486	0.0187313
ZNF100;NM_001351669.2_2	0.406373	0.027972
ZNF100;NM_173531.4_2	-0.498659	0.0174825
ZNF205-AS1;NR_024166.1	0.568172	0.038961
ZNF205-AS1;NR_024167.1	-0.568172	0.038961
ZNF207;NM_001032293.3	0.171274	0.0367133
ZNF207;NM_001098507.2	-0.195469	0.0367133
ZNF20;NM_001203250.2	0.907312	0.0364635
ZNF20;NM_021143.4	-0.907312	0.0364635
ZNF232-AS1;NR_135657.1	-0.19556	0.031968
ZNF232-AS1;NR_135658.1	0.19556	0.031968
ZNF256;NM_001375403.1	0.416469	0.021978
ZNF256;NM_005773.3	-0.416469	0.021978
ZNF280B;NM_080764.4_2	0.422041	0.025974
ZNF280B;XM_047441143.1	-0.449571	0.025974
ZNF281;NM_001281293.2	-0.223658	0.0254745
ZNF281;NM_001281294.2	0.23839	0.0254745
ZNF282;NM_001303481.3	-0.165589	0.0374625
ZNF282;NM_003575.4	0.143561	0.0374625
ZNF445;NM_001369454.1	0.327569	0.0334665
ZNF445;NM_181489.6	-0.327569	0.0334665
ZNF470;NM_001001668.4	-0.510785	0.0367133
ZNF470;XM_047438804.1	0.519664	0.0367133
ZNF501;NM_001258280.2_2	0.334602	0.047952
ZNF501;NM_145044.4_2	-0.334602	0.047952
ZNF510;NM_014930.3	-0.647345	0.0454545
ZNF510;XM_005251808.3	0.666667	0.0454545
ZNF512B;NM_020713.3	0.416149	0.020979
ZNF512B;XM_047440327.1	-0.401279	0.020979
ZNF556;NM_001300843.2	0.666667	0.0454545
ZNF556;NM_024967.3	-0.333333	0.0454545
ZNF556;NR_145838.2	-0.333333	0.0454545
ZNF567-DT;NR_110707.1	-0.421686	0.0234765
ZNF567-DT;NR_110708.1	0.421686	0.0234765
ZNF579;NM_152600.3	0.361378	0.0424575
ZNF579;XM_017026409.3	-0.343888	0.0424575
ZNF587;NM_001204817.2	0.36015	0.0264735
ZNF587;NM_032828.4	-0.36015	0.0264735
ZNF606;NM_001348022.3	0.799802	0.0274725
ZNF606;NM_001348024.3	-0.701079	0.0274725
ZNF627;NM_001290085.2	-0.333333	0.02997
ZNF627;NM_145295.4	0.333333	0.02997
ZNF700;NM_001271848.2	0.370005	0.028971
ZNF700;NM_144566.3	-0.370005	0.028971
ZNF713;NM_001366796.2	0.488955	0.031968
ZNF713;NM_182633.3	-0.488955	0.031968
ZNF764;NM_001172679.2	0.150987	0.0499501
ZNF764;NM_033410.4	-0.150987	0.0499501
ZNF777;NM_015694.3	0.156194	0.0374625
ZNF777;XM_005249980.4	-0.156194	0.0374625
ZNF790-AS1;NR_040027.1	-0.415334	0.0404595
ZNF790-AS1;NR_040028.1	0.415334	0.0404595
ZNF837;NM_138466.2	-0.564429	0.0404595
ZNF837;NR_049780.2	0.564429	0.0404595
ZYX;NM_001010972.2_2	-0.149264	0.0474525
ZYX;NM_003461.5_2	0.120578	0.0474525

## Sheet: A3AR_vs_GFP
	293t-A3_iso-293t-GFP_iso_dPSI	293t-A3_iso-293t-GFP_iso_p-val
AAAS;NM_001173466.2_2	0.0991812	0.0344655
AAAS;NM_015665.6_2	-0.0991812	0.0344655
AATF;NM_012138.4_2	-0.102786	0.035964
AATF;XM_047435748.1	0.103386	0.035964
ABCG8;NM_001357321.2	0.666667	0.028971
ABCG8;NM_022437.3	-0.666667	0.028971
ABHD12;NM_001042472.3	0.254817	0.026973
ABHD12;XM_047440093.1	-0.336566	0.017982
ACAD10;NM_001136538.2	-0.346311	0.022977
ACAD10;NM_025247.6	0.346311	0.022977
ACADVL;NM_000018.4	-0.253408	0.0424575
ACADVL;XM_047435931.1	0.171416	0.0424575
ACKR4;NM_016557.4	0.75403	0.0444555
ACKR4;NM_178445.2	-0.75403	0.0444555
ACOT2;NM_001364177.1	-0.145249	0.036963
ACOT2;NM_006821.6	0.158705	0.036963
ACTR6;NM_022496.5	0.105021	0.032967
ACTR6;NR_048569.2	-0.0819259	0.032967
ADAM11;XM_005257373.5	-0.378242	0.0499501
ADAM11;XM_047436083.1	0.425595	0.0499501
AHNAK;NM_001346445.2	0.41246	0.00999001
AHNAK;NM_001620.3	-0.468844	0.00499501
AHSA1;NM_001321441.2	-0.0327781	0.0484515
AHSA1;NM_012111.3	0.0327781	0.0484515
AIFM2;NM_001198696.2	-0.402972	0.021978
AIFM2;NM_032797.6	0.402972	0.021978
AJUBA;NM_032876.6	0.156117	0.0427073
AJUBA;NM_198086.3	-0.174273	0.0427073
AKR1A1;NM_006066.4	-0.135729	0.048951
AKR1A1;XM_047428790.1	0.121463	0.048951
ALKBH2;NM_001145374.2	-0.195785	0.03996
ALKBH2;XM_005253836.2	0.239703	0.03996
ALKBH4;NM_017621.4	0.25849	0.0284715
ALKBH4;XM_005250464.4	-0.25849	0.0284715
AMIGO1;NM_020703.4	0.333333	0.027972
AMIGO1;XM_011541812.3	-0.333333	0.027972
AP2M1;NM_001025205.2	0.0578856	0.0397103
AP2M1;NM_004068.4	-0.0578856	0.0397103
APBA3;NM_004886.4	0.305411	0.0442058
APBA3;XM_006722950.5	-0.333333	0.0442058
APH1B;NM_031301.4	0.333623	0.0274725
APH1B;XM_024450085.2	-0.406962	0.0274725
APRT;NM_000485.3	-0.0324891	0.0414585
APRT;NM_001030018.2	0.0324891	0.0414585
AQP11;NM_001363477.2	0.658987	0.044955
AQP11;NM_173039.3	-0.658987	0.044955
AQP1;NM_001329872.2	-0.666667	0.0494505
AQP1;NM_198098.4	0.666667	0.0494505
ARID5B;NM_001244638.2	-0.202718	0.042957
ARID5B;NM_032199.3	0.202718	0.042957
ARPP19;NM_001306195.1	0.195521	0.038961
ARPP19;NM_006628.6	0.183822	0.038961
ARPP19;XM_047432112.1	-0.350638	0.0224775
ARSK;NM_198150.3	0.20754	0.041958
ARSK;XM_047416820.1	-0.20754	0.041958
ASAP1;NM_018482.4	0.295966	0.035964
ASAP1;XM_047421803.1	-0.360824	0.035964
ASAP1;XM_047421807.1	0.238766	0.035964
ASDURF;NM_001353493.2	0.188871	0.034965
ASDURF;NM_001353494.2	-0.188871	0.034965
ASNS;NM_001673.5	-0.0519523	0.0402098
ASNS;NM_133436.3	0.0500932	0.0402098
ATF3;NM_001030287.4	-0.117115	0.0134865
ATF3;NM_001674.4	0.125533	0.0134865
ATG4C;NM_032852.4	-0.0966915	0.035964
ATG4C;NM_178221.3	0.0966915	0.035964
ATP5F1C;NM_001001973.3	0.0494245	0.0437063
ATP5F1C;NM_001320886.2	-0.0577199	0.0437063
ATP6V1B1;NM_001692.4	-0.614493	0.034965
ATP6V1B1;XM_011532907.3	0.614493	0.034965
AUNIP;NM_001287490.2	0.252512	0.0142358
AUNIP;NM_024037.3	-0.252512	0.0142358
B4GALT2;NM_003780.5	-0.221678	0.0262238
B4GALT2;XM_017002716.1	0.376652	0.00499501
BAG4;NM_001204878.2	0.131948	0.0234765
BAG4;NM_004874.4	-0.131948	0.0234765
BASP1;NM_001271606.2	0.282683	0.023976
BASP1;NM_006317.5	-0.282683	0.023976
BAZ1B;NM_001370402.1	-0.0863227	0.0472028
BAZ1B;NM_032408.4	0.0859061	0.0472028
BCL2L2;NM_001199839.2	0.203766	0.018981
BCL2L2;NM_004050.5	-0.203766	0.018981
BEST1;NM_001139443.2	-0.135912	0.0457875
BEST1;NM_001363591.2	0.323646	0.010989
BEST1;XM_005274221.5	-0.138241	0.0457875
BEX2;NM_001168401.2	0.0666497	0.044955
BEX2;NM_032621.4	-0.0702515	0.044955
BEX4;NM_001080425.4	-0.0594059	0.020979
BEX4;NM_001127688.2	0.0594059	0.020979
BICRA;NM_001394372.1	-0.458292	0.027972
BICRA;NM_015711.3	0.458292	0.027972
BMP1;NM_006129.5	0.318154	0.040959
BMP1;NR_033403.2	-0.35476	0.040959
BMS1P2-AGAP9;NR_160414.1	-0.13369	0.0464535
BMS1P2-AGAP9;NR_160415.1	0.13369	0.0464535
BORCS8-MEF2B;NM_005919.4	0.400499	0.0464535
BORCS8-MEF2B;NR_027307.2	-0.400499	0.0464535
BORCS8;NM_001145783.2	0.247953	0.0184815
BORCS8;NM_001145784.2	-0.247953	0.0184815
BRD7;XM_047434007.1	0.455948	0.00599401
BRD7;XM_047434008.1	-0.402307	0.00599401
BROX;NM_001375661.1	-0.414744	0.024975
BROX;NM_001375758.1	0.3918	0.024975
BRPF3;NM_015695.3	0.309936	0.0472028
BRPF3;XM_047418649.1	-0.35079	0.0472028
BTG2-DT;NR_034150.1	-1	0
BTG2-DT;NR_034151.1	1	0
BVES;NM_001199563.2	-0.291092	0.0277223
BVES;NM_007073.4	0.291092	0.0277223
C11orf68;NM_001135635.2	0.228477	0.0234765
C11orf68;NM_031450.4	-0.228477	0.0234765
C14orf28;NM_001017923.2	-0.393585	0.0374625
C14orf28;XM_047430915.1	0.378906	0.0374625
C1orf226;NM_001085375.2	0.533773	0.00649351
C1orf226;NM_001135240.3	-0.533773	0.00649351
C1orf52;NM_198077.4	0.105098	0.045954
C1orf52;NR_024113.2	-0.105098	0.045954
C6orf120;NM_001029863.3	0.176738	0.0104895
C6orf120;NM_001317342.2	-0.176738	0.0104895
C6orf132;NM_001164446.3	0.666667	0.045954
C6orf132;XM_047419258.1	-0.666667	0.045954
CADM4;NM_145296.2	-0.501417	0.010989
CADM4;XM_017026452.1	0.510731	0.010989
CAMSAP3;NM_001080429.3	-0.269926	0.042957
CAMSAP3;NM_020902.2	0.269926	0.042957
CARNMT1;NM_001320497.2	0.237971	0.0274725
CARNMT1;NM_152420.3	-0.277963	0.0274725
CCDC102A;NM_033212.4	-0.333333	0.0324675
CCDC102A;XM_011523469.3	0.333333	0.0324675
CCDC142;NM_001365575.2	0.263942	0.047952
CCDC142;NM_032779.4	-0.263942	0.047952
CCNQ;NM_001130997.3	-0.200967	0.040959
CCNQ;NM_152274.5	0.217685	0.040959
CCSER2;NM_001284240.2	-0.395933	0.0427073
CCSER2;XM_017016340.3	0.446472	0.0427073
CCZ1;NM_015622.6	-0.0980195	0.032967
CCZ1;XM_047420465.1	0.0980195	0.032967
CD151;NM_004357.5	-0.154562	0.00874126
CD151;NM_139030.4	0.193927	0.00874126
CDC26;NM_139286.4	-0.316771	0.0227273
CDC26;XM_047423145.1	0.259117	0.0227273
CDC42SE1;NM_001038707.2	-0.0999968	0.0337163
CDC42SE1;NM_020239.4	0.101284	0.0337163
CDKN2B;NM_004936.4	-0.239902	0.0444555
CDKN2B;NM_078487.2	0.239902	0.0444555
CENPW;NM_001012507.4	-0.106375	0.02997
CENPW;XM_017010845.2	0.0993512	0.02997
CEP126;NM_001363543.2	-0.389016	0.048951
CEP126;NM_020802.4	0.389016	0.048951
CERK;NM_022766.6	-0.224998	0.0412088
CERK;XM_017028909.1	0.236017	0.0412088
CFD;NM_001317335.2_2	0.666667	0.00749251
CFD;NM_001928.4_2	-0.666667	0.00749251
CHCHD10;NM_213720.3_2	0.142217	0.01998
CHCHD10;NR_125755.2_2	-0.21475	0.017982
CHPT1;NM_020244.3	0.121199	0.0337163
CHPT1;XM_011538575.2	-0.181105	0.01998
CHRAC1;NM_017444.6	-0.106506	0.038961
CHRAC1;NR_040712.2	0.106291	0.038961
CHTF8;NM_001039690.5	-0.155588	0.025974
CHTF8;NM_001040146.5	0.155588	0.025974
CLPTM1L;NM_030782.5_2	0.0744517	0.038961
CLPTM1L;XM_024446222.2	-0.0757187	0.038961
COPE;NM_007263.4	-0.0893986	0.0224775
COPE;NM_199444.2	0.0847841	0.0224775
CORO1B;NM_001018070.3	-0.123952	0.0444555
CORO1B;NM_020441.3	0.123952	0.0444555
CPNE2;NM_152727.6	-0.157499	0.0314685
CPNE2;XM_047433775.1	0.157499	0.0314685
CPT1A;NM_001876.4	-0.345104	0.0262238
CPT1A;XM_017017220.2	0.330078	0.0262238
CREB3L2;NM_001318246.2	-0.251758	0.014985
CREB3L2;NM_194071.4	0.237879	0.014985
CRIP3;NM_001366068.1	0.468377	0.045954
CRIP3;NM_206922.3	-0.468377	0.045954
CRYBG3;NM_153605.4	-0.471385	0.0202298
CRYBG3;XM_005247117.5	0.471385	0.0202298
CRYM;NM_001376256.1_2	0.666667	0.036963
CRYM;NM_001888.5_2	-0.666667	0.036963
CUEDC1;NM_001271875.2	-0.391442	0.048951
CUEDC1;XM_011524812.3	0.324419	0.048951
CUL4A;NM_001354938.2	-0.20696	0.0343407
CUL4A;NM_001354943.2	0.26079	0.0201465
CUL4A;NM_001354944.2	-0.294899	0.0201465
CUL4A;NM_003589.4	0.310102	0.0201465
CYP2U1;NM_183075.3	-0.413307	0.0224775
CYP2U1;XM_005262717.2	0.370612	0.0224775
CYP7B1;NM_001324112.2	-0.333279	0.0484515
CYP7B1;NM_004820.5	0.268419	0.0484515
CYP7B1;XM_017014002.2	0.0648595	0.0484515
DAZAP1;NM_001352034.2	-0.152064	0.0127373
DAZAP1;NM_018959.4	0.173487	0.0127373
DCK;NM_000788.3	0.11521	0.0384615
DCK;XM_047449689.1	-0.11521	0.0384615
DCST1-AS1;NR_040772.1	-0.173363	0.032967
DCST1-AS1;NR_040773.1	0.173363	0.032967
DEGS2;NM_206918.3	1	0
DEGS2;XM_006720043.4	-1	0
DEK;NM_003472.4	0.0670029	0.025974
DEK;XM_024446544.2	-0.0662505	0.025974
DHX9;NM_001357.5	0.0495016	0.0434565
DHX9;NR_033302.2	-0.0495016	0.0434565
DLX4;NM_001934.4	-0.424861	0.0194805
DLX4;NM_138281.3	0.4244	0.0194805
DNAAF5;NM_017802.4	-0.274536	0.011988
DNAAF5;NR_075098.2	0.271395	0.011988
DNAJA3;NM_001135110.3_2	0.111026	0.042957
DNAJA3;XM_047434875.1	-0.113869	0.042957
DNAJC6;NM_001256865.2	-0.333493	0.020979
DNAJC6;NM_014787.4	0.333493	0.020979
DOK6;NM_152721.6	-0.563816	0.044955
DOK6;XM_017025610.2	0.2527	0.044955
DOK6;XM_017025611.2	0.311116	0.044955
DPP3;NM_005700.5	0.137845	0.0464535
DPP3;NM_130443.4	-0.137845	0.0464535
DPYSL3;NM_001197294.2	0.253014	0.0277223
DPYSL3;NM_001387.3	-0.368293	0.014985
DPYSL3;XM_011537574.3	0.115279	0.048951
DPYSL5;NM_020134.4	-0.403526	0.00999001
DPYSL5;XM_024453007.2	0.383489	0.00999001
DRAM1;NM_018370.3	-0.571051	0.044955
DRAM1;XM_047429098.1	0.420523	0.044955
DSC2;NM_004949.5	0.236841	0.0397103
DSC2;XM_005258206.5	-0.224196	0.0397103
DVL1;NM_001330311.2	-0.217969	0.0387113
DVL1;NM_004421.3	0.196076	0.0387113
DYNC1I2;NM_001271788.2_2	0.243922	0.017982
DYNC1I2;NM_001271789.2_2	-0.224827	0.017982
DYNC1I2;NM_001378455.1_2	-0.163481	0.027972
DYNC1I2;NM_001378456.1_2	0.141704	0.038961
ECD;NM_001135752.1	-0.124168	0.043956
ECD;NM_001135753.1	0.202633	0.02997
EEF1AKMT3;NM_015433.3	0.301198	0.031968
EEF1AKMT3;NM_206914.2	-0.301198	0.031968
EEF1B2;NM_001959.4_2	0.0235533	0.047952
EEF1B2;NM_021121.4_2	-0.0308312	0.047952
EEF1E1;NM_001135650.2	0.0498429	0.0444555
EEF1E1;NM_004280.5	-0.0498429	0.0444555
EFHD1;NM_001243252.2	-0.177851	0.0322178
EFHD1;NM_025202.4	0.185227	0.0322178
EFNA4;NM_005227.3	0.365522	0.044955
EFNA4;NM_182689.2	-0.365522	0.044955
EIF4H;NM_022170.2	0.030207	0.0444555
EIF4H;NM_031992.2	-0.030207	0.0444555
ELOB;NM_007108.4	0.0387308	0.032967
ELOB;NM_207013.3	-0.0387308	0.032967
EMC6;NM_001014764.3	-0.0523648	0.0499501
EMC6;NM_031298.4	0.0523648	0.0499501
EML2-AS1;NR_130728.1	0.380142	0.026973
EML2-AS1;NR_130729.1	-0.380142	0.026973
ERCC6L;NM_001009954.3	0.138189	0.042957
ERCC6L;NM_017669.4	-0.138189	0.042957
ERP29;NM_001034025.2	-0.0658215	0.020979
ERP29;NM_006817.4	0.0658215	0.020979
ERVW-1;NM_001130925.2	0.666667	0.0464535
ERVW-1;NM_014590.4	-0.666667	0.0464535
ETF1;NM_004730.4	-0.119457	0.044955
ETF1;XM_047416930.1	0.119863	0.044955
FAAP100;NM_025161.6	0.655463	0.0187313
FAAP100;XM_047436848.1	-0.728735	0.0187313
FABP3;NM_001320996.2	-0.385555	0.0442058
FABP3;NM_004102.5	0.382465	0.0442058
FAIM;NM_001033032.2	0.121266	0.047952
FAIM;NM_018147.4	-0.166055	0.047952
FAM171A1;NM_001010924.2	0.245234	0.01998
FAM171A1;XM_017015904.2	-0.500824	0.00599401
FAM171A1;XM_047424776.1	0.250275	0.01998
FAM177A1;NM_001289022.3	0.192133	0.047952
FAM177A1;NM_173607.5	-0.185347	0.047952
FAM20B;NM_001324310.2	-0.298279	0.020979
FAM20B;NM_001324311.2	0.205124	0.041958
FAM219A;NM_001184940.2	-0.277343	0.0464535
FAM219A;NM_147202.2	0.211758	0.0464535
FAM47E;NM_001136570.3	0.666667	0.0334665
FAM47E;NM_001242936.1	-0.666667	0.0334665
FAM89B;NM_001098784.2	0.254769	0.0367133
FAM89B;NM_001098785.2	-0.191472	0.0367133
FBN2;NM_001999.4	-0.248116	0.0184815
FBN2;XM_017009228.3	0.248116	0.0184815
FBXL21P;NR_152420.1	0.829613	0.0124875
FBXL21P;NR_152421.1	-0.829613	0.0124875
FBXO48;NR_133923.2	-0.306547	0.046953
FBXO48;XM_005264407.4	0.321929	0.046953
FBXO7;NM_001033024.2	0.0716031	0.0464535
FBXO7;NM_012179.4	-0.0955	0.0464535
FCHSD2;NM_014824.3	0.631278	0.00499501
FCHSD2;XM_011545409.2	-0.208973	0.044955
FCHSD2;XM_011545410.3	-0.389106	0.014985
FEZ2;NM_001042548.2	-0.14567	0.02997
FEZ2;NM_005102.3	0.154072	0.02997
FHL1;NM_001369330.1	-0.196675	0.021978
FHL1;NM_001369331.1	0.201553	0.021978
FLNA;NM_001110556.2	0.124625	0.00899101
FLNA;NM_001456.4	-0.124625	0.00899101
FNDC4;NM_022823.3	0.239154	0.0277223
FNDC4;XM_047445471.1	-0.356135	0.0194805
GALNT9;NM_001122636.2_2	0.666667	0.048951
GALNT9;NM_021808.3_2	-0.666667	0.048951
GAN;NM_001377486.1	-0.232269	0.044955
GAN;NM_022041.4	0.232269	0.044955
GAR1;NM_018983.4	-0.160357	0.0134865
GAR1;NM_032993.2	0.16484	0.0134865
GARIN5A;NM_001308429.2	0.279814	0.0314685
GARIN5A;NM_138411.3	-0.279814	0.0314685
GATA6;NM_005257.6	0.146012	0.045954
GATA6;XM_047437483.1	-0.146012	0.045954
GBA;NM_000157.4_2	0.169119	0.0337163
GBA;NM_001005741.3_2	-0.205627	0.0337163
GLRX3;NM_001199868.2	-0.0622482	0.026973
GLRX3;NM_006541.5	0.0693462	0.026973
GMPS;NM_003875.3	-0.289409	0.014985
GMPS;XM_011513263.3	0.278223	0.014985
GNRHR;NM_000406.3	-1	0
GNRHR;NM_001012763.2	1	0
GOLM1;NM_016548.4	-0.0675713	0.0214785
GOLM1;NM_177937.3	0.0675713	0.0214785
GORAB;NM_152281.3	-0.419109	0.0362138
GORAB;NR_027397.2	0.532973	0.0362138
GPD1L;NM_015141.4	-0.112301	0.03996
GPD1L;XM_006713068.3	0.112301	0.03996
GPR160;NM_014373.3	0.310915	0.0402098
GPR160;XM_005247347.5	-0.336207	0.0402098
GPX4;NM_001367832.1	-0.0448871	0.01998
GPX4;NM_002085.5	0.0469527	0.01998
GSR;NM_000637.5	-0.190975	0.0404595
GSR;XM_047421727.1	0.187751	0.0404595
GTF2A1;NM_015859.4	0.164689	0.0284715
GTF2A1;NM_201595.3	-0.152658	0.0284715
GTPBP2;NM_001286216.2	-0.223852	0.026973
GTPBP2;NM_019096.5	0.241206	0.026973
GXYLT1;NM_173601.2	0.241892	0.047952
GXYLT1;XM_017019211.1	-0.175258	0.047952
HAPLN2;XM_011509853.3	-1	0
HAPLN2;XM_017002020.2	1	0
HAUS3;NM_001303143.2	-0.146439	0.0404595
HAUS3;NM_024511.7	0.146439	0.0404595
HDAC4-AS1;NR_135575.1	-0.400746	0.0404595
HDAC4-AS1;NR_135576.1	0.400746	0.0404595
HDHD5;NM_017829.6	0.156606	0.0437063
HDHD5;NM_033070.3	-0.235345	0.034965
HHLA3-AS1;XR_426710.4	0.443464	0.0404595
HHLA3-AS1;XR_947498.3	-0.443464	0.0404595
HIBCH;NM_014362.4	0.151768	0.038961
HIBCH;XM_011510953.3	-0.248739	0.017982
HIBCH;XR_922903.3	0.106694	0.042957
HILPDA;NM_001098786.2	0.142161	0.028971
HILPDA;NM_013332.4	-0.142161	0.028971
HKDC1;NM_025130.4	-0.256979	0.0454545
HKDC1;XM_011540195.3	0.511038	0.0454545
HKDC1;XM_047425784.1	-0.587392	0.0454545
HKDC1;XR_007061989.1	0.333333	0.0454545
HNRNPAB;NM_004499.4	0.0504716	0.022977
HNRNPAB;NM_031266.3	-0.070521	0.013986
HNRNPDL;NM_031372.4	0.138047	0.0194805
HNRNPDL;NR_003249.2	-0.138142	0.0194805
HOTAIRM1;NR_038366.1	-0.100731	0.03996
HOTAIRM1;NR_038367.1	0.100731	0.03996
HSPA12A-AS1;XR_007062300.1	0.333333	0.030969
HSPA12A-AS1;XR_007062301.1	-0.333333	0.030969
HSPA2;NM_001387931.1	-0.333333	0.037962
HSPA2;NM_021979.4	0.333333	0.037962
HSPD1;NM_002156.5	0.017705	0.042957
HSPD1;NM_199440.2	-0.017705	0.042957
IBA57;NM_001010867.4	-0.276422	0.0364635
IBA57;NM_001310327.2	0.276422	0.0364635
ICAM4;NM_001039132.3	-0.666667	0.0414585
ICAM4;NM_001544.5	0.666667	0.0414585
ID2-AS1;NR_110153.1	0.26035	0.040959
ID2-AS1;NR_110154.1	-0.26035	0.040959
IDH1;NM_001282387.1	-0.121958	0.0284715
IDH1;NM_005896.4	0.129218	0.0284715
IFT80;NM_001190241.2	0.197248	0.0367133
IFT80;NM_020800.3	-0.218117	0.0367133
IGFBP6;NM_002178.3	-0.429917	0.0234765
IGFBP6;XM_047428786.1	0.429917	0.0234765
IL11RA;NM_001142784.3	-0.47407	0.01998
IL11RA;NR_052010.2	0.47407	0.01998
IPO5P1;NR_103741.1	-0.453089	0.0174825
IPO5P1;NR_103742.1	0.453089	0.0174825
ISOC2;NM_001136201.2	-0.254888	0.003996
ISOC2;NM_001136202.2	0.146743	0.022977
ISOC2;XM_047439445.1	0.111953	0.02664
ITIH4;NM_001166449.2	0.852445	0.037962
ITIH4;NM_002218.5	-0.852445	0.037962
JADE3;NM_001077445.3	-0.267906	0.015984
JADE3;NM_014735.5	0.267906	0.015984
JAG2;NM_002226.5	-0.53725	0.024975
JAG2;XM_047431352.1	0.595333	0.024975
JAZF1;NM_175061.4	0.25172	0.0424575
JAZF1;XM_047420025.1	-0.249678	0.0424575
JOSD1;NM_001360235.2	0.201929	0.0224775
JOSD1;NM_014876.7	-0.169294	0.0224775
KBTBD8;NM_032505.3	0.373524	0.01998
KBTBD8;XM_005264771.4	-0.373524	0.01998
KCNIP3;NM_001034914.2_2	0.333333	0.0424575
KCNIP3;NM_013434.5_2	-0.333333	0.0424575
KCNJ4;NM_004981.2	0.333333	0.0499501
KCNJ4;NM_152868.3	-0.333333	0.0499501
KITLG;NM_000899.5	-0.150916	0.037962
KITLG;NM_003994.6	0.150916	0.037962
KLF5;NM_001730.5	0.221491	0.0277223
KLF5;XM_047430553.1	-0.221491	0.0277223
KRCC1;NM_001304526.2	0.185106	0.0412088
KRCC1;NM_016618.3	-0.274205	0.0344655
KREMEN2;NM_024507.4	0.666667	0.036963
KREMEN2;NM_172229.3	-1	0
KRT18;NM_000224.3	0.0810892	0.044955
KRT18;NM_199187.2	-0.0810892	0.044955
LATS1;NM_004690.4	-0.336541	0.0494505
LATS1;XM_047419518.1	0.489503	0
LCN15;NM_203347.2	-0.666667	0.0374625
LCN15;XM_011518672.2	0.666667	0.0374625
LDHD;NM_153486.4	-0.666667	0.022977
LDHD;NM_194436.3	0.666667	0.022977
LINC00888;NR_038301.1	0.314711	0.00949051
LINC00888;NR_038302.1	-0.314711	0.00949051
LINC01772;NR_147210.1_2	-0.699906	0.0454545
LINC01772;NR_147211.1_2	0.699906	0.0454545
LINC01943;XR_001739578.3	0.333319	0.0464535
LINC01943;XR_007087124.1	-0.0524884	0.0464535
LINC01943;XR_007087125.1	-0.183368	0.0464535
LINC01943;XR_245039.4	-0.0974625	0.0464535
LINC02482;NR_134664.1	0.26891	0.0324675
LINC02482;NR_134665.1	-0.26891	0.0324675
LMBRD2;NM_001007527.2	0.278394	0.0322178
LMBRD2;XM_047417877.1	-0.28992	0.0322178
LMTK2;NM_014916.4	0.617586	0.00699301
LMTK2;XM_011515981.4	-0.617586	0.00699301
LOC101927226;XR_001748236.2	-0.523669	0.0454545
LOC101927226;XR_001748237.2	0.523669	0.0454545
LOC101928263;XR_245209.4	0.666667	0.042957
LOC101928263;XR_940735.3	-0.666667	0.042957
LOC101929479;NR_158179.1_2	-0.115603	0.041958
LOC101929479;NR_160936.1_2	0.115603	0.041958
LOC102723553;NM_001313692.1	0.249194	0.0314685
LOC102723553;XM_047440641.1	-0.267963	0.0314685
LOC102724322;XR_001746655.2	0.227642	0.0484515
LOC102724322;XR_001746660.2	-0.227642	0.0484515
LOC102724521;XR_001755744.2	-0.666667	0.043956
LOC102724521;XR_007068359.1	0.666667	0.043956
LOC102724528;XR_001738294.3	-0.400536	0.028971
LOC102724528;XR_922284.4	0.400536	0.028971
LOC102724594;NM_001320646.2	-0.161844	0.00899101
LOC102724594;NM_001320648.2	0.198131	0.00899101
LOC105369322;XR_001748241.2	-1	0
LOC105369322;XR_950149.3	1	0
LOC105370841;XR_001751772.2	-0.115726	0.0484515
LOC105370841;XR_007064661.1	0.115726	0.0484515
LOC105371131;XR_007065021.1	0.333333	0.0424575
LOC105371131;XR_007065022.1	-0.333333	0.0424575
LOC105371403;XR_007066564.1	-0.720041	0.046953
LOC105371403;XR_922106.2	0.720041	0.046953
LOC105371942;XR_001753132.3	0.407555	0.0374625
LOC105371942;XR_007065961.1	-0.407555	0.0374625
LOC105372817;XR_007067880.1	-0.0958181	0.0397103
LOC105372817;XR_937764.3	0.093626	0.0397103
LOC105372906;XR_922576.4	0.34672	0.0314685
LOC105372906;XR_922577.4	-0.34672	0.0314685
LOC105373218;XR_001738550.2	-0.193922	0.041958
LOC105373218;XR_007066963.1	0.193922	0.041958
LOC105373616;XR_007087237.1	-0.666667	0.042957
LOC105373616;XR_923328.3	0.666667	0.042957
LOC105374339;XR_925031.4	0.333333	0.0414585
LOC105374339;XR_925032.4	-0.333333	0.0414585
LOC105374510;XR_001741601.2	-0.073163	0.0499501
LOC105374510;XR_001741602.2	0.333333	0.0499501
LOC105374510;XR_925445.3	-0.26017	0.0499501
LOC105374711;XR_007058715.1	0.333253	0.0314685
LOC105374711;XR_007058716.1	0.509244	0.0314685
LOC105374711;XR_925897.3	-0.842497	0.0314685
LOC105375103;XR_001744178.2	0.381846	0.040959
LOC105375103;XR_007059627.1	-0.381846	0.040959
LOC105378948;NR_168432.1	-0.666667	0.045954
LOC105378948;NR_168433.1	0.666667	0.045954
LOC107983987;NM_001386820.1	-0.802897	0.0394605
LOC107983987;XR_007067779.1	0.802897	0.0394605
LOC107984210;XR_002957064.2	0.588617	0.0444555
LOC107984210;XR_007062067.1	-0.588617	0.0444555
LOC107984948;XR_001738029.2	-0.570708	0.020979
LOC107984948;XR_007066054.1	0.570708	0.020979
LOC107985492;XR_001755028.1	0.666667	0.0414585
LOC107985492;XR_001755029.1	-0.666667	0.0414585
LOC107985900;XR_001739545.2	0.0575982	0.043956
LOC107985900;XR_001739546.2	-0.0575982	0.043956
LOC107986985;XR_001746138.2	0.353214	0.027972
LOC107986985;XR_007061140.1	-0.353214	0.027972
LOC107987011;XR_001746548.2	-0.333328	0.0424575
LOC107987011;XR_007061697.1	0.333328	0.0424575
LOC107987129;XR_001746935.3	0.666667	0.036963
LOC107987129;XR_001746936.3	-0.666667	0.036963
LOC112268061;XR_002957082.2	0.0104552	0.0444555
LOC112268061;XR_002957083.2	-0.0104552	0.0444555
LOC124900486;XR_007068244.1	0.325616	0.0404595
LOC124900486;XR_007068245.1	-0.325616	0.0404595
LOC124900487;XR_007068383.1	0.375228	0.0264735
LOC124900487;XR_007068384.1	-0.375228	0.0264735
LOC124900691;XR_007058097.1	-0.00118094	0.046953
LOC124900691;XR_007058098.1	0.00118094	0.046953
LOC124900733;XR_007058190.1	0.333216	0.0264735
LOC124900733;XR_007058191.1	-0.333216	0.0264735
LOC124900812;XR_007058366.1	0.219845	0.030969
LOC124900812;XR_007058367.1	-0.219845	0.030969
LOC124901267;XR_007059477.1	-0.333312	0.0254745
LOC124901267;XR_007059478.1	0.333312	0.0254745
LOC124901304;XR_007059548.1	0.383393	0.0374625
LOC124901304;XR_007059549.1	-0.383393	0.0374625
LOC124901877;XR_007060793.1	-0.270033	0.0184815
LOC124901877;XR_007060794.1	0.270033	0.0184815
LOC124901992;XR_007061031.1	-0.140617	0.0344655
LOC124901992;XR_007061032.1	0.140617	0.0344655
LOC124902450;XR_007062189.1	0.468666	0.0464535
LOC124902450;XR_007062190.1	-0.468666	0.0464535
LOC124902941;XR_007063326.1	0.41185	0.0427073
LOC124902941;XR_007063327.1	-0.527074	0.0427073
LOC124903035;XR_007063488.1	-0.333333	0.0494505
LOC124903035;XR_007063489.1	0.333333	0.0494505
LOC124903214;XR_007063877.1	0.666667	0.0384615
LOC124903214;XR_007063878.1	-0.666667	0.0384615
LOC124903314;XR_007064162.1	0.666667	0.0394605
LOC124903314;XR_007064163.1	-0.666667	0.0394605
LOC124904162;XR_007066033.1	0.419916	0.0384615
LOC124904162;XR_007066034.1	-0.419916	0.0384615
LOC124904167;XR_007066052.1	-0.7325	0.0244755
LOC124904167;XR_007066053.1	0.7325	0.0244755
LOC124904208;XR_007066200.1	0.333333	0.02997
LOC124904208;XR_007066201.1	-0.333333	0.02997
LOC124904385;XR_007066497.1	0.666667	0.017982
LOC124904385;XR_007066498.1	-0.666667	0.017982
LOC124904632;XR_007067128.1	0.666667	0.045954
LOC124904632;XR_007067129.1	-0.666667	0.045954
LOC124904656;XR_007067162.1	-0.779862	0.047952
LOC124904656;XR_007067163.1	0.779862	0.047952
LOC124904755;XR_007067321.1	0.656731	0.0337163
LOC124904755;XR_007067322.1	-0.663059	0.0337163
LOC124905148;XR_007068157.1	0.333333	0.0224775
LOC124905148;XR_007068158.1	-0.333333	0.0224775
LOC124905180;XR_007068219.1	-0.333326	0.0494505
LOC124905180;XR_007068220.1	0.333326	0.0494505
LOC124905974;XR_007086221.1	0.0643068	0.0414585
LOC124905974;XR_007086222.1	-0.0643068	0.0414585
LOC284581;NR_046097.1	0.229001	0.0464535
LOC284581;NR_046098.1	-0.229001	0.0464535
LOXL1-AS1;NR_040068.1	0.459235	0.0374625
LOXL1-AS1;NR_040070.1	-0.402243	0.0374625
LPGAT1;NM_001375842.1	0.31837	0.01665
LPGAT1;NM_001375845.1	0.390745	0.00499501
LPGAT1;XM_047436140.1	-0.591818	0
LRIG2;NM_014813.3	-0.613875	0.0212288
LRIG2;XM_024451227.2	0.610481	0.0212288
LRIG3;NM_001136051.3	-0.333322	0.0127373
LRIG3;NM_153377.5	0.333322	0.0127373
LRP12;NM_001135703.3	0.304598	0.018981
LRP12;NM_013437.5	-0.304598	0.018981
LRPPRC;NM_133259.4	0.164868	0.0374625
LRPPRC;XM_047442809.1	-0.129724	0.0374625
LRRC73;NM_001012974.4	-0.666667	0.033966
LRRC73;NM_001271882.2	0.666667	0.033966
LTBP2;NM_000428.3	0.602685	0.035964
LTBP2;XM_011536765.3	-0.602685	0.035964
LTBP4;NM_001042544.1	-0.166416	0.0487013
LTBP4;NM_003573.2	0.22391	0.0487013
LUC7L2;NM_001244585.2	-0.0787783	0.037962
LUC7L2;NM_001270643.2	-0.223714	0.014985
LUC7L2;NM_016019.5	0.302493	0.014985
LY6E;NM_001127213.2_2	-0.0860633	0.0194805
LY6E;NM_002346.3_2	0.0860633	0.0194805
LYAR;NM_001145725.2	0.139973	0.032967
LYAR;NM_017816.3	-0.133271	0.032967
MACO1;NM_018202.6	-0.156666	0.0487013
MACO1;XM_005245931.3	0.15145	0.0487013
MAFG;NM_002359.4	-0.738314	0.00524476
MAFG;XM_047436070.1	0.654292	0.00524476
MAILR;NR_126338.1	-0.666667	0.0204795
MAILR;NR_126339.1	0.666667	0.0204795
MAP1B;NM_001324255.2	-0.159628	0.0144855
MAP1B;NM_005909.5	0.159628	0.0144855
MAP1LC3C;NM_001004343.3	-0.567493	0.0414585
MAP1LC3C;XM_005273139.4	0.567493	0.0414585
MAP2K4;NM_003010.4	0.327759	0.0254745
MAP2K4;XM_005256753.4	-0.244653	0.0254745
MAP3K14-AS1;NR_024434.2	0.603437	0.0499501
MAP3K14-AS1;NR_110326.1	-0.579368	0.0499501
MARCKSL1;NM_023009.7	-0.0401102	0.036963
MARCKSL1;NR_052852.2	0.0401102	0.036963
MAZ;NM_001042539.3	-0.0478575	0.043956
MAZ;NM_001276275.2	0.0420143	0.043956
MBLAC1;NM_203397.3	-0.52648	0.0414585
MBLAC1;XM_005250250.4	0.52648	0.0414585
MCM5;XM_006724242.5	0.176471	0.0127373
MCM5;XM_047441366.1	-0.193841	0.0127373
MED7;NM_001100816.1	0.164583	0.0454545
MED7;NM_004270.5	-0.164583	0.0454545
METRNL;NM_001004431.3_2	0.666667	0.0104895
METRNL;XM_047435818.1	-0.666667	0.0104895
METTL17;NM_001029991.2	0.150575	0.00999001
METTL17;NM_022734.3	-0.150575	0.00999001
METTL18;NM_001320199.2	-0.219564	0.041958
METTL18;NM_033418.4	0.221553	0.041958
METTL1;NM_005371.6	0.33168	0.034965
METTL1;XM_017019305.3	-0.326059	0.034965
METTL26;NM_001040161.3	0.191843	0.0422078
METTL26;NM_001040162.3	0.148263	0.047619
METTL26;NM_032366.5	-0.191457	0.0422078
MGAT3;NM_001098270.2	-0.229488	0.0344655
MGAT3;NM_002409.5	0.229488	0.0344655
MIDN;NM_001388306.1	0.174209	0.03996
MIDN;NM_001388307.1	0.20128	0.03996
MIDN;NM_001388474.1	-0.191243	0.03996
MIDN;XM_005259672.4	-0.218039	0.03996
MIEF2;NM_001144900.3_2	-0.436051	0.040959
MIEF2;NM_139162.4_2	0.486711	0.040959
MINCR;NR_120682.1	-0.118203	0.044955
MINCR;NR_120683.1	0.118203	0.044955
MINPP1;NM_001178118.2	0.183633	0.0344655
MINPP1;NM_004897.5	-0.183886	0.0344655
MKNK2;NM_017572.4	0.0851319	0.0499501
MKNK2;NM_199054.3	-0.0851319	0.0499501
MLEC;NM_001303627.2	-0.0834947	0.045954
MLEC;NM_014730.4	0.0850959	0.045954
MMGT1;NM_001330000.2	0.100551	0.023976
MMGT1;NM_173470.3	-0.100551	0.023976
MOGS;NM_001146158.2	0.174494	0.0334665
MOGS;NM_006302.3	-0.174494	0.0334665
MORC4;NM_001085354.3	-0.121069	0.031968
MORC4;NM_024657.5	0.121069	0.031968
MOSPD2;NM_001330241.2	-0.17029	0.0307193
MOSPD2;NM_152581.4	0.17029	0.0307193
MRPL33;NM_004891.4	-0.118915	0.001998
MRPL33;NM_145330.3	0.118915	0.001998
MRPS12;NM_033362.4_2	-0.253395	0.023976
MRPS12;NM_033363.1_2	0.188297	0.023976
MRPS2;NM_001371401.1	0.14739	0.0344655
MRPS2;NM_016034.5	-0.142956	0.0344655
MXI1;NM_005962.5	-0.117341	0.041958
MXI1;NM_130439.3	0.12104	0.041958
MYL6;NM_021019.5	0.0612714	0.003996
MYL6;NM_079423.4	-0.0612714	0.003996
MYLK-AS1;NR_038266.2	0.411154	0.013986
MYLK-AS1;NR_121654.1	-0.411154	0.013986
NAB2;NM_001330305.2	0.400372	0.00999001
NAB2;NM_005967.4	-0.400372	0.00999001
NDC1;NM_018087.5	-0.178454	0.025974
NDC1;NR_033142.2	0.155444	0.025974
NDUFV2-AS1;NR_110771.1	0.420041	0.0464535
NDUFV2-AS1;NR_110772.1	-0.420041	0.0464535
NFAT5;XM_011522820.4	0.464471	0.0224775
NFAT5;XM_011522822.4	-0.517836	0.00899101
NFE2L1;XM_005257410.5	-0.226098	0.035964
NFE2L1;XM_005257412.5	0.214551	0.035964
NFIL3;NM_005384.3	0.375794	0.00499501
NFIL3;XM_047423426.1	-0.370425	0.00499501
NGEF;NM_001114090.2	-0.618918	0.00899101
NGEF;XM_047443880.1	0.618918	0.00899101
NHLRC3;NM_001012754.4	0.26123	0.0337163
NHLRC3;NR_073109.1	-0.246761	0.0337163
NIM1K;NM_153361.4	0.651462	0.036963
NIM1K;NR_072980.2	-0.651462	0.036963
NLN;XM_047417443.1	-0.189454	0.0437063
NLN;XM_047417444.1	0.19962	0.0437063
NNAT;NM_005386.4	0.666667	0.038961
NNAT;NM_181689.3	-0.666667	0.038961
NOMO2;NM_001004060.2	0.155745	0.0202298
NOMO2;NM_173614.4	-0.157506	0.0202298
NOP56;NM_006392.4	-0.159428	0.0044955
NOP56;NR_027700.3	0.172596	0.0044955
NOTCH1;NM_017617.5	-0.268915	0.0414585
NOTCH1;XM_011518717.3	0.268915	0.0414585
NOTCH2NLC;NM_001364012.2	-0.333333	0.0484515
NOTCH2NLC;NM_001364013.2	0.333333	0.0484515
NR2E1;NM_001286102.1	0.24094	0.0474525
NR2E1;NM_003269.5	-0.24094	0.0474525
NR2F1;NM_005654.6	-0.135694	0.0354645
NR2F1;XM_017009797.2	0.135694	0.0354645
NTN5;NM_145807.4	-0.56283	0.0354645
NTN5;XM_011526443.4	0.56283	0.0354645
NUDT6;NM_007083.5	-0.145328	0.0484515
NUDT6;NM_198041.3	0.145328	0.0484515
NUDT9;NM_024047.5	0.434204	0.0174825
NUDT9;XR_007057928.1	-0.241833	0.0387113
NUMBL;NM_001289980.2	0.256023	0.035964
NUMBL;NM_004756.5	-0.256023	0.035964
NUSAP1;NM_001243143.2	0.20177	0.0258492
NUSAP1;NM_016359.5	-0.195302	0.0258492
NUSAP1;NM_018454.8	0.222619	0.0258492
NUSAP1;XM_005254430.6	-0.243549	0.0258492
NXN;NM_001205319.1	0.384308	0.0284715
NXN;NM_022463.5_3	-0.395393	0.0284715
OAS3;NM_006187.4	-0.380787	0.024975
OAS3;XM_047428906.1	0.380787	0.024975
OLFM2;NM_058164.4	0.328043	0.024975
OLFM2;XM_047439713.1	-0.333333	0.024975
OSGIN2;NM_001126111.3	-0.224475	0.048951
OSGIN2;XM_011517287.4	0.337671	0.047952
OSTM1;NM_014028.4	-0.18069	0.0427073
OSTM1;XM_047418679.1	0.168988	0.0427073
OTUD5;NM_001136158.2_2	0.219237	0.0224775
OTUD5;XM_005272622.5	-0.240969	0.0224775
OTUD5;XM_024452396.2	0.173575	0.02997
OTUD5;XM_024452397.2	-0.243713	0.0224775
P2RY2;NM_002564.4	1	0
P2RY2;NM_176071.3	-1	0
PABPC4;NM_001135653.2	-0.0843113	0.0194805
PABPC4;NM_001135654.2	0.0780948	0.0194805
PALD1;XM_011539638.3	-0.37266	0.0494505
PALD1;XM_017016072.2	0.479483	0.0274725
PAPPA;XM_006717129.4	-0.333335	0.0464535
PAPPA;XM_017014784.3	0.333329	0.0464535
PAQR7;NM_178422.6	-0.60045	0.033966
PAQR7;XM_005245746.4	0.622211	0.033966
PARK7;NM_001123377.2	0.0550582	0.0277223
PARK7;NM_007262.5	-0.0550427	0.0277223
PCK1;NM_002591.4	-0.666667	0.0474525
PCK1;XM_024451888.2	0.666667	0.0474525
PDCD2;NM_001199462.2	-0.253121	0.00599401
PDCD2;NM_001199464.2	0.110062	0.031968
PDCD2;NM_002598.4	0.189842	0.00599401
PFDN5;NM_002624.4_2	-0.0263536	0.0354645
PFDN5;NM_145897.3_2	0.0263536	0.0354645
PFN2;NM_002628.5	-0.111607	0.00649351
PFN2;NM_053024.4	0.111607	0.00649351
PGAP6;NM_021259.3	0.198583	0.041958
PGAP6;XM_047434413.1	-0.198583	0.041958
PHF20L1;NM_198513.2	0.375665	0.030969
PHF20L1;XM_017013517.2	-0.337774	0.030969
PI4K2B;NM_018323.4	0.378242	0
PI4K2B;XM_005248175.5	-0.417912	0
PIGQ;NM_004204.5	-0.133108	0.0414585
PIGQ;NM_148920.4	0.133108	0.0414585
PIK3CA;NM_006218.4	0.539103	0.00899101
PIK3CA;XM_006713658.5	-0.539103	0.00899101
PKN1;NM_002741.5	-0.0983667	0.02997
PKN1;NM_213560.3	0.0983667	0.02997
PLAC8;NM_001130716.2	0.396805	0.0472028
PLAC8;NM_016619.3	-0.396805	0.0472028
PLCB1;NM_015192.4	0.44376	0.0224775
PLCB1;NM_182734.3	-0.44376	0.0224775
PLCL2;NM_001144382.2_2	-0.484467	0.0337163
PLCL2;NM_015184.5_2	0.48321	0.0337163
PLD6;NM_178836.4	-0.393787	0.0184815
PLD6;XM_017024310.3	0.393787	0.0184815
PMS2P4;NR_022007.2	0.248582	0.047952
PMS2P4;NR_046299.1	-0.248582	0.047952
POU2F1;NM_001198786.2	0.470986	0.0324675
POU2F1;NM_002697.4	-0.654812	0.0324675
PPIA;NM_001300981.2	-0.0367499	0.025974
PPIA;NM_021130.5	0.0429908	0.025974
PPID;NM_005038.3	0.123853	0.017982
PPID;XM_047415844.1	-0.123853	0.017982
PPP1R12A-AS1;NR_146533.1	-0.527011	0.044955
PPP1R12A-AS1;NR_146534.1	0.527011	0.044955
PPP1R35;NM_001346938.2	0.115315	0.0367133
PPP1R35;NM_145030.4	-0.12248	0.0367133
PPP3CB-AS1;NR_132103.1	0.328923	0.047952
PPP3CB-AS1;NR_132104.1	-0.328923	0.047952
PPP4R3A;NM_001284280.2	-0.473171	0
PPP4R3A;NM_001366432.2	0.272347	0.003663
PPP4R3A;XM_047431561.1	0.310234	0.00274725
PRDM16;NM_022114.4	-0.369441	0.046953
PRDM16;NM_199454.3	0.369441	0.046953
PRELID3B;NM_001256403.2	0.0637164	0.0344655
PRELID3B;NM_016045.3	-0.0637164	0.0344655
PRIMA1;NM_178013.4_2	0.547717	0.047952
PRIMA1;XM_011536456.3	-0.570746	0.047952
PRKCD;NM_001354678.2	0.369298	0.017982
PRKCD;NM_212539.2	-0.452757	0.0134865
PRNP;NM_000311.5	0.169798	0.0237263
PRNP;NM_001271561.3	-0.185374	0.0237263
PROK2;NM_001126128.2	0.623875	0.038961
PROK2;NM_021935.4	-0.623875	0.038961
PRPF31;NM_015629.4_10	-0.208967	0.0194805
PRPF31;XM_006723137.5	0.10718	0.025974
PRPF31;XM_047438587.1	0.101787	0.025974
PRR23D2;NM_001282478.1_2	-0.666667	0.0464535
PRR23D2;XM_011543811.3	0.666667	0.0464535
PRRG4;NM_024081.6	0.64853	0.0187313
PRRG4;XM_006718314.4	-0.571314	0.0187313
PRXL2C;NM_153698.2	0.413768	0.00899101
PRXL2C;XM_005251784.5	-0.426125	0.00899101
PSMA3-AS1;NR_029434.1	0.116698	0.0484515
PSMA3-AS1;NR_029435.1	-0.116698	0.0484515
PSMC2;NM_001204453.1	-0.050266	0.0454545
PSMC2;NM_002803.4	0.050266	0.0454545
PSMG1;NM_001261824.1	-0.0909737	0.044955
PSMG1;NM_203433.2	0.053293	0.045954
PSMG1;NR_049728.1	0.0653919	0.045954
PTK7;NM_001270398.2	-0.510205	0
PTK7;NM_002821.5	0.502754	0.0024975
PTPMT1;NM_001143984.2_2	0.111464	0.040959
PTPMT1;NM_175732.3_2	-0.111464	0.040959
PTPN18;NM_014369.4	-0.314992	0.0194805
PTPN18;XM_047443910.1	0.42008	0.00899101
RAB28;NM_001017979.3	-0.135882	0.0434565
RAB28;NM_004249.4	0.146847	0.0434565
RAB3B;NM_002867.4	0.333333	0.027972
RAB3B;XM_017001958.2	-0.333333	0.027972
RABGGTB;NM_004582.4	0.184686	0.0014985
RABGGTB;NR_073562.1	-0.184686	0.0014985
RAP2C;NM_001271187.2	-0.245591	0.0314685
RAP2C;NM_021183.5	0.203168	0.0314685
RASSF10-DT;XR_001748137.3	-0.333333	0.0444555
RASSF10-DT;XR_931042.3	0.333333	0.0444555
RBL2;NM_001323611.1	0.616692	0
RBL2;NM_005611.4	-0.399094	0
RBM42;NM_001319113.2	0.1084	0.018981
RBM42;NM_024321.5	-0.1084	0.018981
RBPMS2;NM_194272.3	-0.381525	0.024975
RBPMS2;XM_047432446.1	0.381525	0.024975
RCC1;NM_001048195.4	-0.132024	0.035964
RCC1;NM_001269.6	0.087049	0.0404595
RCC1;NM_001381865.2	0.0655684	0.042957
RCC2;NM_001136204.3_2	-0.07427	0.034965
RCC2;NM_018715.4_2	0.07427	0.034965
RDH5;NM_001199771.3	-0.668123	0.0334665
RDH5;NM_002905.5	0.668123	0.0334665
RELB;NM_006509.4	-0.666667	0.0174825
RELB;XM_005259127.4	0.61518	0.0174825
RFC4;NM_002916.5	-0.0817832	0.0384615
RFC4;NM_181573.3	0.0817832	0.0384615
RFNG;NM_002917.2	0.148618	0.048951
RFNG;XM_011523587.3	-0.148618	0.048951
RLF;NM_012421.4	-0.18944	0.0472028
RLF;XM_047427057.1	0.203749	0.0472028
RMI2;NM_152308.3	-0.0650038	0.0444555
RMI2;NR_130754.2	0.0650038	0.0444555
RNF169;NM_001098638.2	0.192798	0.0382118
RNF169;XM_047426707.1	-0.192798	0.0382118
RNFT1-DT;NR_110815.1	-0.212878	0.0334665
RNFT1-DT;NR_110816.1	0.212878	0.0334665
RNPEP;NM_001319182.2	-0.0852763	0.035964
RNPEP;NM_020216.4	0.0938449	0.035964
RPAIN;NM_001160246.2	0.130454	0.032967
RPAIN;XM_047436928.1	-0.169549	0.023976
RPL11;NM_000975.5	-0.0143852	0.045954
RPL11;NM_001199802.1	0.0143852	0.045954
RPL14;NM_001034996.3	-0.059739	0.033966
RPL14;NM_003973.5	0.059739	0.033966
RPL17-C18orf32;NM_001199355.1	-0.298412	0.0114885
RPL17-C18orf32;NM_001199356.2	0.298412	0.0114885
RPL35A;NM_000996.4	-0.0746786	0
RPL35A;NM_001316311.2	0.0746786	0
RPL41;NM_001035267.2	0.00823305	0.0404595
RPL41;NM_021104.2	-0.00823305	0.0404595
RPLP0;NM_001002.4	-0.015198	0.0184815
RPLP0;NM_053275.4	0.015198	0.0184815
RPRD1B;NM_021215.4	-0.121005	0.0427073
RPRD1B;XM_047440346.1	0.121005	0.0427073
RPS14;NM_001025070.2	0.0312264	0.0374625
RPS14;NM_001025071.2	0.0554806	0.0157343
RPS14;NM_005617.4	-0.086707	0.014985
RPS24;NM_001026.5	-0.0483173	0.00749251
RPS24;NM_033022.4	0.0485262	0.00749251
RPS27A;NM_001177413.1	0.0162167	0.041958
RPS27A;NM_002954.6	-0.016825	0.041958
RPS28;NM_001031.5	0.360058	0.0034965
RPS28;XM_047439201.1	-0.360058	0.0034965
RRM2B;NM_001172477.1	-0.191167	0.0344655
RRM2B;NM_015713.5	0.214971	0.0344655
RSPO4;NM_001029871.4	-1	0
RSPO4;NM_001040007.3	1	0
RTCA;NM_001130841.2	-0.180958	0.00849151
RTCA;NM_003729.4	0.180958	0.00849151
RTL8A;NM_001078172.2	0.0572974	0.0484515
RTL8A;NM_001134321.2	-0.0572974	0.0484515
S100A4;NM_002961.3	0.333333	0.0414585
S100A4;NM_019554.3	-0.333333	0.0414585
SBNO1;NM_001167856.3	-0.320742	0.016983
SBNO1;NM_018183.5	0.320742	0.016983
SCAF8;NM_001286194.1	-0.159254	0.0412088
SCAF8;NM_001286199.2	0.158011	0.0412088
SCML2;NM_006089.3	-0.26944	0.0254745
SCML2;XM_006724458.1	0.27086	0.0254745
SEC61G;NM_001012456.2	0.0138939	0.0414585
SEC61G;NM_014302.4	-0.0138939	0.0414585
SEMA3G;NM_020163.3	-0.396912	0.0414585
SEMA3G;XM_024453642.2	0.396912	0.0414585
SEPT5-GP1BB;NR_037611.1	0.582402	0.0404595
SEPT5-GP1BB;NR_037612.1	-0.582402	0.0404595
SEPTIN1;NM_001365977.2	0.666667	0.015984
SEPTIN1;NM_052838.6	-0.666667	0.015984
SERINC4;NM_001258031.2	0.354842	0.02997
SERINC4;NM_001258032.2	-0.354842	0.02997
SH3BGR;NM_001001713.1	0.28712	0.0162338
SH3BGR;NM_001317742.1	-0.30831	0.0162338
SH3BP2;NM_001122681.2	-0.57476	0.033966
SH3BP2;NM_001145855.2	0.396757	0.045954
SIAH1;NM_003031.4	-0.188692	0.037962
SIAH1;XM_024450395.2	0.161439	0.037962
SIM1;NM_001374769.1	-1	0
SIM1;NM_005068.3	1	0
SLC16A1;NM_003051.4_2	0.0771496	0.023976
SLC16A1;XM_047428789.1	-0.0782322	0.023976
SLC1A5;NM_001145145.2	-0.0849613	0.0157343
SLC1A5;NM_005628.3	0.0757422	0.0157343
SLC22A18;NM_001315502.2_2	0.574053	0.0382118
SLC22A18;NM_002555.6_2	-0.576101	0.0382118
SLC27A4;XM_017014222.2	0.456495	0.00999001
SLC27A4;XM_047422664.1	-0.347169	0.012987
SLC2A13;XM_017018764.2	0.544449	0.035964
SLC2A13;XM_017018766.2	-0.442944	0.035964
SLC38A3;NM_006841.6	-0.312509	0.0442058
SLC38A3;XR_001739987.3	0.312164	0.0442058
SLC9A2;NM_003048.6	-0.573236	0.0444555
SLC9A2;XM_047445572.1	0.573236	0.0444555
SLC9A6;NM_001042537.2	0.333544	0.0302198
SLC9A6;NM_001177651.2	-0.387881	0.0274725
SLFN12L;NM_001195790.3	-0.333267	0.0314685
SLFN12L;NM_001363830.2	0.333267	0.0314685
SLX1B;NM_001400287.1	0.303433	0.003996
SLX1B;NM_024044.5	-0.359756	0
SMIM26;NM_001348957.2	-0.036203	0.0454545
SMIM26;NM_001348958.2	0.036203	0.0454545
SMIM30;NM_001352687.2	-0.107123	0.010989
SMIM30;NM_001352688.2	0.107123	0.010989
SMNDC1;NM_005871.4	0.0919333	0.042957
SMNDC1;XM_047424438.1	-0.0919333	0.042957
SMPDL3A;NM_001286138.2	0.308982	0.0274725
SMPDL3A;NM_006714.5	-0.308982	0.0274725
SNAPC2;NM_003083.4	-0.343222	0.0204795
SNAPC2;NR_030717.2	0.343222	0.0204795
SNHG1;NR_003098.2	-0.135908	0.035964
SNHG1;NR_152577.1	0.0835541	0.038961
SNHG32;NR_160949.1_5	-0.13811	0.026973
SNHG32;NR_160952.1_5	0.0620272	0.044955
SNHG32;NR_160953.1_5	0.0754279	0.044955
SNHG8;NR_003584.3	-0.121675	0.002997
SNHG8;NR_034010.1	-0.0404915	0.0214785
SNHG8;NR_034011.1	0.162167	0.002997
SNRNP70;NM_003089.6	0.0751931	0.0499501
SNRNP70;XM_011527241.3	-0.135116	0.0274725
SNX22;NM_024798.3	-0.229254	0.027972
SNX22;XM_017022581.2	0.191781	0.027972
SORT1;NM_001205228.2	-0.150443	0.0344655
SORT1;NM_002959.7	-0.173118	0.0344655
SORT1;XM_005271100.3	0.144783	0.0344655
SORT1;XM_005271101.4	0.178778	0.0344655
SOX13;NM_005686.3	-0.611928	0.015984
SOX13;XM_005245623.4	0.604854	0.015984
SP2-AS1;NR_103856.1	0.287415	0.043956
SP2-AS1;NR_103857.1	-0.287415	0.043956
SPATA2L;NM_152339.4	0.451028	0.0174825
SPATA2L;XM_005256279.6	-0.451028	0.0174825
SPEGNB;NM_001286811.2	-1	0
SPEGNB;XM_047442807.1	1	0
SPSB3;NM_001324081.1	0.277872	0.0424575
SPSB3;NM_080861.4	-0.23092	0.0424575
SQSTM1;NM_001142299.2_2	-0.198789	0.0104895
SQSTM1;NM_003900.5_2	0.172343	0.0104895
SRSF3;NM_003017.5	0.0516622	0.0324675
SRSF3;NR_036610.2	-0.0516622	0.0324675
SRSF6;NM_006275.6	0.141252	0.0194805
SRSF6;NR_034009.2	-0.159095	0.0194805
SSRP1;NM_003146.3	0.0611242	0.025974
SSRP1;XM_047427498.1	-0.0672269	0.025974
ST6GALNAC4;NM_175039.4	-0.162724	0.0384615
ST6GALNAC4;NM_175040.4	0.162724	0.0384615
ST8SIA1;NM_001304450.2	-0.333333	0.031968
ST8SIA1;NM_003034.4	0.333333	0.031968
ST8SIA5;NM_001307986.2	-0.333053	0.0494505
ST8SIA5;NM_013305.6	0.333313	0.0494505
STARD7;NM_001385622.1	-0.0586936	0.0434565
STARD7;NM_020151.4	0.0586936	0.0434565
STIM2;NM_001169117.2	-0.400334	0.047952
STIM2;NM_020860.4	0.310656	0.047952
STK16;NM_001008910.4	-0.41007	0.0332168
STK16;NM_001330213.2	0.388542	0.0332168
SULT2B1;NM_004605.2	0.333333	0.0454545
SULT2B1;NM_177973.2	-0.333333	0.0454545
SURF1;NM_001280787.1_2	-0.284412	0.00499501
SURF1;NM_003172.4_2	0.284412	0.00499501
SYDE1;NM_001300910.2	0.324184	0.0494505
SYDE1;NM_033025.6	-0.294966	0.0494505
SYMPK;NM_004819.3	0.157616	0.0232268
SYMPK;XM_047439485.1	-0.165273	0.0232268
SYN1;NM_006950.3	0.666667	0.03996
SYN1;NM_133499.2	-0.666667	0.03996
TAF1A-AS1;NR_110613.1	0.261604	0.0464535
TAF1A-AS1;NR_110614.1	-0.261604	0.0464535
TAF4;NM_003185.4_2	0.210351	0.024975
TAF4;XM_047440429.1	-0.210351	0.024975
TAOK1;NM_020791.4	0.154568	0.0374625
TAOK1;NM_025142.1	-0.154568	0.0374625
TAPBP;NM_003190.5_5	-0.475687	0.0034965
TAPBP;NM_172209.3_5	0.345356	0.0104895
TAPT1-AS1;NR_027696.1	-0.410348	0.046953
TAPT1-AS1;NR_027697.1	0.410348	0.046953
TBC1D17;NM_024682.3	-0.220823	0.037962
TBC1D17;XM_047439444.1	0.265082	0.037962
TCEAL9;NM_001006613.2	0.0510106	0.045954
TCEAL9;NM_016303.3	-0.0504071	0.045954
TCN2;NM_000355.4	-0.666667	0.0364635
TCN2;NM_001184726.2	0.666667	0.0364635
TEDC2;NM_025108.3	-0.224548	0.016983
TEDC2;XM_011522667.2	0.224548	0.016983
TFCP2L1;NM_014553.3	-0.999999	0.0454545
TFCP2L1;XM_047444021.1	0.957759	0.0454545
TGFBR2;NM_001024847.2	0.8844	0.00999001
TGFBR2;XM_011534045.4	-0.551909	0.0462038
THUMPD1;NM_001304550.2	0.129521	0.0344655
THUMPD1;NM_017736.5	-0.129521	0.0344655
TIMM8B;NM_012459.4	0.073672	0.0367133
TIMM8B;NR_028383.2	-0.0684378	0.0367133
TKT;NM_001064.4	-0.0870524	0.0237263
TKT;NM_001135055.3	0.0911493	0.0237263
TMCC3;NM_001301036.2	-0.601583	0.010989
TMCC3;NM_020698.4	0.601583	0.010989
TMEM171;NM_001161342.3	0.511338	0.0367133
TMEM171;NM_173490.8	-0.544143	0.0367133
TMEM200C;NM_001080209.3	-0.764479	0.0414585
TMEM200C;NM_001395400.1	0.764479	0.0414585
TMEM208;NM_014187.4	0.0825623	0.047952
TMEM208;NR_134524.2	-0.0832216	0.047952
TMEM219;NM_001083613.2	-0.401783	0.00274725
TMEM219;NM_194280.4	0.378251	0.00274725
TMEM248;NM_017994.5	-0.268137	0.00999001
TMEM248;XM_024446820.2	0.0897887	0.045954
TMEM248;XM_024446821.2	0.170212	0.017982
TMEM253;XM_011537085.3	-0.861246	0.032967
TMEM253;XM_047431689.1	0.810494	0.032967
TMEM263;NM_001319661.2	-0.16406	0.0494505
TMEM263;NM_152261.4	0.119466	0.0494505
TMOD1;NM_001166116.2	0.313393	0.02997
TMOD1;NM_003275.4	-0.221855	0.0322178
TNKS2-DT;NR_108070.1	-0.188898	0.040959
TNKS2-DT;NR_108071.1	0.188898	0.040959
TOMM20L;NM_207377.3	-1	0
TOMM20L;XM_011536743.3	0.933161	0.021978
TOMM6;NM_001134493.2	-0.0517012	0.0144855
TOMM6;NM_001382294.1	0.0517012	0.0144855
TPBG;NM_001166392.2_2	0.265501	0.0232268
TPBG;NM_001376922.1_2	-0.287156	0.0232268
TRAK2;NM_015049.3	0.200686	0.0352148
TRAK2;XM_047445579.1	-0.186416	0.0352148
TRIP13;NM_004237.4	0.166031	0.020979
TRIP13;XM_047417879.1	-0.162301	0.020979
TSHZ1;NM_001308210.2	-0.269805	0.01998
TSHZ1;NM_005786.6	0.269805	0.01998
TXN2;NM_012473.4	0.0684784	0.0404595
TXN2;XM_006724226.2	-0.0684784	0.0404595
U2AF1;NM_001025203.1	-0.564137	0.003996
U2AF1;NM_006758.3	0.506204	0.003996
UBA1;NM_003334.4	-0.0880312	0.025974
UBA1;NM_153280.3	0.0980359	0.025974
UBE2D3-AS1;NR_131185.1	-0.394278	0.0484515
UBE2D3-AS1;NR_131186.1	0.394278	0.0484515
UBL5;NM_001048241.3	0.0119634	0.0484515
UBL5;NM_024292.4	-0.0119634	0.0484515
UQCRH;NM_001297565.2	-0.046559	0.0112388
UQCRH;NM_006004.4	0.0452044	0.0112388
USP1;NM_001017416.2	0.0892605	0.020979
USP1;NM_003368.5	-0.0846293	0.020979
USP20;NM_001008563.5	-0.327763	0.0217283
USP20;NM_001110303.4	0.413792	0.0217283
VCPKMT;NM_024558.3	-0.527963	0.0292208
VCPKMT;NR_049738.2	0.404076	0.0292208
VDAC2;NM_001184823.2	0.0997828	0.00999001
VDAC2;NM_001391963.1	-0.101802	0.00999001
VGLL2;NM_153453.1	-0.666667	0.0374625
VGLL2;NM_182645.3	1	0
WDR83;NM_001099737.3	0.307461	0.0262238
WDR83;NM_032332.4	-0.256232	0.0262238
WNT5B;NM_030775.2	0.301842	0.040959
WNT5B;NM_032642.3	-0.301842	0.040959
WSB1;NM_015626.10	0.220751	0.0464535
WSB1;NR_145520.2	-0.209451	0.0464535
WTAP;NM_001270531.2	-0.198384	0.0224775
WTAP;NM_004906.5	0.169681	0.0224775
WTAP;NM_152857.3	0.099841	0.0362138
WTAP;NM_152858.3	-0.155745	0.02331
XBP1;NM_001079539.2	-0.104027	0.018981
XBP1;NM_005080.4	0.110556	0.018981
YBX1;NM_004559.5	-0.0232905	0.0487013
YBX1;XM_047421495.1	0.0238311	0.0487013
YBX3;NM_001145426.2	0.082253	0.026973
YBX3;NM_003651.5	-0.0665075	0.026973
YIF1A;NM_001300861.2	0.0730234	0.046953
YIF1A;NM_020470.3	-0.0730234	0.046953
YIPF2;NM_001321439.2	0.237031	0.0224775
YIPF2;NM_024029.5	-0.305224	0.00899101
YIPF2;XM_011528271.3	-0.163226	0.0325924
YIPF2;XM_047439386.1	0.150712	0.0325924
YTHDF1;NM_017798.4	0.204876	0.014985
YTHDF1;XM_024451914.2	-0.204876	0.014985
ZBED5;NM_001143667.2	0.115706	0.026973
ZBED5;NM_021211.4	-0.115706	0.026973
ZBED6;NM_001174108.2	0.198265	0.0384615
ZBED6;NM_001395895.1	-0.198265	0.0384615
ZBTB22;NM_001145338.2_5	-0.158962	0.0444555
ZBTB22;NM_005453.5_5	0.158962	0.0444555
ZCCHC24;NM_153367.4	-0.149377	0.046953
ZCCHC24;XM_011539452.4	0.149377	0.046953
ZFP14;NM_001297619.2	0.41247	0.03996
ZFP14;NM_020917.3	-0.41247	0.03996
ZNF17;NM_001330617.2	0.346357	0.0404595
ZNF17;NM_006959.3	-0.399577	0.0404595
ZNF256;NM_001375403.1	0.340729	0.0384615
ZNF256;NM_005773.3	-0.340729	0.0384615
ZNF275;NM_001080485.4	0.333333	0.010989
ZNF275;NM_001367757.1	-0.333333	0.010989
ZNF319;NM_001384366.1	-0.560431	0.030969
ZNF319;NM_001384367.1	0.553125	0.030969
ZNF497;NM_001207009.2	0.333333	0.038961
ZNF497;NM_198458.3	-0.333333	0.038961
ZNF567-DT;NR_110707.1	-0.472187	0.0284715
ZNF567-DT;NR_110708.1	0.472187	0.0284715
ZNF579;NM_152600.3	0.376269	0.024975
ZNF579;XM_017026409.3	-0.46861	0.01998
ZNF605;NM_001164715.2	0.250659	0.0494505
ZNF605;NM_183238.4	-0.250659	0.0494505
ZNF623;NM_001261843.2_2	0.44646	0.01998
ZNF623;XM_047422501.1	-0.347888	0.01998
ZNF664;NM_001204298.2	-0.105705	0.0234765
ZNF664;NM_152437.3	0.105705	0.0234765
ZNF713;NM_001366796.2	0.570599	0.0424575
ZNF713;NM_182633.3	-0.570599	0.0424575
ZNF738;NM_001355240.2	0.229779	0.0434565
ZNF738;XM_047438272.1	-0.264264	0.0434565
ZNF747;NM_001305019.2	0.314557	0.027972
ZNF747;NM_001305020.2	-0.276088	0.027972
ZNF777;NM_015694.3	0.132767	0.0444555
ZNF777;XM_005249980.4	-0.132767	0.0444555
ZNF805;NM_001023563.4	-0.333333	0.045954
ZNF805;NM_001145078.2	0.333333	0.045954
ZNF845;NM_001321524.2	0.666667	0.044955
ZNF845;NM_138374.3	-0.666667	0.044955
ZYG11B;NM_024646.3	-0.334694	0.0164835
ZYG11B;XM_006710898.5	0.334427	0.0164835
