# Supplementary material for: Transduction of Lentiviral Vectors and ADORA3 in HEK293T Cells Modulated in Gene Expression and Alternative Splicing
Source: Int J Mol Sci. 2025 May 7;26(9):4431. doi: 10.3390/ijms26094431 (PMC12072217; doi:10.3390/ijms26094431)
Supplement: Supplementary file 1 [file ijms-26-04431-s001.zip › TPM in three groups.xls]

## Sheet: GFP_GFP_vs_293T_N.csv
contrast_name	ensembl_gene_id	external_gene_name	baseMean	log2FoldChange	lfcSE	stat	pvalue	padj	293t-1	293t-2	293t-3	293t-GFP-1	293t-GFP-2	293t-GFP-3	A3-1	A3-2	A3-3
GFP_GFP_vs_WT_N	TXNIP	TXNIP	1423.41	0.798408	0.100283	7.96152	1.69939e-15	1.24752e-11	816.339	933.965	964.109	1516.31	1572.06	1633.3	1737.32	1558.92	2078.38
GFP_GFP_vs_WT_N	DNAJB9	DNAJB9	238.331	-1.08069	0.15622	-6.91776	4.58854e-12	1.68422e-08	250.369	372.311	316.501	153.982	149.506	142.142	262.346	264.542	233.279
GFP_GFP_vs_WT_N	DDIT3	DDIT3	274.883	1.1241	0.172563	6.51411	7.31226e-11	1.78931e-07	68.6357	113.88	114.193	203.126	232.671	213.286	537.042	426.746	564.368
GFP_GFP_vs_WT_N	GCLM	GCLM	324.708	0.779624	0.13351	5.83945	5.23741e-09	7.68956e-06	236.497	280.227	233.11	423.682	378.405	488.973	270.158	328.335	282.983
GFP_GFP_vs_WT_N	TSC22D3	TSC22D3	3259.39	0.614134	0.105003	5.84872	4.95365e-09	7.68956e-06	1823.43	1978.07	2044.42	3094.63	3116.24	2737.84	4689.63	4022.99	5827.23
GFP_GFP_vs_WT_N	SNHG1	SNHG1	1149.68	0.743187	0.128507	5.78323	7.32794e-09	8.96573e-06	466.82	664.996	605.14	1008.79	1016.43	886.675	1941.12	1547.11	2210.04
GFP_GFP_vs_WT_N	DDIT4	DDIT4	1181.85	1.16014	0.204647	5.66897	1.43661e-08	1.5066e-05	422.483	629.106	493.31	1104.6	1267.83	1084.53	1969.64	1455.18	2209.98
GFP_GFP_vs_WT_N	SLC2A3	SLC2A3	1985.46	0.424151	0.078518	5.40196	6.59164e-08	6.04866e-05	1788.42	1696.63	1896.97	2493.33	2187.02	2535.62	1835.84	1662.1	1773.17
GFP_GFP_vs_WT_N	DDX5	DDX5	3074.38	-0.469003	0.0905986	-5.17672	2.25822e-07	0.000184195	4268.56	3405.04	3933.82	2940	2904.95	2537.95	2806.15	2397.51	2475.44
GFP_GFP_vs_WT_N	RCN1	RCN1	2234.37	-0.344075	0.067653	-5.08588	3.65918e-07	0.00026862	2397.71	2466.38	2377.75	1867.4	2031.27	1808.93	2406.45	2313.37	2440.04
GFP_GFP_vs_WT_N	SLC6A9	SLC6A9	391.974	-0.675216	0.144955	-4.6581	3.19139e-06	0.00212982	334.931	487.794	370.758	280.724	259.025	211.63	552.193	483.674	547.032
GFP_GFP_vs_WT_N	ASS1	ASS1	1050.55	-0.383368	0.0850365	-4.50828	6.53565e-06	0.00369063	957.941	1073.83	936.774	707.792	772.442	798.775	1379.33	1413.65	1414.41
GFP_GFP_vs_WT_N	PHGDH	PHGDH	4737.99	-0.401474	0.0888873	-4.51666	6.28231e-06	0.00369063	4927.55	5233.39	4410.13	3509.08	4129.86	3396.53	5734.26	5156.07	6145.04
GFP_GFP_vs_WT_N	ARPIN	ARPIN	674.702	-0.43485	0.0985421	-4.41283	1.02028e-05	0.00468115	714.815	736.897	658.175	493.567	557.518	511.63	805.849	729.696	864.167
GFP_GFP_vs_WT_N	INTU	INTU	255.107	0.682562	0.153996	4.43233	9.32194e-06	0.00468115	183.953	207.346	201.033	311.261	292.08	347.324	205.801	234.942	312.222
GFP_GFP_vs_WT_N	MLLT6	MLLT6	497.446	-0.462863	0.104866	-4.41387	1.0154e-05	0.00468115	635.518	570.393	576.594	404.838	448.203	439.218	472.629	423.535	506.089
GFP_GFP_vs_WT_N	RPL39	RPL39	9251.31	-0.345722	0.079361	-4.35633	1.32263e-05	0.00571144	11359.9	9712.49	10422	7896.88	9296.22	7587.96	9100.97	8750.76	9134.63
GFP_GFP_vs_WT_N	C2orf49	C2orf49	306.865	0.514354	0.123323	4.17078	3.03558e-05	0.0111421	250.064	277.326	247.52	377.694	374.755	356.842	259.031	315.287	303.267
GFP_GFP_vs_WT_N	CBX6	CBX6	1578.09	-0.387326	0.0927028	-4.17814	2.93898e-05	0.0111421	2021.61	1898.84	1653.64	1317.65	1513.86	1431.5	1473.45	1581.85	1310.45
GFP_GFP_vs_WT_N	CREBRF	CREBRF	239.094	0.67879	0.161959	4.19114	2.77562e-05	0.0111421	119.393	163.84	203.96	284.178	232.12	262.245	300.496	294.097	291.519
GFP_GFP_vs_WT_N	PMAIP1	PMAIP1	1138.06	0.378566	0.0914913	4.13773	3.50757e-05	0.0122615	639.169	737.01	697.079	962.401	891.118	845.672	1776.02	1710.3	1983.8
GFP_GFP_vs_WT_N	SARS1	SARS1	3797.25	-0.379231	0.0940461	-4.0324	5.52104e-05	0.0184227	3178.28	4020.36	3446.59	2707.68	2985.61	2496.31	4996.09	4704.29	5640.03
GFP_GFP_vs_WT_N	ANAPC16	ANAPC16	564.616	-0.405022	0.100903	-4.01397	5.97065e-05	0.0190567	644.871	609.865	562.853	460.908	432.28	479.726	602.156	606.388	682.495
GFP_GFP_vs_WT_N	BCAT1	BCAT1	1408.52	-0.443141	0.112651	-3.93375	8.36323e-05	0.025581	1095.99	1467.7	1541.87	1062.49	986.608	971.02	1729.19	1726.39	2095.41
GFP_GFP_vs_WT_N	AKNA	AKNA	487.991	-1.1389	0.292512	-3.89351	9.88049e-05	0.0290131	252.875	558.071	387.768	183.106	208.872	153.267	866.292	826.043	955.63
GFP_GFP_vs_WT_N	ASNS	ASNS	4462.01	-0.736206	0.189756	-3.87976	0.00010456	0.0295222	3276.8	5280.09	4045.68	2546.91	2793.8	2226.59	6554.96	6148.4	7284.91
GFP_GFP_vs_WT_N	PDLIM1	PDLIM1	919.641	-0.381907	0.0997246	-3.82961	0.000128344	0.0348954	1030.43	980.165	847.821	752.201	754.84	688.29	1094.96	955.574	1172.49
GFP_GFP_vs_WT_N	KCTD15	KCTD15	548.285	-0.407661	0.107578	-3.78944	0.000150988	0.0395859	491.624	548.012	594.296	380.544	450.169	400.137	680.75	652.008	737.024
GFP_GFP_vs_WT_N	MKLN1	MKLN1	939.931	0.377416	0.100853	3.74222	0.000182399	0.0461722	676.765	851.585	816.781	1089.97	893.593	1067.34	1002.18	1040.94	1020.24
GFP_GFP_vs_WT_N	RPS29	RPS29	2781.48	-0.336246	0.0901486	-3.7299	0.000191552	0.0468728	3566.63	3396.66	2816.77	2466.48	2760.37	2521.36	2743.49	2390.73	2370.83
GFP_GFP_vs_WT_N	WARS1	WARS1	1663.48	-0.342533	0.0921687	-3.71637	0.000202105	0.0478597	1441.91	1855.25	1518.79	1229.91	1331.87	1242.07	2131.61	2001.06	2218.87

## Sheet: A3AR-293T vs_293T.csv
contrast_name	ensembl_gene_id	external_gene_name	baseMean	log2FoldChange	lfcSE	stat	pvalue	padj	293t-1	293t-2	293t-3	293t-GFP-1	293t-GFP-2	293t-GFP-3	A3-1	A3-2	A3-3
A3_A3_vs_WT_N	PMAIP1	PMAIP1	1138.06	1.398	0.0891478	15.6818	2.01464e-55	2.50782e-51	639.169	737.01	697.079	962.401	891.118	845.672	1776.02	1710.3	1983.8
A3_A3_vs_WT_N	DDIT3	DDIT3	274.883	2.35991	0.166772	14.1505	1.85331e-45	1.1535e-41	68.6357	113.88	114.193	203.126	232.671	213.286	537.042	426.746	564.368
A3_A3_vs_WT_N	TFRC	TFRC	1018.86	-1.32543	0.0945939	-14.0118	1.32042e-44	5.47886e-41	1303.6	1201.38	1486.41	1154.31	1246.66	1186.06	524.492	567.906	498.923
A3_A3_vs_WT_N	SNHG1	SNHG1	1149.68	1.71218	0.127027	13.4789	2.08243e-41	6.48052e-38	466.82	664.996	605.14	1008.79	1016.43	886.675	1941.12	1547.11	2210.04
A3_A3_vs_WT_N	TSC22D3	TSC22D3	3259.39	1.31458	0.104531	12.5761	2.85932e-36	7.11856e-33	1823.43	1978.07	2044.42	3094.63	3116.24	2737.84	4689.63	4022.99	5827.23
A3_A3_vs_WT_N	ADORA3	ADORA3	1038.06	12.9727	1.18438	10.9531	6.42166e-28	1.33228e-24	0	1.08626	0	0	0	0	3213.43	2447.65	3680.37
A3_A3_vs_WT_N	THAP9-AS1	THAP9-AS1	351.742	1.46556	0.143443	10.217	1.66395e-24	2.95898e-21	178.829	217.594	243.841	287.042	245.07	226.288	585.254	502.281	679.479
A3_A3_vs_WT_N	IFRD1	IFRD1	922.233	1.30057	0.127858	10.1719	2.64591e-24	4.11704e-21	430.711	667.25	616.473	858.596	766.038	731.348	1412.12	1251.16	1566.39
A3_A3_vs_WT_N	TXNIP	TXNIP	1423.41	0.985452	0.0999137	9.86303	6.02026e-23	8.32669e-20	816.339	933.965	964.109	1516.31	1572.06	1633.3	1737.32	1558.92	2078.38
A3_A3_vs_WT_N	SESN2	SESN2	998.189	1.20083	0.122311	9.81782	9.43654e-23	1.17466e-19	567.312	801.638	559.19	887.999	908.406	813.307	1512.44	1295.86	1637.55
A3_A3_vs_WT_N	CEBPG	CEBPG	1602.16	0.928849	0.0973892	9.5375	1.4632e-21	1.65581e-18	1079.79	1384.97	1354.53	1193.9	1128.87	1001.26	2288.38	2375.59	2612.15
A3_A3_vs_WT_N	DDIT4	DDIT4	1181.85	1.86517	0.20401	9.14253	6.10064e-20	6.3284e-17	422.483	629.106	493.31	1104.6	1267.83	1084.53	1969.64	1455.18	2209.98
A3_A3_vs_WT_N	PPP1R15A	PPP1R15A	472.235	1.21103	0.134066	9.0331	1.66881e-19	1.59795e-16	255.693	387.756	309.003	357.084	409.883	315.955	727.85	706.306	780.587
A3_A3_vs_WT_N	CCNB1IP1	CCNB1IP1	801.834	0.932611	0.106383	8.76653	1.84263e-18	1.63836e-15	528.769	722.249	659.858	562.555	568.868	520.784	1265.24	1120.26	1267.93
A3_A3_vs_WT_N	HNRNPH1	HNRNPH1	3464.31	-0.67721	0.0782751	-8.65166	5.07552e-18	4.21201e-15	3745.72	3712.04	4028.26	4293.97	4251.7	3964.12	2413.19	2636.88	2132.92
A3_A3_vs_WT_N	GRPEL2	GRPEL2	726.906	0.884059	0.102277	8.64377	5.43895e-18	4.23151e-15	478.165	564.31	543.28	738.507	651.669	636.591	960.473	894.878	1074.28
A3_A3_vs_WT_N	GADD45A	GADD45A	356.545	1.51262	0.177766	8.50908	1.75314e-17	1.21239e-14	142.472	253.943	227.73	291.69	292.703	214.298	573.887	498.575	713.605
A3_A3_vs_WT_N	RGS16	RGS16	199.195	1.21995	0.143281	8.51437	1.67505e-17	1.21239e-14	125.341	146.086	136.594	137.491	150.389	144.218	334.056	295.176	323.405
A3_A3_vs_WT_N	SNHG32	SNHG32	759.82	1.08631	0.130822	8.30372	1.00898e-16	6.61043e-14	411.319	680.466	602.912	525.141	527.275	483.942	1273.34	1104.81	1229.17
A3_A3_vs_WT_N	GFPT1	GFPT1	1246.81	0.800745	0.097835	8.18464	2.73115e-16	1.69986e-13	865.487	1136.63	1096.12	994.632	865.414	861.224	1827.8	1731.51	1842.45
A3_A3_vs_WT_N	ACAD11	ACAD11	479.231	0.954457	0.116842	8.16878	3.11516e-16	1.84655e-13	332.486	377.943	425.18	357.543	300.913	320.233	797.243	655.936	745.603
A3_A3_vs_WT_N	SRSF2	SRSF2	1648.43	-0.764832	0.0986642	-7.75187	9.05499e-15	5.12348e-12	2316.21	1809.78	1860.36	1612.79	1768.38	1947.07	1209.61	1211.01	1100.65
A3_A3_vs_WT_N	FBXO9	FBXO9	472.485	-1.09588	0.141772	-7.72986	1.07668e-14	5.82718e-12	758.525	549.955	540.861	509.477	539.085	490.903	298.79	331.829	232.937
A3_A3_vs_WT_N	SRSF1	SRSF1	3630.51	-0.666494	0.0866675	-7.69023	1.46866e-14	7.61746e-12	5037.82	3890.24	4041.13	3777.18	3825.6	3935.09	2860.99	2598.17	2708.33
A3_A3_vs_WT_N	AARS1	AARS1	3497.51	0.5146	0.0673084	7.64541	2.08282e-14	1.03708e-11	2961.62	3197.45	3138.85	2955.56	3022.82	2915.45	4358.84	4160.73	4766.23
A3_A3_vs_WT_N	ARRDC4	ARRDC4	696.984	1.00445	0.132092	7.60414	2.86812e-14	1.37317e-11	436.439	530.93	555.629	602.857	541.581	550.082	994.347	811.403	1249.59
A3_A3_vs_WT_N	SRRT	SRRT	1077.64	-0.748323	0.0987917	-7.57476	3.5979e-14	1.65877e-11	1415.09	1114.18	1192.96	1158.66	1372.5	1231.79	764.977	739.771	708.869
A3_A3_vs_WT_N	DDX23	DDX23	972.908	-0.817015	0.107959	-7.56779	3.79621e-14	1.68768e-11	1378.05	1038.62	1028.4	1073.79	1154.64	1128.45	674.257	678.526	601.429
A3_A3_vs_WT_N	FEM1B	FEM1B	1235.31	0.62081	0.0823597	7.53779	4.78009e-14	2.05181e-11	930.986	1063.74	1068.52	1178.29	1079.8	1084.29	1559.48	1494.7	1657.97
A3_A3_vs_WT_N	RBM8A	RBM8A	1634.87	-0.70596	0.093892	-7.51885	5.52599e-14	2.29292e-11	2219.51	1754.91	1926.54	1663.73	1896.15	1637.45	1206.57	1283.06	1125.91
A3_A3_vs_WT_N	SFPQ	SFPQ	4064.6	-0.820817	0.109534	-7.49374	6.69394e-14	2.68794e-11	6260.02	4569.73	4606.95	3794	4744.16	3869.62	2975.41	2701.31	3060.24
A3_A3_vs_WT_N	SRSF3	SRSF3	3676.89	-0.698278	0.0932833	-7.48556	7.12432e-14	2.77136e-11	5332.28	3954.82	4462.87	3369.93	3885.46	3616.41	2921.26	2672.78	2876.17
A3_A3_vs_WT_N	PKM	PKM	7318.25	-0.636809	0.0852563	-7.46936	8.05888e-14	3.03991e-11	9276.56	7720.02	7467.26	7925.38	9093.41	8649.42	5547.61	5343.63	4840.92
A3_A3_vs_WT_N	SLC38A2	SLC38A2	3405.82	0.742897	0.100274	7.40864	1.27601e-13	4.67169e-11	2216.61	3068.14	2832.29	3161.61	2735.4	3047.62	4469.55	4208.01	4913.1
A3_A3_vs_WT_N	ANXA1	ANXA1	413.657	1.08792	0.148482	7.32696	2.35439e-13	8.37355e-11	217.05	330.898	363.698	323.57	263.827	285.219	643.78	588.204	706.671
A3_A3_vs_WT_N	ZFP69B	ZFP69B	113.736	1.46412	0.200494	7.30257	2.82319e-13	9.76196e-11	59.6732	74.54	64.4015	109.302	74.0115	91.0463	173.378	171.199	206.077
A3_A3_vs_WT_N	VEGFA	VEGFA	501.725	1.0349	0.145172	7.1288	1.01249e-12	3.40633e-10	282.632	473.396	343.525	375.927	426.833	350.383	820.674	686.732	755.422
A3_A3_vs_WT_N	MRFAP1	MRFAP1	3022.22	-0.440273	0.0622095	-7.07726	1.47036e-12	4.81659e-10	3543.57	3284.55	3425.16	3064.83	3177.79	3149.07	2445.51	2619.13	2490.4
A3_A3_vs_WT_N	PRDX1	PRDX1	4695.99	-0.538151	0.0771761	-6.97303	3.10178e-12	9.90023e-10	5245.06	4677.29	5082.44	5389.4	5641.55	5896.36	3437.65	3784.54	3109.63
A3_A3_vs_WT_N	ATAD3B	ATAD3B	215.438	-1.22769	0.176363	-6.96114	3.37535e-12	1.05041e-09	349.838	219.166	260.208	247.865	275.407	233.434	123.021	130.156	99.8438
A3_A3_vs_WT_N	UHRF1BP1	UHRF1BP1	961.372	0.842869	0.123359	6.83267	8.33477e-12	2.53052e-09	590.69	850.866	814.353	828.621	747.963	769.717	1279.97	1196.05	1574.12
A3_A3_vs_WT_N	SLFN5	SLFN5	202.336	1.18283	0.173515	6.81688	9.30374e-12	2.75745e-09	107.826	182.797	155.668	138.86	103.793	113.824	371.228	326.401	320.624
A3_A3_vs_WT_N	NBPF1	NBPF1	240.442	0.971598	0.142826	6.80267	1.02699e-11	2.97302e-09	171.101	181.261	171.92	196.782	204.871	208.776	306.557	316.15	406.56
A3_A3_vs_WT_N	ACTB	ACTB	6932.1	-0.642134	0.095288	-6.73888	1.59616e-11	4.51569e-09	9316.25	7736.64	7307.57	6792.91	7588.92	8036.61	4982.9	5847.23	4779.88
A3_A3_vs_WT_N	CHAC1	CHAC1	135.613	2.72653	0.405676	6.72096	1.80533e-11	4.99393e-09	14.8916	59.2797	35.5037	132.539	120.392	123.572	228.04	221.351	284.949
A3_A3_vs_WT_N	IARS1	IARS1	7878.05	0.534715	0.0796427	6.71392	1.89464e-11	5.12707e-09	6283.35	7631.04	7590.86	6359.4	6179.83	5701.43	10461.6	9740.91	10954
A3_A3_vs_WT_N	RAB39B	RAB39B	349.464	1.07906	0.16121	6.69346	2.17948e-11	5.77239e-09	186.757	296.046	256.023	295.74	256.164	288.814	489.887	433.968	641.775
A3_A3_vs_WT_N	SURF6	SURF6	401.719	-0.784683	0.117343	-6.68709	2.27646e-11	5.90361e-09	583.168	461.528	464.452	409.714	411.631	409.792	283.748	301.733	289.707
A3_A3_vs_WT_N	UNC5B	UNC5B	565.334	0.811477	0.122248	6.63797	3.18039e-11	7.91789e-09	415.576	580.637	434.929	347.756	427.604	360.526	842.652	806.549	871.775
A3_A3_vs_WT_N	ZFAS1	ZFAS1	371.627	0.822616	0.123892	6.63976	3.14188e-11	7.91789e-09	267.27	347.488	308.59	256.588	258.714	268.894	553.431	482.667	600.996
A3_A3_vs_WT_N	GTPBP2	GTPBP2	774.402	0.771882	0.116451	6.62841	3.39332e-11	8.2266e-09	538.318	782.758	675.722	528.623	569.579	458.051	1137.2	1111.67	1167.69
A3_A3_vs_WT_N	SLC4A7	SLC4A7	409.083	0.726327	0.109655	6.62372	3.50265e-11	8.2266e-09	303.262	328.113	330.733	417.3	346.807	363.754	529.334	515.279	547.161
A3_A3_vs_WT_N	XBP1	XBP1	2041.01	0.715573	0.108014	6.62482	3.47662e-11	8.2266e-09	1637.64	2104.42	1548.6	1474.64	1622.69	1283.18	2901.04	2671.09	3125.75
A3_A3_vs_WT_N	MAP1B	MAP1B	1904.52	0.65105	0.0990036	6.57602	4.83194e-11	1.11385e-08	1333.66	1839.65	1746.12	1583.08	1429.33	1478.09	2510.12	2482.73	2737.86
A3_A3_vs_WT_N	DDX5	DDX5	3074.38	-0.595203	0.0906563	-6.56548	5.18638e-11	1.17382e-08	4268.56	3405.04	3933.82	2940	2904.95	2537.95	2806.15	2397.51	2475.44
A3_A3_vs_WT_N	DDX39A	DDX39A	491.993	-0.880587	0.134786	-6.53323	6.43642e-11	1.43072e-08	734.26	580.638	495.812	490.448	604.98	538.401	345.637	340.903	296.855
A3_A3_vs_WT_N	RBMX	RBMX	2856.62	-0.508744	0.0789691	-6.44232	1.17659e-10	2.5695e-08	3608.49	3236.5	3211.01	2757.2	3167.33	2662.03	2393.43	2429.53	2244.09
A3_A3_vs_WT_N	ATF4	ATF4	5249.17	0.62467	0.0971325	6.43111	1.26676e-10	2.71872e-08	3389.85	4816.39	4630.65	4760.38	5014.91	4831.37	6555.91	6420.71	6822.33
A3_A3_vs_WT_N	SLC7A1	SLC7A1	2803.91	0.683599	0.106593	6.41316	1.42531e-10	2.95882e-08	2011.1	2875.29	2258.67	2303.37	2217	2083.66	3669.2	3531.48	4285.41
A3_A3_vs_WT_N	ZBED3	ZBED3	259.12	0.84695	0.132066	6.41307	1.42617e-10	2.95882e-08	178.789	215.119	190.267	243.207	222.73	228.432	354.758	320.613	378.164
A3_A3_vs_WT_N	HEXIM1	HEXIM1	314.491	-0.796299	0.124254	-6.40863	1.46837e-10	2.99643e-08	391.166	360.424	379.403	311.658	354.874	381.948	215.845	230.686	204.412
A3_A3_vs_WT_N	SAT1	SAT1	346.964	0.795509	0.124835	6.37248	1.85999e-10	3.73437e-08	258.211	260.647	309.255	304.593	257.164	298.212	467.59	437.364	529.641
A3_A3_vs_WT_N	TUBB4B	TUBB4B	1875.25	-0.778355	0.122429	-6.35758	2.04951e-10	4.04957e-08	2679.25	2282.55	1887.21	1806.39	2246.5	1981.2	1403.06	1499.11	1091.97
A3_A3_vs_WT_N	PIN4	PIN4	693.585	-0.627509	0.0989622	-6.3409	2.28432e-10	4.44301e-08	877.124	763.804	801.886	760.984	735.954	721.315	485.684	594.161	501.354
A3_A3_vs_WT_N	RNF41	RNF41	631.819	0.650093	0.102604	6.33597	2.35859e-10	4.51688e-08	467.228	550.251	537.866	548.136	618.748	521.995	812.864	758.505	870.776
A3_A3_vs_WT_N	MARS1	MARS1	1917.67	0.583811	0.0926634	6.30034	2.96988e-10	5.51777e-08	1580.31	1975.5	1629.94	1427.23	1514.24	1351.01	2610.81	2358.12	2811.89
A3_A3_vs_WT_N	XPOT	XPOT	4187.44	0.574064	0.0911058	6.30107	2.95601e-10	5.51777e-08	3262.42	4008.25	4155.6	3296.39	3014.76	2937.72	5608.91	5176.8	6226.16
A3_A3_vs_WT_N	MMACHC	MMACHC	643.166	-0.648278	0.103191	-6.2823	3.336e-10	6.10684e-08	822.726	681.93	692.163	694.736	752.888	743.463	488.764	487.617	424.209
A3_A3_vs_WT_N	LOC124901137	LOC124901137	76.6501	1.70199	0.271045	6.27937	3.39952e-10	6.13293e-08	20.1395	52.3986	39.7419	77.0403	64.2366	65.7666	115.909	106.508	148.111
A3_A3_vs_WT_N	PVR	PVR	598.455	0.607421	0.0973308	6.24079	4.35357e-10	7.7419e-08	513.694	561.419	532.663	427.503	479.394	420.3	789.174	775.752	886.196
A3_A3_vs_WT_N	ATF3	ATF3	1508.11	2.19328	0.352213	6.22713	4.75044e-10	8.24221e-08	369.068	886.265	572.947	1346.08	1183.32	847.972	2765.16	2272.81	3329.38
A3_A3_vs_WT_N	ZC3HAV1	ZC3HAV1	561.068	-0.676582	0.10866	-6.22658	4.76734e-10	8.24221e-08	723.387	580.096	686.812	575.437	590.386	649.929	391.937	444.903	406.724
A3_A3_vs_WT_N	STC2	STC2	1757.84	1.31709	0.21198	6.21325	5.19008e-10	8.85015e-08	749.675	1267.4	1159.07	1523.58	1751.1	1452.83	2624.84	2256.34	3035.69
A3_A3_vs_WT_N	MRC2	MRC2	247.799	0.877868	0.141486	6.20464	5.48218e-10	9.22191e-08	177.407	200.032	196.586	192.413	191.338	216.303	345.373	304.081	406.661
A3_A3_vs_WT_N	ND2	ND2	15065.2	-0.462609	0.0747481	-6.18891	6.05815e-10	1.00549e-07	16146.3	18285.9	16914.5	14757.5	15290.5	16927.1	12496.5	13337.7	11430.9
A3_A3_vs_WT_N	SNAI2	SNAI2	596.862	0.627964	0.101663	6.17691	6.53704e-10	1.0707e-07	423.096	510.972	504.913	581.848	562.23	562.883	730.055	691.69	804.072
A3_A3_vs_WT_N	HNRNPM	HNRNPM	4331.29	-0.498208	0.0808825	-6.15965	7.29045e-10	1.17859e-07	5533.79	4387.88	4736.71	4445.12	4970.84	4532.95	3437.95	3457.26	3479.11
A3_A3_vs_WT_N	HNRNPH2	HNRNPH2	1917.07	-0.492035	0.0800295	-6.14817	7.83815e-10	1.25089e-07	2300.83	2079.14	2145.65	2113.68	1984	1991.3	1605.3	1654.51	1379.17
A3_A3_vs_WT_N	NFIL3	NFIL3	288.511	0.937271	0.152883	6.13064	8.75284e-10	1.37918e-07	164.352	243.795	236.913	231.958	271.839	209.569	401.649	374.82	461.702
A3_A3_vs_WT_N	HSPA1B	HSPA1B	2171.98	-2.17347	0.355231	-6.11849	9.44655e-10	1.46988e-07	4398.11	2163.97	2127.58	2922.4	3145.53	2863.95	666.603	797.55	462.165
A3_A3_vs_WT_N	ZFAND1	ZFAND1	659.272	0.845481	0.138745	6.09379	1.10269e-09	1.69461e-07	378.096	540.379	667.471	500.125	536.581	468.925	923.277	986.086	932.509
A3_A3_vs_WT_N	DHX9	DHX9	3214.86	-0.533823	0.0876401	-6.09108	1.12149e-09	1.70247e-07	4004.91	3129.29	3738.3	3590.49	3503.54	3461.92	2698.36	2523.09	2283.85
A3_A3_vs_WT_N	CEBPB	CEBPB	200.241	1.09414	0.179737	6.08746	1.14715e-09	1.72045e-07	112.624	190.155	123.295	136.9	170.872	151.139	296.412	277.782	342.991
A3_A3_vs_WT_N	ASS1	ASS1	1050.55	0.500724	0.0823082	6.08352	1.1757e-09	1.74228e-07	957.941	1073.83	936.774	707.792	772.442	798.775	1379.33	1413.65	1414.41
A3_A3_vs_WT_N	LPCAT1	LPCAT1	994.644	-0.680947	0.112457	-6.05521	1.40239e-09	2.05376e-07	1333.4	1094.85	1030.82	1096.53	1156.68	1081.46	724.088	827.98	605.993
A3_A3_vs_WT_N	LMNB2	LMNB2	2383.62	-0.539969	0.0895388	-6.03056	1.63391e-09	2.36499e-07	3143.53	2663.98	2457.6	2318.14	2654.5	2530.09	1903.88	1995.21	1785.69
A3_A3_vs_WT_N	FSCN1	FSCN1	368.411	-0.793043	0.131728	-6.02032	1.74075e-09	2.49067e-07	513.023	393.697	387.435	417.086	404.734	453.506	257.767	266.079	222.373
A3_A3_vs_WT_N	SLC1A3	SLC1A3	393.232	-0.792006	0.131871	-6.00591	1.90266e-09	2.69139e-07	497.129	451.657	467.388	437.989	470.56	396.513	264.269	330.735	222.847
A3_A3_vs_WT_N	ASNSP1	ASNSP1	112.214	1.50624	0.251261	5.99473	2.03825e-09	2.8508e-07	43.07	105.832	68.2152	62.6849	68.425	38.2743	196.234	201.747	225.442
A3_A3_vs_WT_N	ACTG1	ACTG1	10572.8	-0.495271	0.0829516	-5.9706	2.36378e-09	3.26937e-07	13792.3	11642.9	10816.1	10208.5	11892.8	11084.9	8374.72	8718.7	8624.01
A3_A3_vs_WT_N	ULBP1	ULBP1	81.2675	1.46769	0.245955	5.96732	2.41181e-09	3.29915e-07	33.7197	64.4613	45.0425	75.4822	61.8956	49.6259	143.48	133.644	124.056
A3_A3_vs_WT_N	RPL36AL	RPL36AL	641.076	-0.609462	0.102214	-5.96259	2.4827e-09	3.3592e-07	844.13	679.573	719.541	659.318	670.655	728.407	511.953	486.874	469.23
A3_A3_vs_WT_N	TUBE1	TUBE1	365.789	0.76228	0.128043	5.95333	2.62738e-09	3.51674e-07	246.862	349.145	317.084	299.391	248.5	278.302	528.427	503.578	520.814
A3_A3_vs_WT_N	FTSJ3	FTSJ3	793.829	-0.706589	0.118912	-5.94212	2.81365e-09	3.72599e-07	1101.74	803.034	856.648	842.253	970.657	879.598	591.435	608.211	490.884
A3_A3_vs_WT_N	DUSP16	DUSP16	696.99	0.756823	0.127585	5.9319	2.99441e-09	3.85234e-07	448.653	659.807	574.097	639.37	575.455	527.055	951.807	832.687	1063.98
A3_A3_vs_WT_N	HLCS	HLCS	1109	0.503852	0.0849452	5.93149	3.0019e-09	3.85234e-07	1017.03	1077.83	995.063	815.626	831.605	859.256	1446.89	1328.62	1609.08
A3_A3_vs_WT_N	TRIB3	TRIB3	542.699	1.42304	0.239778	5.93481	2.94184e-09	3.85234e-07	280.919	488.115	285.476	326.638	364.78	303.842	952.871	827.233	1054.42
A3_A3_vs_WT_N	HDAC1	HDAC1	3326.49	-0.424946	0.071904	-5.9099	3.42307e-09	4.34799e-07	4038.73	3541.41	3462.85	3408.4	3720.31	3542.51	2797.14	2762.46	2664.58
A3_A3_vs_WT_N	SCYL2	SCYL2	879.686	0.550274	0.0932877	5.89868	3.66426e-09	4.60734e-07	680.113	778.552	782.677	862.27	716.195	814.07	1085.24	1047.67	1150.39
A3_A3_vs_WT_N	PRKAB2	PRKAB2	699.476	0.654335	0.1116	5.86323	4.53955e-09	5.65084e-07	462.543	624.891	577.128	721.585	630.434	654.771	898.844	792.217	932.873
A3_A3_vs_WT_N	G0S2	G0S2	170.471	0.945436	0.162479	5.81882	5.92644e-09	7.30419e-07	127.357	157.941	121.831	125.969	113.082	99.3327	238.101	263.04	287.584
A3_A3_vs_WT_N	DHX38	DHX38	711.466	-0.520414	0.0895473	-5.81162	6.18722e-09	7.55084e-07	854.967	752.275	767.458	774.564	804.96	794.59	560.552	564.911	528.919
A3_A3_vs_WT_N	ERN1	ERN1	189.153	1.06101	0.182729	5.80644	6.3816e-09	7.71244e-07	93.6198	166.808	129.533	159.185	158.868	175.308	264.189	237.548	317.314
A3_A3_vs_WT_N	TAB2	TAB2	941.504	0.501932	0.086946	5.77291	7.79124e-09	9.32552e-07	759.833	803.59	827.49	949.865	830.145	917.137	1069.95	1102.95	1212.58
A3_A3_vs_WT_N	NEDD8	NEDD8	1198.65	-0.51512	0.0893977	-5.76212	8.30639e-09	9.84742e-07	1418.67	1280.12	1346.77	1236.04	1369.94	1305.7	890.486	1065.92	874.202
A3_A3_vs_WT_N	ATXN2L	ATXN2L	1189.97	0.520217	0.0904368	5.75226	8.8056e-09	1.03408e-06	952.303	1148.66	997.772	1053.83	1118.33	988.052	1436.85	1409.88	1604.05
A3_A3_vs_WT_N	MRPL51	MRPL51	735.017	-0.594402	0.103371	-5.75017	8.91519e-09	1.03716e-06	950.724	806.429	815.3	693.044	807.121	839.328	563.89	610.238	529.079
A3_A3_vs_WT_N	C11orf96	C11orf96	105.878	1.23312	0.214626	5.74542	9.16915e-09	1.05541e-06	57.0967	97.2727	67.7829	76.6681	74.1605	52.1224	178.81	170.448	178.537
A3_A3_vs_WT_N	TSPYL1	TSPYL1	1983.48	-0.441614	0.0768814	-5.74409	9.24162e-09	1.05541e-06	2385.17	2174.59	2119.79	2044.66	2170.03	2038.24	1636.87	1764.03	1517.96
A3_A3_vs_WT_N	MDM4	MDM4	548.01	0.643602	0.112093	5.74166	9.37525e-09	1.06094e-06	399.387	477.296	501.204	515.9	430.123	456.276	710.337	659.944	781.62
A3_A3_vs_WT_N	RAB33B	RAB33B	182.149	0.910096	0.158699	5.73473	9.76675e-09	1.09528e-06	113.453	132.803	147.632	177.257	166.313	162.191	235.238	221.088	283.366
A3_A3_vs_WT_N	H3P6	H3P6	2053.65	-0.546694	0.0955731	-5.72017	1.0642e-08	1.18279e-06	2758.23	2215.65	2220.32	1919.92	2218.23	2227.04	1733.78	1694.38	1495.34
A3_A3_vs_WT_N	GAS5	GAS5	1367.37	1.18067	0.206922	5.70585	1.15764e-08	1.27525e-06	660.527	1146.67	1020.07	1066.01	1086.57	914.12	2421.25	1936.98	2054.16
A3_A3_vs_WT_N	VCP	VCP	2772.62	-0.555889	0.0974709	-5.70313	1.1763e-08	1.28443e-06	3658.59	3005.9	2825.09	2797.17	3125.25	3086.3	2177.82	2371.14	1906.29
A3_A3_vs_WT_N	PEA15	PEA15	1286.46	0.489798	0.0859723	5.69717	1.21816e-08	1.31858e-06	1146.27	1202.4	1051.23	1103.72	1179.15	1117.03	1566.35	1457.53	1754.43
A3_A3_vs_WT_N	POLR2F	POLR2F	717.105	-0.640706	0.112572	-5.69151	1.2592e-08	1.35125e-06	994.79	767.784	787.53	697.345	844.34	727.603	533.058	582.471	519.027
A3_A3_vs_WT_N	EPC1	EPC1	288.189	0.751791	0.132181	5.68758	1.28856e-08	1.37094e-06	228.207	212.854	234.291	243.978	279.858	260.489	404.262	320.206	409.558
A3_A3_vs_WT_N	LDHA	LDHA	8187.11	-0.408481	0.0718747	-5.68324	1.32169e-08	1.38256e-06	9120.81	8237.24	8760.65	8798.89	9714.6	9374.89	6617.22	7071.48	5988.19
A3_A3_vs_WT_N	YPEL5	YPEL5	409.118	0.684493	0.12043	5.68375	1.31772e-08	1.38256e-06	272.998	381.526	359.049	348.35	339.579	347.398	536.034	530.1	567.027
A3_A3_vs_WT_N	YARS1	YARS1	5372.39	0.54789	0.0964721	5.67926	1.35281e-08	1.40332e-06	4312.29	5809.15	4696.26	4044.31	4234.19	3582.99	7029.38	6841.38	7801.51
A3_A3_vs_WT_N	R3HDM2	R3HDM2	549.388	0.570539	0.100792	5.66055	1.5089e-08	1.5523e-06	426.33	518.068	471.796	481.55	474.246	464.696	695.672	664.132	748.001
A3_A3_vs_WT_N	BTG1	BTG1	589.789	0.639187	0.112961	5.65847	1.52724e-08	1.55829e-06	502.32	521.251	454.953	499.453	547.343	477.259	712.157	694.545	898.823
A3_A3_vs_WT_N	SARS1	SARS1	3797.25	0.526416	0.0933618	5.63845	1.71584e-08	1.73648e-06	3178.28	4020.36	3446.59	2707.68	2985.61	2496.31	4996.09	4704.29	5640.03
A3_A3_vs_WT_N	NOP9	NOP9	716.366	-0.674847	0.11977	-5.63454	1.75529e-08	1.76209e-06	1009.01	842.826	730.63	716.15	826.897	703.695	557.244	588.509	472.326
A3_A3_vs_WT_N	TES	TES	1020.94	0.614393	0.109116	5.63064	1.79542e-08	1.78796e-06	833.817	1048.47	845.01	767.987	811.498	699.661	1334.19	1249.31	1598.5
A3_A3_vs_WT_N	HSP90AB1	HSP90AB1	15141	-0.424605	0.0758481	-5.5981	2.16711e-08	2.14097e-06	17491.1	15388.1	15746.7	16530.6	17718	17166.6	12069	13289.9	10869.1
A3_A3_vs_WT_N	TNFRSF12A	TNFRSF12A	163.946	1.04893	0.188693	5.5589	2.71483e-08	2.66096e-06	100.722	171.966	110.962	107.953	102.545	80.3027	264.039	253.23	283.792
A3_A3_vs_WT_N	PEBP1	PEBP1	1673.53	-0.611335	0.110048	-5.55516	2.7735e-08	2.69723e-06	2258.12	1808.36	1733.75	1669.87	2062.15	1732.69	1230.79	1429.08	1136.98
A3_A3_vs_WT_N	RBM12	RBM12	1590.46	-0.40282	0.0725783	-5.55014	2.85438e-08	2.75436e-06	1966.21	1731	1811.08	1550.47	1575.99	1515.21	1353.97	1428.47	1381.74
A3_A3_vs_WT_N	H2BC12	H2BC12	272.166	-0.824064	0.148647	-5.54378	2.96013e-08	2.83444e-06	406.919	328.455	313.837	280.519	270.96	255.695	162.073	232.877	198.156
A3_A3_vs_WT_N	GTF2IP4	GTF2IP4	965.274	-0.52745	0.0951868	-5.54122	3.0038e-08	2.8543e-06	1104.85	1159.26	1008.11	934.994	1051.87	1155.59	764.661	797.234	710.897
A3_A3_vs_WT_N	EIF5	EIF5	2614.98	0.432444	0.0782689	5.5251	3.29292e-08	3.10532e-06	2171	2171.61	2379.72	2705.26	2517.62	2522.01	2907.81	2807.76	3352.04
A3_A3_vs_WT_N	DYNLL1	DYNLL1	1233.45	-0.688304	0.124825	-5.51414	3.50495e-08	3.28042e-06	1685.08	1332.37	1256.32	1232.66	1500.69	1441.23	838.849	1065.01	748.888
A3_A3_vs_WT_N	ZBTB10	ZBTB10	1023.19	0.534121	0.0969065	5.51171	3.55364e-08	3.30117e-06	762.604	977.782	911.92	933.816	880.652	896.513	1201.14	1242.91	1401.36
A3_A3_vs_WT_N	CCND2	CCND2	1054.68	0.502783	0.0912599	5.50935	3.6016e-08	3.32094e-06	821.803	943.267	973.899	979.335	935.473	957.169	1272.1	1182.38	1426.68
A3_A3_vs_WT_N	FUBP1	FUBP1	1728.42	-0.43906	0.079938	-5.49251	3.96252e-08	3.6004e-06	1765.13	1791.39	1909.82	1889.82	2061.65	2105.32	1327.72	1465.73	1239.19
A3_A3_vs_WT_N	SLC31A1	SLC31A1	1304.97	0.390741	0.07113	5.49334	3.94395e-08	3.6004e-06	1170.1	1181.46	1159.56	1202.42	1198.39	1229.08	1511.62	1480.23	1611.92
A3_A3_vs_WT_N	TAOK2	TAOK2	698.763	-0.539897	0.0988265	-5.46308	4.6794e-08	4.22096e-06	923.685	747.182	768.794	697.954	761.415	713.645	558.678	574.171	543.346
A3_A3_vs_WT_N	C19orf48	C19orf48	749.395	0.569648	0.104346	5.45923	4.78193e-08	4.28241e-06	595.328	686.834	572.516	707.611	720.017	704.841	953.264	791.357	1012.78
A3_A3_vs_WT_N	DPP9	DPP9	425.195	-0.626498	0.11492	-5.45161	4.99148e-08	4.43814e-06	531.626	464.049	424.246	469.242	509.92	507.761	288.639	327.094	304.18
A3_A3_vs_WT_N	HSPE1	HSPE1	1499.33	-0.671746	0.123267	-5.44953	5.05034e-08	4.45081e-06	1671.52	1364.3	1812.69	1830.67	1765.61	2006.99	1024	1217.05	801.111
A3_A3_vs_WT_N	SAFB	SAFB	1080.12	-0.555001	0.101862	-5.44858	5.07725e-08	4.45081e-06	1433.18	1118.52	1226.77	1122.92	1243.64	1006.22	834.562	902.039	833.226
A3_A3_vs_WT_N	ZRANB3	ZRANB3	182.591	0.917239	0.168401	5.44676	5.12969e-08	4.46534e-06	125.893	147.093	134.237	173.748	132.956	159.175	253.098	212.788	304.329
A3_A3_vs_WT_N	UBAP2L	UBAP2L	2112.13	-0.51026	0.0937632	-5.44201	5.26842e-08	4.52285e-06	2760.86	2177.54	2281.91	2040.99	2340.34	2339.58	1604.33	1831.08	1632.53
A3_A3_vs_WT_N	ZFAND3	ZFAND3	563.439	0.586739	0.107808	5.44245	5.25517e-08	4.52285e-06	417.974	527.104	500.125	462.577	504.852	484.619	720.504	664.013	789.186
A3_A3_vs_WT_N	CFL1	CFL1	3030.17	-0.486481	0.0895654	-5.43157	5.58609e-08	4.76272e-06	3903.88	3171.35	3018.21	3239.99	3454.72	3279.54	2364.54	2587.23	2252.11
A3_A3_vs_WT_N	ZC3H6	ZC3H6	226.874	0.910094	0.1677	5.42691	5.73377e-08	4.85538e-06	124.507	159.673	206.036	250.318	198.735	183.929	309.312	288.509	320.843
A3_A3_vs_WT_N	TARS1	TARS1	3551.16	0.409302	0.0757711	5.40182	6.59673e-08	5.54838e-06	2940.3	3324.23	3433.89	3250.57	3252.98	2878.14	4278.71	4119.23	4482.38
A3_A3_vs_WT_N	CREBRF	CREBRF	239.094	0.865338	0.160436	5.39368	6.90276e-08	5.74213e-06	119.393	163.84	203.96	284.178	232.12	262.245	300.496	294.097	291.519
A3_A3_vs_WT_N	ZBTB21	ZBTB21	844.818	0.621444	0.115226	5.39325	6.91934e-08	5.74213e-06	620.234	769.703	745.337	865.383	656.33	658.818	1032.14	1053.87	1201.54
A3_A3_vs_WT_N	ERRFI1	ERRFI1	234.787	0.742138	0.137873	5.38276	7.33512e-08	6.04686e-06	160.64	210.633	188.53	204.696	197.991	210.858	308.874	297.368	333.492
A3_A3_vs_WT_N	PTMAP2	PTMAP2	225.212	-0.917762	0.170693	-5.37667	7.58749e-08	6.21376e-06	364.621	267.064	249.68	192.954	270.092	216.15	156.126	170.745	139.479
A3_A3_vs_WT_N	MTHFD2	MTHFD2	3870.38	0.559381	0.104337	5.36131	8.26184e-08	6.72179e-06	2875.04	4101.83	3690	2962.69	2918.13	2561.05	5317.14	4770.95	5636.63
A3_A3_vs_WT_N	ADAMTS1	ADAMTS1	1681.51	0.598659	0.111731	5.35806	8.41215e-08	6.75577e-06	1331.7	1347.45	1507.92	1811.71	1431.7	1366.04	2224.87	1767.77	2344.43
A3_A3_vs_WT_N	NIBAN1	NIBAN1	276.479	0.833678	0.155574	5.35873	8.38082e-08	6.75577e-06	164.14	282.376	244.753	196.87	184.168	178.607	391.946	428.955	416.5
A3_A3_vs_WT_N	ACIN1	ACIN1	2193.36	-0.367416	0.0688906	-5.33333	9.64264e-08	7.69433e-06	2600.9	2313.41	2411.69	2190.81	2312.32	2235.59	1950.2	1828.79	1896.5
A3_A3_vs_WT_N	TBCD	TBCD	565.698	-0.538847	0.101135	-5.32801	9.9292e-08	7.87253e-06	700.859	617.203	625.9	551.889	637.641	620.997	468.132	424.353	444.313
A3_A3_vs_WT_N	ALDH1L2	ALDH1L2	844.904	0.728641	0.137178	5.31165	1.08638e-07	8.559e-06	531.07	842.58	878.724	578.491	533.339	505.898	1202.08	1148.46	1383.49
A3_A3_vs_WT_N	CECR2	CECR2	501.379	0.685603	0.129138	5.30905	1.10197e-07	8.62722e-06	305.84	451.381	416.719	429.455	524.703	492.445	607.502	605.751	678.614
A3_A3_vs_WT_N	DPH2	DPH2	314.426	-0.743877	0.140369	-5.29943	1.16163e-07	9.0375e-06	493.837	336.245	384.086	281.291	316.052	295.317	245.28	244.382	233.339
A3_A3_vs_WT_N	PRPF38A	PRPF38A	719.285	-0.549235	0.103861	-5.28817	1.23547e-07	9.55225e-06	889.281	735.588	802.288	777.857	819.36	791.365	530.218	629.074	498.535
A3_A3_vs_WT_N	KLF10	KLF10	423.815	0.619794	0.117551	5.27257	1.3453e-07	1.02874e-05	328.108	354.121	354.522	408.554	412.789	363.073	510.243	472.796	610.131
A3_A3_vs_WT_N	TUBB	TUBB	9389.76	-0.401097	0.076076	-5.27232	1.34708e-07	1.02874e-05	11165.3	10307.3	9103.19	9505.12	10409.6	10861.5	7886.16	7715.35	7554.28
A3_A3_vs_WT_N	WAC	WAC	1572.79	0.453853	0.0861055	5.27089	1.35763e-07	1.03047e-05	1229.74	1369.06	1450.64	1667.69	1433.05	1459.23	1825.19	1750.98	1969.49
A3_A3_vs_WT_N	MIR924HG	MIR924HG	48.5692	1.60488	0.305129	5.25969	1.44301e-07	1.08864e-05	23.2256	32.2268	23.7171	46.975	33.9338	34.1147	88.0303	58.6214	96.2778
A3_A3_vs_WT_N	NFXL1	NFXL1	318.647	0.668654	0.12759	5.24066	1.59999e-07	1.19262e-05	219.093	273.786	253.6	311.543	294.088	326.736	395.196	356.407	437.374
A3_A3_vs_WT_N	NT5DC2	NT5DC2	737.895	-0.610589	0.116494	-5.24139	1.59375e-07	1.19262e-05	999.46	800.933	747.975	823.363	801.562	798.675	566.782	627.319	474.986
A3_A3_vs_WT_N	SLC3A2	SLC3A2	1499.16	0.600917	0.114734	5.23749	1.62773e-07	1.20607e-05	1144.91	1545.04	1204.41	1193.76	1359.7	1130.79	1957.73	1713.32	2242.8
A3_A3_vs_WT_N	CHERP	CHERP	608.957	-0.527132	0.100764	-5.23134	1.68281e-07	1.23951e-05	777.13	678.616	628.6	608.985	668.423	672.572	488.04	486.571	471.672
A3_A3_vs_WT_N	EIF4G1	EIF4G1	4117.34	-0.348698	0.0667206	-5.22624	1.72991e-07	1.25929e-05	4808.04	4279.34	4332.01	4145.57	4528.22	4426.55	3472.95	3614.88	3448.53
A3_A3_vs_WT_N	SLC25A5	SLC25A5	4517.46	-0.365335	0.0698903	-5.22726	1.72039e-07	1.25929e-05	5342.99	4835.84	4696.71	4451.96	5058.15	4724.43	3886.36	3918.56	3742.14
A3_A3_vs_WT_N	CALR	CALR	8736.42	-0.466406	0.0892855	-5.22376	1.75329e-07	1.26667e-05	10233.6	9222.57	8592.25	9805.88	10447.3	10024.1	6631.17	7785.62	5885.33
A3_A3_vs_WT_N	CD2BP2	CD2BP2	919.502	-0.531322	0.101727	-5.22301	1.7604e-07	1.26667e-05	1262.84	983.216	972.392	897.197	1004	930.435	729.002	747.83	748.594
A3_A3_vs_WT_N	CDKN2C	CDKN2C	292.638	-0.796656	0.152614	-5.22006	1.78865e-07	1.27961e-05	379.52	379.203	305.27	267.527	382.697	306.514	221.85	217.133	174.025
A3_A3_vs_WT_N	ID4	ID4	682.025	0.621069	0.119117	5.21395	1.84866e-07	1.31498e-05	643.279	613.547	573.418	512.296	517.339	463.601	894.988	781.873	1137.88
A3_A3_vs_WT_N	G3BP1	G3BP1	2562.77	-0.36901	0.0707987	-5.2121	1.8671e-07	1.32055e-05	3161.86	2764.55	2770.08	2505.65	2501.63	2628.97	2271.53	2288.23	2172.43
A3_A3_vs_WT_N	LMNB1	LMNB1	2509.62	-0.374394	0.071948	-5.20367	1.95388e-07	1.37412e-05	2862.76	2757.38	2731.27	2419.05	2739.06	2633.48	2042.14	2299.9	2101.55
A3_A3_vs_WT_N	ITGA5	ITGA5	406.784	0.736177	0.141544	5.20105	1.9817e-07	1.38045e-05	246.38	402.557	300.731	372.853	365.139	385.686	528.529	488.42	570.76
A3_A3_vs_WT_N	SLC1A4	SLC1A4	388.97	0.593893	0.114217	5.1997	1.99615e-07	1.38045e-05	327.994	395.51	353.414	270.582	286.906	237.266	547.086	515.667	566.308
A3_A3_vs_WT_N	ZNF644	ZNF644	924.829	0.428637	0.0824252	5.20032	1.98945e-07	1.38045e-05	785.09	776.132	849.416	939.912	833.713	895.667	1051.52	1089.99	1102.02
A3_A3_vs_WT_N	TRAK2	TRAK2	426.962	0.527464	0.101467	5.19841	2.01001e-07	1.38235e-05	371.867	371.617	348.356	392.925	399.396	383.806	548.114	509.933	516.649
A3_A3_vs_WT_N	NHSL1-AS1	NHSL1-AS1	144.007	1.0081	0.194254	5.18957	2.10775e-07	1.44161e-05	83.1504	146.162	112.797	89.5474	88.374	83.3271	228.206	197.99	266.51
A3_A3_vs_WT_N	RHOU	RHOU	227.458	0.733843	0.141732	5.17768	2.24662e-07	1.52819e-05	176.515	182.014	200.936	206.301	176.308	175.733	280.001	300.417	348.896
A3_A3_vs_WT_N	GTPBP10	GTPBP10	373.461	0.607767	0.117503	5.17234	2.31181e-07	1.56399e-05	263.465	311.85	326.437	396.115	350.606	337.741	439.348	472.694	462.894
A3_A3_vs_WT_N	NCLN	NCLN	526.687	-0.528903	0.102599	-5.15504	2.53571e-07	1.69968e-05	671.292	604.77	543.204	539.501	569.227	551.115	433.412	413.029	414.633
A3_A3_vs_WT_N	NUDC	NUDC	870.809	-0.588888	0.114242	-5.15475	2.53969e-07	1.69968e-05	1153.77	850.569	886.187	936.365	1091.24	998.802	638.916	697.556	583.877
A3_A3_vs_WT_N	HSPB8	HSPB8	386.556	0.760723	0.147794	5.14719	2.64423e-07	1.76018e-05	286.872	384.582	253.709	362.528	348.334	268.319	512.899	487.984	573.772
A3_A3_vs_WT_N	CCT3	CCT3	7034.01	-0.415617	0.0808292	-5.14191	2.71962e-07	1.80074e-05	8643.46	7152.16	7089.79	7342.55	8384.88	7537.56	5704.63	5941.55	5509.52
A3_A3_vs_WT_N	KDM6B	KDM6B	257.099	0.781203	0.152332	5.12829	2.92386e-07	1.92198e-05	173.606	265.864	181.1	209.245	207.889	201.86	347.357	343.661	383.308
A3_A3_vs_WT_N	MLEC	MLEC	2585.19	-0.448181	0.0874046	-5.12766	2.93362e-07	1.92198e-05	3247.86	2817.04	2710.41	2564.13	2770.77	2723.66	2101.6	2393.93	1937.31
A3_A3_vs_WT_N	PRPF31	PRPF31	641.714	-0.532168	0.104136	-5.11032	3.2162e-07	2.09608e-05	801.235	676.199	659.183	718.777	781.372	661.492	466.44	504.42	506.305
A3_A3_vs_WT_N	GABARAPL1	GABARAPL1	525.29	0.524109	0.10274	5.10131	3.3731e-07	2.17556e-05	405.34	500.564	447.967	487.991	487.019	446.727	642.255	635.961	673.785
A3_A3_vs_WT_N	MBNL2	MBNL2	345.252	0.74449	0.145933	5.10158	3.3683e-07	2.17556e-05	195.869	290.24	309.041	368.718	290.858	320.194	461.463	429.665	441.217
A3_A3_vs_WT_N	SAFB2	SAFB2	489.196	-0.674718	0.132308	-5.0996	3.40379e-07	2.18404e-05	707.815	482.011	563.348	478.926	556.804	518.26	407.401	343.226	344.971
A3_A3_vs_WT_N	EXOSC8	EXOSC8	618.347	0.54998	0.1079	5.09711	3.44874e-07	2.20153e-05	469.1	550.155	629.42	511.42	498.514	494.758	797.673	744.261	869.824
A3_A3_vs_WT_N	CXXC1	CXXC1	256.245	-0.711842	0.139956	-5.08618	3.65344e-07	2.32031e-05	352.728	269.375	284.108	287.395	298.814	261.599	184.797	189.583	177.807
A3_A3_vs_WT_N	INTS12	INTS12	316.542	0.598879	0.117984	5.07593	3.85611e-07	2.43659e-05	257.3	254.596	254.33	341.688	289.159	291.658	389.002	377.08	394.066
A3_A3_vs_WT_N	C9orf78	C9orf78	524.073	-0.596045	0.117675	-5.06518	4.08019e-07	2.55227e-05	676.276	514.05	570.255	568.188	652	572.851	390.738	417.548	354.749
A3_A3_vs_WT_N	HSPA8	HSPA8	7069.97	-1.52233	0.300494	-5.06608	4.0609e-07	2.55227e-05	13628	7095.92	7946.28	7921.1	8738.43	8319.36	3394.96	4070.23	2515.5
A3_A3_vs_WT_N	CHMP1A	CHMP1A	379.713	-0.662524	0.130853	-5.0631	4.12483e-07	2.5673e-05	533.619	401.385	404.746	379.728	459.092	393.858	290.438	274.089	280.463
A3_A3_vs_WT_N	CPEB4	CPEB4	315.247	0.694102	0.137133	5.06153	4.15898e-07	2.57567e-05	216.316	266.329	265.644	320.489	236.017	318.448	380.536	408.997	424.452
A3_A3_vs_WT_N	ABL2	ABL2	742.92	0.449145	0.0888444	5.05541	4.29473e-07	2.64657e-05	623.942	677.926	669.608	685.063	660.837	675.006	823.955	919.539	950.4
A3_A3_vs_WT_N	SNRPD3	SNRPD3	1388.18	-0.383876	0.0760125	-5.05018	4.41398e-07	2.70666e-05	1594.17	1401.38	1573.64	1505.91	1498.14	1423	1187.73	1154.5	1155.13
A3_A3_vs_WT_N	PDIA4	PDIA4	3154.74	-0.4869	0.0964391	-5.04879	4.4462e-07	2.71305e-05	3752.72	3300.56	3254.31	3458.88	3613.6	3656.88	2471.48	2840.65	2043.56
A3_A3_vs_WT_N	SRSF9	SRSF9	1753.37	-0.381876	0.0758651	-5.03362	4.81293e-07	2.9225e-05	1986.27	1931.68	1867.32	1784.16	1938.67	1830.81	1469.3	1603.61	1368.49
A3_A3_vs_WT_N	PTER	PTER	555.588	0.533831	0.106206	5.02637	4.99841e-07	3.0204e-05	422.036	509.503	519.251	519.811	436.637	489.9	678.565	736.919	687.669
A3_A3_vs_WT_N	GARS1	GARS1	3598.96	0.520814	0.103694	5.02261	5.09739e-07	3.06533e-05	2706.91	3906.16	3197.01	2887.33	3010.21	2599.41	4602.2	4417.45	5063.97
A3_A3_vs_WT_N	DANCR	DANCR	319.141	-0.626621	0.125072	-5.01008	5.44079e-07	3.25611e-05	384.229	382.84	369.736	313.916	339.506	344.914	249.082	278.871	209.177
A3_A3_vs_WT_N	HOXA11	HOXA11	260.648	-0.724666	0.145169	-4.99187	5.97985e-07	3.56159e-05	373.646	288.724	265.909	278.244	270.86	307.377	189.758	177.793	193.524
A3_A3_vs_WT_N	PHB1	PHB1	2261.68	-0.465771	0.0933343	-4.99035	6.02699e-07	3.5704e-05	2802.53	2259.38	2321.56	2380.56	2778.21	2468.4	1841.72	1887.25	1615.5
A3_A3_vs_WT_N	SF1	SF1	1611.11	-0.517685	0.103754	-4.98955	6.05202e-07	3.5704e-05	2209.84	1783.99	1586.26	1672.64	1775.89	1574.66	1319.74	1195.53	1381.43
A3_A3_vs_WT_N	ATXN7	ATXN7	300.155	0.659368	0.132327	4.98286	6.26517e-07	3.66558e-05	211.325	250.587	254.326	296.848	269.644	286.28	370.951	331.506	429.924
A3_A3_vs_WT_N	CREBBP	CREBBP	918.406	0.433738	0.0870498	4.98264	6.27224e-07	3.66558e-05	719.942	827.516	846.956	839.728	928.443	867.446	1051.92	1065.42	1118.28
A3_A3_vs_WT_N	NSMF	NSMF	466.832	-0.59452	0.119736	-4.96525	6.86139e-07	3.99115e-05	604.75	530.959	491.574	489.686	475.438	530.955	375.942	398.148	304.034
A3_A3_vs_WT_N	H1-0	H1-0	3570.66	0.538623	0.108547	4.96212	6.97272e-07	4.03704e-05	2943.08	3939.02	2844.92	2583.69	3143.74	2541.41	4620.21	5067.21	4452.64
A3_A3_vs_WT_N	CTH	CTH	1024.44	1.15905	0.233652	4.96058	7.02832e-07	4.0504e-05	522.074	949.222	747.874	703.137	748.673	589.749	1525.73	1495.54	1937.98
A3_A3_vs_WT_N	PPP1R15B	PPP1R15B	1189.27	0.392644	0.0792197	4.9564	7.18114e-07	4.11939e-05	974.308	1140.26	1106.82	1112.61	1046.28	1090.33	1413.48	1392.02	1427.3
A3_A3_vs_WT_N	LRPAP1	LRPAP1	946.983	-0.476412	0.0961453	-4.95512	7.22844e-07	4.1275e-05	1231.62	1029.38	961.612	950.086	1038.13	996.652	770.924	739.578	804.869
A3_A3_vs_WT_N	AHSA1	AHSA1	1601.66	-0.490095	0.0990636	-4.94728	7.52569e-07	4.27762e-05	1991.97	1603.6	1609.71	1733.78	1989.74	1780.68	1209.18	1372.27	1123.98
A3_A3_vs_WT_N	CHD2	CHD2	821.286	0.517182	0.104614	4.94369	7.66565e-07	4.33736e-05	631.361	704.275	764.504	833.403	716.763	734.908	970.126	904.624	1131.61
A3_A3_vs_WT_N	CPSF6	CPSF6	1258.41	-0.366437	0.0741898	-4.93918	7.84499e-07	4.41875e-05	1353.1	1321.78	1453.75	1337.71	1360.71	1299.67	1069.46	1032.26	1097.24
A3_A3_vs_WT_N	SNRNP70	SNRNP70	1172.65	-0.561615	0.113753	-4.93713	7.92823e-07	4.44552e-05	1586.71	1158.83	1290.41	1251.99	1353.95	1179.82	1041.55	884.565	806.038
A3_A3_vs_WT_N	SAMD1	SAMD1	257.642	-0.753597	0.152787	-4.93233	8.12556e-07	4.53574e-05	369.093	320.899	252.211	274.338	276.942	265.618	191.131	210.683	157.864
A3_A3_vs_WT_N	DAPK3	DAPK3	194.682	-0.724259	0.147062	-4.92486	8.44215e-07	4.69142e-05	262.118	226.499	221.958	213.392	196.595	201.618	141.974	154.479	133.506
A3_A3_vs_WT_N	NMD3	NMD3	880.662	0.488568	0.0993274	4.91876	8.70924e-07	4.81834e-05	676.122	768.466	789.293	976.131	773.919	806.94	999.931	1047.48	1087.67
A3_A3_vs_WT_N	SLC39A10	SLC39A10	749.853	-0.671597	0.136627	-4.91554	8.85384e-07	4.87666e-05	611.171	845.023	983.351	998.408	791.069	987.969	490.08	542.115	499.492
A3_A3_vs_WT_N	ZNF391	ZNF391	114.051	1.02931	0.210251	4.89563	9.79896e-07	5.37346e-05	56.4747	81.2804	87.1642	137.997	87.066	116.653	152.651	145.83	161.34
A3_A3_vs_WT_N	ZNF451	ZNF451	471.191	0.516557	0.105774	4.88361	1.04162e-06	5.68686e-05	368.721	399.259	436.423	449.819	407.129	458.438	607.426	541.107	572.398
A3_A3_vs_WT_N	SEPSECS	SEPSECS	205.777	0.841398	0.172371	4.88131	1.05383e-06	5.7191e-05	105.377	174.64	187.884	189.38	165.86	189.166	293.822	277.085	268.78
A3_A3_vs_WT_N	SHMT2	SHMT2	2258.11	0.504328	0.103329	4.88077	1.05671e-06	5.7191e-05	1930.3	2379.74	1909.24	1701.19	1878.13	1696.1	3002.97	2493.09	3332.2
A3_A3_vs_WT_N	EIF5A	EIF5A	4256.31	-0.419611	0.0860289	-4.87756	1.07407e-06	5.78789e-05	5126.27	4559.04	4255.52	4325.87	4905.11	4711.38	3416.5	3852.01	3155.11
A3_A3_vs_WT_N	SNRNP25	SNRNP25	294.928	-0.789323	0.162007	-4.87216	1.10387e-06	5.90109e-05	476.485	310.252	307.76	279.098	340.543	307.897	218.913	223.56	189.844
A3_A3_vs_WT_N	USP25	USP25	434.08	0.601609	0.123482	4.87203	1.10456e-06	5.90109e-05	322.085	372.107	409.103	438.174	347.81	344.405	582.336	509.177	581.518
A3_A3_vs_WT_N	ME1	ME1	482.638	0.495685	0.101954	4.86183	1.16303e-06	6.18693e-05	388.865	407.694	418.165	499.107	433.318	484.532	598.444	541.018	572.596
A3_A3_vs_WT_N	LIN54	LIN54	396.856	0.54375	0.111881	4.86008	1.17339e-06	6.18914e-05	302.056	333.041	368.152	359.508	350.642	396.681	466.11	491.939	503.574
A3_A3_vs_WT_N	SPRED2	SPRED2	123.236	0.932282	0.191823	4.86012	1.17314e-06	6.18914e-05	75.3414	110.042	95.4447	93.9811	102.314	93.4442	168.588	158.403	211.569
A3_A3_vs_WT_N	DIAPH3	DIAPH3	751.415	0.577322	0.118826	4.85856	1.18243e-06	6.21049e-05	530.925	716.118	674.829	746.576	619.97	603.72	925.424	875.69	1069.49
A3_A3_vs_WT_N	TMSB10	TMSB10	2478.2	-0.499535	0.102868	-4.85607	1.19741e-06	6.26278e-05	3366.02	2546.8	2653.6	2634.26	2567.18	2479.23	2150.41	2177.57	1728.73
A3_A3_vs_WT_N	NDUFA1	NDUFA1	1493.29	-0.46327	0.0954828	-4.85187	1.223e-06	6.36982e-05	1878.33	1553.33	1706.78	1369.77	1610.62	1595.46	1190.51	1381.81	1153.05
A3_A3_vs_WT_N	ADI1	ADI1	765.632	-0.62291	0.128431	-4.85017	1.23356e-06	6.37149e-05	1103.1	739.818	816.308	764.22	867.689	874.246	576.714	637.059	511.539
A3_A3_vs_WT_N	MEX3C	MEX3C	377.212	0.619224	0.127653	4.85085	1.22936e-06	6.37149e-05	268.062	361.576	339.761	326.065	321.301	285.801	461.581	477.84	552.916
A3_A3_vs_WT_N	RAP2C	RAP2C	571.622	0.550871	0.113833	4.83929	1.30306e-06	6.7027e-05	451.819	518.156	465.29	581.326	478.983	543.28	656.869	641.916	806.96
A3_A3_vs_WT_N	CALM3	CALM3	3289.29	-0.407683	0.0844086	-4.82987	1.36621e-06	6.96989e-05	3818.75	3689.72	3347.23	3221.65	3708.19	3631.88	2621.22	3046.58	2518.43
A3_A3_vs_WT_N	KAT2A	KAT2A	517.141	-0.591528	0.122456	-4.83054	1.36163e-06	6.96989e-05	676.875	581.247	568.027	486.798	556.122	573.528	436.414	444.373	330.886
A3_A3_vs_WT_N	AJUBA	AJUBA	374.22	0.694252	0.144041	4.81984	1.43676e-06	7.29989e-05	292.545	382.808	277.04	291.376	322.675	255.477	516.678	437.042	592.338
A3_A3_vs_WT_N	JMY	JMY	644.34	0.585795	0.121614	4.81684	1.45851e-06	7.38029e-05	431.261	577.444	584.005	698.669	532.304	583.08	813.045	751.997	827.252
A3_A3_vs_WT_N	IMP3	IMP3	208.741	-0.940892	0.195446	-4.81408	1.47878e-06	7.45258e-05	367.504	242.589	217.58	171.584	237.16	211.413	157.944	159.177	113.722
A3_A3_vs_WT_N	NSD3	NSD3	913.416	0.489716	0.101793	4.8109	1.50254e-06	7.54179e-05	716.263	828.584	826.157	892.832	803.446	821.91	1176.78	947.933	1206.83
A3_A3_vs_WT_N	KDM7A	KDM7A	495.544	0.635607	0.13229	4.80466	1.55011e-06	7.74931e-05	332.116	474.24	453.22	485.02	392.551	364.019	617.828	655.113	685.789
A3_A3_vs_WT_N	SMG1	SMG1	1326.72	0.523681	0.109157	4.79752	1.6064e-06	7.99859e-05	1014	1075.97	1248.1	1421.94	1071.64	1313.4	1604.36	1425.47	1765.62
A3_A3_vs_WT_N	SRGAP2B	SRGAP2B	421.948	0.574281	0.119844	4.79192	1.65194e-06	8.19259e-05	352.43	347.563	331.663	455.789	347.27	425.229	480.688	567.991	488.905
A3_A3_vs_WT_N	HSPD1	HSPD1	10460.9	-0.340484	0.0710817	-4.79004	1.66751e-06	8.23695e-05	11866	9909.22	11648.2	11621	11609.4	11103.3	8759.6	9147.45	8484.38
A3_A3_vs_WT_N	WASHC2A	WASHC2A	617.526	-0.494727	0.103428	-4.7833	1.72436e-06	8.48414e-05	772.117	608.453	669.135	694.081	706.941	654.58	459.679	495.769	496.978
A3_A3_vs_WT_N	JUN	JUN	5470.39	1.11616	0.233909	4.77176	1.82625e-06	8.95004e-05	2628.02	4519.7	3726.5	5937.99	5000.52	3845.63	7973.66	7271.87	8329.61
A3_A3_vs_WT_N	CREB3L2	CREB3L2	1081.04	0.392464	0.0822684	4.77053	1.8374e-06	8.96941e-05	1023.74	1069.09	947.728	855.508	921.975	917.09	1303.48	1266.65	1424.11
A3_A3_vs_WT_N	USP37	USP37	599.106	0.526023	0.110396	4.76486	1.88983e-06	9.1893e-05	456.778	459.107	537.893	673.356	580.704	594.561	676.973	628.467	784.116
A3_A3_vs_WT_N	CNP	CNP	664.474	-0.548643	0.115244	-4.76071	1.92911e-06	9.34381e-05	929.376	679.146	694.618	687.612	715.449	701.337	552.557	535.189	484.981
A3_A3_vs_WT_N	ADNP	ADNP	1292.65	0.376553	0.0791538	4.75723	1.96266e-06	9.43287e-05	1068.45	1149.67	1171.29	1321.24	1269.35	1253.56	1400.83	1407.86	1591.57
A3_A3_vs_WT_N	TP53BP2	TP53BP2	886.395	0.379124	0.0796912	4.75741	1.96094e-06	9.43287e-05	804.923	783.858	743.435	884.033	876.685	849.967	975.76	1024.42	1034.47
A3_A3_vs_WT_N	DMTF1	DMTF1	484.716	0.535192	0.112526	4.75617	1.97299e-06	9.44608e-05	369.651	406.276	450.212	490.824	436.247	433.64	589.71	533.514	652.374
A3_A3_vs_WT_N	POLR3C	POLR3C	457.759	0.593101	0.124757	4.75404	1.99392e-06	9.50969e-05	389.558	397.69	377.063	381.752	456.843	358.463	535.171	530.905	692.388
A3_A3_vs_WT_N	AMMECR1L	AMMECR1L	485.558	0.514665	0.108468	4.74486	2.08651e-06	9.8756e-05	419.088	470.429	419.472	390.833	396.477	400.265	591.638	573.611	708.208
A3_A3_vs_WT_N	UBTF	UBTF	1079.99	-0.500645	0.1055	-4.74544	2.08051e-06	9.8756e-05	1487.99	1218.47	1089.18	973.355	1168.2	1099.99	891.356	917.878	873.514
A3_A3_vs_WT_N	H3-3A	H3-3A	768.504	-0.58527	0.123564	-4.73657	2.17368e-06	0.000102106	1014.37	832.214	775.446	901.728	876.618	768.005	582.848	681.813	483.502
A3_A3_vs_WT_N	RNF138	RNF138	1016.87	0.4206	0.0887935	4.73683	2.17082e-06	0.000102106	810.889	943.12	878.288	1061.53	925.857	1005.11	1158.54	1112.16	1256.33
A3_A3_vs_WT_N	NHLRC2	NHLRC2	972.511	0.471976	0.0996766	4.73508	2.18973e-06	0.000102473	799.032	891.02	953.025	895.048	724.561	825.023	1220.94	1114.56	1329.39
A3_A3_vs_WT_N	PTPDC1	PTPDC1	196.177	0.793553	0.167684	4.73244	2.21834e-06	0.000103423	117.705	195.225	168.475	164.961	133.967	146.521	279.1	291.789	267.849
A3_A3_vs_WT_N	RTF2	RTF2	779.836	-0.450226	0.0951521	-4.73164	2.2271e-06	0.000103444	971.377	841.324	773.201	844.253	877.847	817.903	618.476	629.113	645.033
A3_A3_vs_WT_N	PDIA3	PDIA3	3265.22	-0.382047	0.0808864	-4.72325	2.32107e-06	0.000106795	3866.68	3419.5	3325.18	3365.79	3684.87	3581.59	2644.06	2993.87	2505.43
A3_A3_vs_WT_N	PSMD2	PSMD2	2098.03	-0.361215	0.0764612	-4.72416	2.31065e-06	0.000106795	2422.68	2128.8	2059.85	2228.9	2462.72	2433.37	1701.05	1719.8	1725.15
A3_A3_vs_WT_N	TOMM40	TOMM40	615.28	-0.591419	0.125242	-4.7222	2.33302e-06	0.000106795	864.326	702.571	596.068	609	707.778	621.957	490.953	518.106	426.756
A3_A3_vs_WT_N	ZNF280B	ZNF280B	207.9	0.723487	0.153211	4.72216	2.33358e-06	0.000106795	163.903	172.773	165.851	195.868	153.113	189.031	245.169	262.015	323.378
A3_A3_vs_WT_N	DCP1A	DCP1A	636.034	0.525277	0.11149	4.71143	2.45985e-06	0.000111752	436.201	587.083	577.67	617.608	577.065	621.559	739.2	734.471	833.446
A3_A3_vs_WT_N	KCTD12	KCTD12	353.253	-0.730953	0.155138	-4.71164	2.4573e-06	0.000111752	561.588	329.652	409.58	384.522	368.104	344.4	268.768	243.709	268.957
A3_A3_vs_WT_N	LATS1	LATS1	554.26	0.481166	0.102188	4.70862	2.49404e-06	0.000112894	424.851	505.376	494.209	550.241	489.012	534.728	624.982	668.943	695.999
A3_A3_vs_WT_N	RPS26	RPS26	204.569	-0.970946	0.206531	-4.70122	2.58613e-06	0.000116638	286.339	220.753	206.086	248.651	221.852	292.991	110.254	171.73	82.466
A3_A3_vs_WT_N	CERK	CERK	328.503	-0.596722	0.127083	-4.69553	2.65919e-06	0.0001195	427.228	382.37	366.525	302.987	358.694	340.61	245.171	295.445	237.499
A3_A3_vs_WT_N	CCDC174	CCDC174	241.355	0.713856	0.152301	4.68713	2.77057e-06	0.000124058	166.865	196.456	196.509	234.903	225.756	231.172	291.36	253.308	375.861
A3_A3_vs_WT_N	SNRPF	SNRPF	826.775	-0.428504	0.0915417	-4.68097	2.85521e-06	0.000126767	988.656	899.484	860.748	882.264	939.137	828.479	700.474	709.542	632.189
A3_A3_vs_WT_N	TUBA1C	TUBA1C	2581.62	-0.460125	0.0983067	-4.68051	2.86164e-06	0.000126767	3056.32	3113.55	2473.95	2476.95	2889.37	2937.91	2200.6	2229.69	1856.24
A3_A3_vs_WT_N	ZNF621	ZNF621	475.669	0.563061	0.120281	4.68122	2.85178e-06	0.000126767	341.89	424.954	423.103	427.132	479.096	425.174	552.061	535.068	672.543
A3_A3_vs_WT_N	ATP5MC3	ATP5MC3	1706.05	-0.409099	0.0874423	-4.6785	2.88984e-06	0.000127187	2080.58	1738.9	1764.92	1690.32	1958.96	1916.5	1380.7	1479.44	1344.15
A3_A3_vs_WT_N	BAG1	BAG1	241.714	-0.672156	0.143686	-4.67797	2.89736e-06	0.000127187	314.188	240.033	279.517	257.135	293.45	269.66	189.228	170.232	161.982
A3_A3_vs_WT_N	FBXO42	FBXO42	261.857	0.687781	0.147036	4.67765	2.90177e-06	0.000127187	199.986	214.862	226.065	245.059	196.393	243.086	359.586	280.579	391.101
A3_A3_vs_WT_N	C20orf96	C20orf96	75.5898	1.09989	0.23536	4.67323	2.96499e-06	0.000129502	36.9051	50.407	60.6682	65.4718	79.7209	70.0074	93.8229	108.165	115.139
A3_A3_vs_WT_N	TATDN2	TATDN2	590.569	-0.531131	0.113812	-4.66675	3.06001e-06	0.000133185	799.943	635.027	602.333	594.639	638.703	635.324	490.173	493.564	425.412
A3_A3_vs_WT_N	SLC35A4	SLC35A4	589.548	-0.571006	0.122394	-4.66531	3.08148e-06	0.000133653	881.916	629.355	660.533	510.95	617.554	545.938	479.37	496.719	483.592
A3_A3_vs_WT_N	NR1D2	NR1D2	762.201	0.508979	0.109339	4.65504	3.2392e-06	0.000140005	561.377	757.362	745.568	663.1	597.323	594.933	962.329	926.495	1051.33
A3_A3_vs_WT_N	CYB5D1	CYB5D1	308.74	-0.565857	0.121669	-4.65078	3.30684e-06	0.000142407	358.942	330.254	376.273	326.435	335.062	333.548	262.446	235.506	220.194
A3_A3_vs_WT_N	SLC38A1	SLC38A1	2998	0.446336	0.095984	4.65011	3.31765e-06	0.000142407	2353.38	3151.47	2980.49	2517.78	2254.21	2158.23	3808.77	3648.27	4109.41
A3_A3_vs_WT_N	NCOA5	NCOA5	428.971	-0.53809	0.115812	-4.64623	3.3805e-06	0.000144607	592.939	491.974	471.49	402.575	449.492	380.856	349.646	365.024	356.745
A3_A3_vs_WT_N	E2F3	E2F3	664.899	0.460008	0.0991117	4.64131	3.46209e-06	0.000147513	573.414	579.07	580.823	692.038	586.77	588.481	807.296	719.369	856.83
A3_A3_vs_WT_N	MIA2	MIA2	299.661	0.574231	0.123757	4.64	3.48401e-06	0.000147513	227.37	267.914	257.86	281.263	295.536	243.752	382.111	365.955	375.189
A3_A3_vs_WT_N	TIMP2	TIMP2	404.733	-0.514835	0.110952	-4.64018	3.48105e-06	0.000147513	520.007	447.259	444.264	406.008	420.454	417.17	333.796	348.174	305.461
A3_A3_vs_WT_N	WDR41	WDR41	873.26	0.391654	0.0844973	4.63511	3.56751e-06	0.000150537	706.76	770.646	816.75	862.796	877.101	818.07	968.945	1002.66	1035.62
A3_A3_vs_WT_N	TCEA1	TCEA1	1874.48	0.378025	0.0816585	4.62935	3.66824e-06	0.000154264	1526.36	1886.66	1896.53	1545.29	1542.13	1570.34	2310.94	2297.79	2294.24
A3_A3_vs_WT_N	ZNF280C	ZNF280C	255.219	0.619941	0.134018	4.62581	3.73141e-06	0.000156392	179.577	225.722	206.572	262.652	222.551	256.616	303.234	315.836	324.208
A3_A3_vs_WT_N	PSMD3	PSMD3	820.209	-0.42611	0.0921771	-4.62273	3.78719e-06	0.000158198	909.815	861.553	821.455	930.962	950.974	976.186	638.005	712.88	580.052
A3_A3_vs_WT_N	CLUH	CLUH	588.361	-0.490139	0.106128	-4.61839	3.86729e-06	0.000161003	732.378	612.243	650.253	567.415	629.681	684.693	483.748	494.245	440.597
A3_A3_vs_WT_N	CUTA	CUTA	522.034	-0.490965	0.106392	-4.61471	3.93653e-06	0.000162258	614.167	610.583	532.297	531.59	596.692	560.691	401.158	461.036	390.093
A3_A3_vs_WT_N	PIM2	PIM2	167.666	-0.77948	0.168906	-4.61489	3.93304e-06	0.000162258	230.189	183.517	186.368	181.435	199.873	178.042	111.05	137.948	100.575
A3_A3_vs_WT_N	TMEM167B	TMEM167B	283.845	0.59517	0.128964	4.61502	3.93057e-06	0.000162258	202.017	250.136	250.063	286.171	242.436	261.244	355.34	366.854	340.346
A3_A3_vs_WT_N	LSM7	LSM7	803.984	-0.509262	0.110409	-4.61251	3.97844e-06	0.000163444	1030.02	851.786	867.484	752.214	941.919	861.636	626.062	722.399	582.336
A3_A3_vs_WT_N	CCSER2	CCSER2	341.89	0.537489	0.116582	4.61038	4.01932e-06	0.00016458	255.698	294.786	267.578	325.196	357.733	385.024	387.938	396.956	406.101
A3_A3_vs_WT_N	IRF2BP2	IRF2BP2	1031.52	0.44004	0.0954744	4.60899	4.04635e-06	0.000165144	889.096	1032.26	831.833	917.951	953.583	917.294	1223.16	1143.64	1374.84
A3_A3_vs_WT_N	RPS6KA2	RPS6KA2	334.934	0.583894	0.126959	4.59909	4.2434e-06	0.00017262	265.766	326.619	321.377	255.453	245.115	228.658	423.551	427.124	520.74
A3_A3_vs_WT_N	UBR4	UBR4	1367.46	0.433867	0.0943757	4.59723	4.28139e-06	0.000173599	970.445	1219.47	1247.25	1404.72	1338.36	1481.52	1484.86	1500.12	1660.44
A3_A3_vs_WT_N	ISY1	ISY1	391.934	-0.530304	0.115451	-4.59333	4.3623e-06	0.000176305	496.75	410.98	430.267	399.863	438.199	425.735	284.712	325.957	314.94
A3_A3_vs_WT_N	BRSK1	BRSK1	138.09	0.817923	0.178109	4.59226	4.38475e-06	0.000176639	86.772	120.286	118.905	131.22	108.769	99.4259	189.23	187.568	200.636
A3_A3_vs_WT_N	SOD1	SOD1	2838.38	-0.344573	0.0750786	-4.5895	4.44313e-06	0.000178413	3274.3	2775.77	3044.62	3053.62	3295.27	2942.98	2331.88	2471.59	2355.38
A3_A3_vs_WT_N	SON	SON	3280.45	-0.289309	0.0630498	-4.58858	4.46267e-06	0.000178622	3749.73	3417.66	3626.17	3290.43	3196.58	3413.99	2970.42	2998.16	2860.87
A3_A3_vs_WT_N	KLF6	KLF6	863.678	0.957687	0.208959	4.58313	4.58073e-06	0.000182759	520.271	836.295	601.039	803.942	616.318	588.825	1294.47	1192.36	1319.58
A3_A3_vs_WT_N	ANAPC1P2	ANAPC1P2	198.997	0.6644	0.145016	4.58156	4.61518e-06	0.000183546	150.9	178.207	167.052	172.243	159.728	174.679	245.22	250.941	292.007
A3_A3_vs_WT_N	CLIP1	CLIP1	673.599	0.5392	0.117773	4.57829	4.68793e-06	0.000185845	489.684	626.08	678.829	620.091	503.716	535.718	798.685	878.048	931.542
A3_A3_vs_WT_N	CAVIN1	CAVIN1	321.566	-0.735991	0.160794	-4.57723	4.71167e-06	0.000186193	429.632	323.236	352.538	339.662	396.347	388.875	199.62	288.088	176.092
A3_A3_vs_WT_N	DNAAF5	DNAAF5	398.106	-0.504043	0.110161	-4.5755	4.7508e-06	0.000186555	455.602	428.756	419.938	425.119	470.9	463.473	329.894	303.202	286.069
A3_A3_vs_WT_N	RIPK2	RIPK2	280.159	0.612788	0.133923	4.57567	4.74706e-06	0.000186555	220.175	243.157	220.758	290.611	233.075	266.063	352.776	308.467	386.354
A3_A3_vs_WT_N	B4GAT1	B4GAT1	473.053	-0.513816	0.112363	-4.57284	4.81163e-06	0.00018835	517.485	536.689	513.471	487.577	567.726	535.162	367.914	412.879	318.57
A3_A3_vs_WT_N	STEAP3	STEAP3	339.515	-0.574893	0.125839	-4.56847	4.91305e-06	0.000191717	449.465	384.934	338.747	343.483	384.426	367.33	275.471	255.28	256.501
A3_A3_vs_WT_N	AAK1	AAK1	483.183	0.519455	0.113876	4.56159	5.07666e-06	0.000197482	375.056	449.233	418.435	474.003	413.044	433.931	575.031	539.543	670.374
A3_A3_vs_WT_N	SF3B5	SF3B5	982.577	-0.459005	0.100661	-4.55989	5.11802e-06	0.000198471	1157.82	1056.05	1024.53	970.685	1111.84	1165.9	783.642	880.282	692.449
A3_A3_vs_WT_N	SLC7A5	SLC7A5	2065.15	0.441618	0.0968687	4.55893	5.14142e-06	0.000198759	1827.05	2277.25	1815.83	1446.52	1659.47	1512.05	2621.92	2453.62	2972.64
A3_A3_vs_WT_N	DDX17	DDX17	4359.24	-0.488094	0.107151	-4.55519	5.2337e-06	0.000201078	6149.16	4596.39	5088.76	4226.19	4201.18	3686.2	4330.64	3212.45	3742.18
A3_A3_vs_WT_N	MAVS	MAVS	1143.81	-0.355604	0.0780556	-4.55578	5.21908e-06	0.000201078	1338.51	1212.28	1180.51	1171.74	1248.93	1227.04	983.465	966.873	964.969
A3_A3_vs_WT_N	CHPF2	CHPF2	247.978	-0.607906	0.133497	-4.5537	5.27111e-06	0.000201892	305.45	313.248	262.543	243.317	266.222	261.347	179.469	196.483	203.725
A3_A3_vs_WT_N	CALM2	CALM2	2530.31	-0.381996	0.0840414	-4.54533	5.48489e-06	0.000209435	2998	2601.51	3159.8	2445.77	2556.15	2293.86	2224.6	2414.86	2078.2
A3_A3_vs_WT_N	COX19	COX19	143.68	0.795253	0.175083	4.54216	5.56819e-06	0.000211966	91.6161	133.53	100.627	127.681	136.799	133.27	195.794	175.437	198.371
A3_A3_vs_WT_N	AUTS2	AUTS2	496.029	0.468642	0.103204	4.54092	5.60099e-06	0.000212564	427.447	441.894	377.27	462.881	519.244	507.709	569.991	553.251	604.571
A3_A3_vs_WT_N	KLF9	KLF9	782.576	0.471232	0.103867	4.53686	5.70971e-06	0.000216032	549.794	699.632	720.71	801.733	715.2	822.772	871.83	920.589	940.927
A3_A3_vs_WT_N	KAT7	KAT7	761.493	0.445327	0.0982232	4.53383	5.7925e-06	0.0002185	630.371	678.067	604.546	738.84	790.357	803.227	797.241	827.377	983.413
A3_A3_vs_WT_N	DRAM2	DRAM2	384.105	0.513652	0.113416	4.52892	5.92849e-06	0.000222283	301.738	321.697	372.973	345.328	324.24	370.94	481.494	474.649	463.889
A3_A3_vs_WT_N	HDGFL2	HDGFL2	847.772	-0.385203	0.0850511	-4.52908	5.92422e-06	0.000222283	937.092	877.901	942.606	915.368	964.808	882.598	729.041	721.69	658.848
A3_A3_vs_WT_N	BACH2	BACH2	164.029	0.785613	0.17355	4.52672	5.99063e-06	0.000223049	107.684	142.63	146.775	133.028	126.16	135.05	234.12	186.154	264.661
A3_A3_vs_WT_N	POLR2L	POLR2L	414.017	-0.602403	0.13309	-4.52629	6.00269e-06	0.000223049	553.116	431.716	444.467	421.567	493.879	441.042	339.892	342.352	258.123
A3_A3_vs_WT_N	RB1CC1	RB1CC1	1250.85	0.575298	0.127069	4.52744	5.9702e-06	0.000223049	791.106	1048.72	1293.5	1273.43	1017.48	1166.68	1538.81	1484.05	1643.9
A3_A3_vs_WT_N	PPP2R1A	PPP2R1A	1825.2	-0.407751	0.0903259	-4.51423	6.35485e-06	0.000235432	2141.08	2031.13	1780.57	1791.34	2098.43	2095.16	1536.55	1582.45	1370.05
A3_A3_vs_WT_N	RETREG2	RETREG2	398.674	-0.520178	0.115436	-4.50619	6.6003e-06	0.0002438	513.177	445.278	401.116	411.24	426.236	442.839	321.386	323.18	303.616
A3_A3_vs_WT_N	PLEKHG1	PLEKHG1	127.816	0.855649	0.190059	4.50203	6.73084e-06	0.000247886	78.1387	114.657	105.996	99.8885	93.0406	116.145	178.386	157.897	206.193
A3_A3_vs_WT_N	RRP1B	RRP1B	1744.71	-0.355107	0.0789704	-4.49672	6.90111e-06	0.000253407	2153.65	1801.54	1829.97	1811.79	1761.45	1823	1457.94	1539.85	1523.19
A3_A3_vs_WT_N	GIT1	GIT1	419.656	-0.549106	0.122144	-4.49558	6.93815e-06	0.000254018	531.008	519.243	405.479	407.617	440.18	476.468	330.647	352.767	313.493
A3_A3_vs_WT_N	UPP1	UPP1	141.658	0.767415	0.170843	4.49193	7.05811e-06	0.000257652	109.998	142.132	103.151	106.801	101.316	103.295	203.785	188.241	216.205
A3_A3_vs_WT_N	SOD2	SOD2	1457.28	-0.320553	0.0713739	-4.49118	7.083e-06	0.000257805	1503.63	1565.7	1460.37	1627.77	1617.64	1711.14	1184.38	1262.96	1181.93
A3_A3_vs_WT_N	EXO1	EXO1	960.107	0.534459	0.119048	4.48946	7.14056e-06	0.000259142	894.934	688.388	871.945	928.593	823.088	885.184	1248.03	963.691	1337.12
A3_A3_vs_WT_N	ZNF639	ZNF639	342.124	0.574847	0.128079	4.48822	7.18209e-06	0.000259891	245.984	294.159	316.149	337.187	286.53	323.619	384.748	420.975	469.77
A3_A3_vs_WT_N	SDF2L1	SDF2L1	145.894	-0.88847	0.197998	-4.48726	7.21462e-06	0.000260312	217.804	162.028	155.24	129.305	198.773	161.04	93.0063	109.722	86.132
A3_A3_vs_WT_N	RBMXL1	RBMXL1	291.495	-0.569521	0.127288	-4.47425	7.66789e-06	0.000275867	332.304	306.912	371.565	323.263	327.421	282.515	226.621	232.299	220.555
A3_A3_vs_WT_N	SRGAP2C	SRGAP2C	489.275	0.502399	0.112305	4.47352	7.69434e-06	0.000276021	347.916	441.216	469.921	446.878	454.549	458.909	577.057	579.118	627.912
A3_A3_vs_WT_N	STIP1	STIP1	3404.27	-0.435466	0.0973847	-4.4716	7.76361e-06	0.000277705	4214.69	3252.24	3524.59	3702.34	4023.85	3794.65	2669.59	3065.12	2391.34
A3_A3_vs_WT_N	RNR2	RNR2	35703.2	0.445041	0.0995768	4.46932	7.8467e-06	0.000279873	33439	35195.1	31605.2	25223.7	31349.5	28053.8	44423.3	38387.8	53651.5
A3_A3_vs_WT_N	RSRC2	RSRC2	747.847	0.430316	0.0964485	4.46161	8.13467e-06	0.000289315	603.156	597.712	711.288	804.612	742.291	697.935	821.09	900.861	851.675
A3_A3_vs_WT_N	BCAP31	BCAP31	2267.49	-0.440812	0.0988648	-4.45874	8.24444e-06	0.000292384	2841.6	2386.66	2284.22	2319.06	2665.51	2375.39	1783.26	2102.45	1649.23
A3_A3_vs_WT_N	CD55	CD55	698.846	0.487856	0.109456	4.45709	8.30779e-06	0.000293794	525.495	661.464	669.974	684.486	567.556	574.727	829.184	843.846	932.884
A3_A3_vs_WT_N	FABP5	FABP5	395.974	-0.570415	0.128015	-4.45584	8.35645e-06	0.000294677	532.423	390.789	475.354	403.284	395.165	427.444	340.498	322.107	276.699
A3_A3_vs_WT_N	CSGALNACT2	CSGALNACT2	306.196	0.622626	0.139861	4.45176	8.51699e-06	0.00029949	211.794	271.128	280.251	319.024	252.143	245.475	388.979	362.396	424.572
A3_A3_vs_WT_N	SIAH2	SIAH2	260.215	0.619807	0.139323	4.44869	8.63962e-06	0.000302946	204.764	238.924	190.947	255.271	243.637	229.697	304.357	300.089	374.244
A3_A3_vs_WT_N	DAG1	DAG1	628.44	-0.457542	0.102906	-4.44623	8.73913e-06	0.000305575	754.058	670.808	614.396	696.366	700.407	733.737	473.321	547.148	465.715
A3_A3_vs_WT_N	HNRNPF	HNRNPF	2714.52	-0.44029	0.0990707	-4.4442	8.82206e-06	0.00030761	3762.92	2688.67	2981.09	2650.64	2848.33	2551.34	2359.42	2190.65	2397.64
A3_A3_vs_WT_N	NDUFA8	NDUFA8	922.181	-0.437802	0.0986451	-4.43815	9.07345e-06	0.000315493	1144.85	930.172	992.168	922.194	1091.24	957.223	792.551	761.193	708.036
A3_A3_vs_WT_N	LOC374443	LOC374443	44.1968	1.33208	0.300556	4.43204	9.33455e-06	0.000322995	20.1094	27.3204	31.3301	44.1739	34.6609	40.4786	70.0337	55.6892	73.9751
A3_A3_vs_WT_N	UTP3	UTP3	393.051	-0.511739	0.115468	-4.43189	9.3411e-06	0.000322995	469.471	395.905	499.812	417.956	410.465	389.211	321.387	325.175	308.073
A3_A3_vs_WT_N	FUT1	FUT1	64.0756	1.27089	0.286837	4.43071	9.39223e-06	0.000323863	25.3087	62.6155	47.3255	29.5263	47.1377	34.6926	92.9011	112.123	125.05
A3_A3_vs_WT_N	PGRMC1	PGRMC1	2742.14	-0.306929	0.0692988	-4.42906	9.46428e-06	0.000325446	3131.24	2881.02	2798.79	2936.01	2925.17	2884.01	2380.63	2512.25	2230.13
A3_A3_vs_WT_N	RASEF	RASEF	532.65	0.429563	0.0970684	4.42537	9.62792e-06	0.000329254	452.206	512.873	492.96	476.213	466.129	427.859	668.153	631.52	665.938
A3_A3_vs_WT_N	SIAH1	SIAH1	249.016	0.610854	0.138017	4.42594	9.60237e-06	0.000329254	173	230.583	195.986	246.781	255.603	219.379	307.561	298.638	313.61
A3_A3_vs_WT_N	DBN1	DBN1	787.709	-0.406699	0.0921122	-4.41525	1.00892e-05	0.000344082	949.587	827.745	831.656	804.181	884.199	824.63	651.8	698.322	617.259
A3_A3_vs_WT_N	PRPF6	PRPF6	875.3	-0.474958	0.107705	-4.40982	1.03459e-05	0.000351873	1180.04	919.905	895.627	831.799	1001.79	894.788	736.772	713.456	703.524
A3_A3_vs_WT_N	NOP14	NOP14	1244.71	-0.397083	0.0900862	-4.40782	1.04419e-05	0.000353497	1501.06	1255.83	1362.77	1210.18	1416.27	1329.87	988.298	1114.35	1023.78
A3_A3_vs_WT_N	TSTD2	TSTD2	482.623	0.47852	0.108566	4.40764	1.04504e-05	0.000353497	400.889	458.279	392.39	469.098	453.093	422.304	577.538	532.349	637.663
A3_A3_vs_WT_N	POLR2B	POLR2B	2146.11	-0.333369	0.075761	-4.40027	1.08119e-05	0.000364732	2339.52	2153.5	2345.18	2354.54	2309.09	2387.31	1823.89	1959.5	1642.42
A3_A3_vs_WT_N	RHBDD1	RHBDD1	335.471	0.532455	0.121038	4.39906	1.08722e-05	0.000365777	283.238	312.898	277.322	311.344	286.146	282.081	378.572	416.729	470.906
A3_A3_vs_WT_N	LRRC59	LRRC59	1752.29	-0.407803	0.0927252	-4.39797	1.09269e-05	0.000366625	2252.76	1745.51	1819.15	1714.17	1946.58	1909.78	1461.01	1498.49	1423.16
A3_A3_vs_WT_N	NETO2	NETO2	562.432	-0.483496	0.109964	-4.39685	1.09831e-05	0.000367522	699.736	553.48	708.112	569.851	543.173	586.857	448.25	502.912	449.518
A3_A3_vs_WT_N	FNDC3B	FNDC3B	316.074	0.57549	0.13095	4.39475	1.10903e-05	0.000369122	233.81	306.76	258.708	321.143	264.362	264.239	382.079	396.962	416.6
A3_A3_vs_WT_N	PPP2R5B	PPP2R5B	202.583	0.652133	0.14837	4.39532	1.1061e-05	0.000369122	145.395	203.184	171.562	169.522	152.936	158.869	264.234	275.91	281.636
A3_A3_vs_WT_N	SAPCD2	SAPCD2	130.148	-0.969927	0.22088	-4.3912	1.12725e-05	0.000374188	151.619	158.772	136.503	131.796	192.125	171.422	70.5606	105.853	52.6843
A3_A3_vs_WT_N	SAC3D1	SAC3D1	90.5855	-0.944874	0.215216	-4.39036	1.13162e-05	0.000374639	145.638	116.396	96.113	87.8513	95.2331	87.8024	58.7741	63.4858	63.9748
A3_A3_vs_WT_N	SURF4	SURF4	1927.53	-0.353507	0.0805334	-4.38957	1.13575e-05	0.000375008	2291.73	2111.74	1932.1	1902.17	2117.33	2032.75	1678.53	1734.36	1547.09
A3_A3_vs_WT_N	DUSP1	DUSP1	173.341	0.799847	0.182316	4.38714	1.14851e-05	0.000378217	118.151	168.695	94.4841	180.246	166.668	161.057	215.604	243.895	211.269
A3_A3_vs_WT_N	PAGR1	PAGR1	723.559	-0.46411	0.105879	-4.38341	1.16838e-05	0.000383747	962.99	752.291	758.881	702.676	772.795	771.159	631.026	562.033	598.18
A3_A3_vs_WT_N	POP7	POP7	243.266	-0.690428	0.157557	-4.38208	1.17553e-05	0.000385078	360.826	270.743	260.8	225.054	294.437	225.37	193.677	185.538	172.953
A3_A3_vs_WT_N	TRIB1	TRIB1	519.284	0.476189	0.108758	4.37843	1.19538e-05	0.000390553	441.702	558.126	460.066	426.009	389.884	361.247	697.537	672.732	666.256
A3_A3_vs_WT_N	SELENBP1	SELENBP1	431.03	0.521759	0.119183	4.37781	1.19879e-05	0.000390642	390.936	369.134	340.474	396.995	412.93	388.952	494.479	467.6	617.77
A3_A3_vs_WT_N	SFXN3	SFXN3	111.576	-0.912925	0.208573	-4.377	1.20321e-05	0.00039106	152.609	120.731	114.791	124.778	147.853	136.603	54.0953	84.8016	67.9224
A3_A3_vs_WT_N	ARPC4	ARPC4	483.751	-0.470122	0.107423	-4.37636	1.20677e-05	0.000391194	607.159	525.791	511.415	479.019	554.564	489.254	393.718	406.866	385.974
A3_A3_vs_WT_N	WARS1	WARS1	1663.48	0.397316	0.0908099	4.37524	1.21297e-05	0.000392183	1441.91	1855.25	1518.79	1229.91	1331.87	1242.07	2131.61	2001.06	2218.87
A3_A3_vs_WT_N	CIDEB	CIDEB	115.345	-0.854469	0.195512	-4.37043	1.24004e-05	0.000399896	148.183	149.923	132.76	100.709	125.765	142.171	89.9578	80.2437	68.391
A3_A3_vs_WT_N	BHLHE40	BHLHE40	222.052	0.845617	0.193551	4.36897	1.24834e-05	0.000401534	161.978	164.005	145.199	204.574	250.577	225.385	302.273	180.572	363.907
A3_A3_vs_WT_N	MASTL	MASTL	686.251	0.471622	0.108079	4.36368	1.27895e-05	0.000410319	538.943	552.761	661.996	715.823	583.722	694.846	783.474	765.833	878.862
A3_A3_vs_WT_N	FKBP4	FKBP4	3783.53	-0.401635	0.0920568	-4.3629	1.28349e-05	0.000410718	4722.9	4001.56	3682.06	3775.18	4365.38	4112.09	3040.43	3442.03	2910.12
A3_A3_vs_WT_N	WDR6	WDR6	830.729	-0.377348	0.0867296	-4.35086	1.35606e-05	0.000432827	979.29	942.146	905.842	828.848	840.913	803.969	771.619	659.377	744.56
A3_A3_vs_WT_N	LRP3	LRP3	154.907	-0.82842	0.190635	-4.34559	1.38901e-05	0.000442123	253.83	160.979	178.938	137.149	177.408	152.326	101.602	123.485	108.446
A3_A3_vs_WT_N	PSMF1	PSMF1	949.127	-0.402211	0.0925672	-4.34507	1.39229e-05	0.000442123	1176.41	1040.08	930.758	958.944	1014.34	1039.19	764.546	819.035	798.841
A3_A3_vs_WT_N	SFMBT2	SFMBT2	313.124	0.517448	0.119186	4.34152	1.41502e-05	0.000447574	271.825	269.555	262.725	299.959	301.128	262.204	401.825	352.279	396.613
A3_A3_vs_WT_N	STX16	STX16	865.476	0.505809	0.116512	4.34127	1.41665e-05	0.000447574	585.074	861.689	823.911	834.171	722.543	733.665	1096.04	1055.18	1077.01
A3_A3_vs_WT_N	OAZ2	OAZ2	572.547	-0.484877	0.111751	-4.33891	1.43191e-05	0.000451251	685.993	677.917	586.721	556.863	616.83	632.55	456.688	531.48	407.882
A3_A3_vs_WT_N	PRMT7	PRMT7	278.342	-0.628657	0.145151	-4.33106	1.48391e-05	0.000466456	411.706	295.043	294.748	289.104	289.588	278.669	229.286	222.099	194.834
A3_A3_vs_WT_N	PANK3	PANK3	1783.03	0.451803	0.104371	4.32881	1.49919e-05	0.000470074	1277.52	1607.13	1810.56	1800.88	1475.1	1655.09	2085.49	2150.14	2185.37
A3_A3_vs_WT_N	LOC124902947	LOC124902947	70.5914	1.20475	0.278611	4.32414	1.53128e-05	0.000478929	27.4026	67.4351	44.0708	59.131	68.3608	44.0909	94.7049	118.417	111.71
A3_A3_vs_WT_N	CCN1	CCN1	165.515	0.735898	0.170255	4.32233	1.54391e-05	0.000479255	116.309	153.344	145.501	142.041	140.147	98.7735	216.637	241.59	235.293
A3_A3_vs_WT_N	COA4	COA4	346.055	-0.521891	0.120758	-4.32178	1.54772e-05	0.000479255	445.227	379.177	345.868	368.123	382.808	378.285	268.69	281.538	264.78
A3_A3_vs_WT_N	INA	INA	283.256	-0.621421	0.143773	-4.32223	1.54458e-05	0.000479255	373.954	287.901	314.137	277.925	354.728	307.214	216	230.924	186.52
A3_A3_vs_WT_N	SNX5	SNX5	1557.54	0.333967	0.0772497	4.32321	1.53772e-05	0.000479255	1304.16	1443.75	1491.07	1517.98	1424.89	1493.28	1789.24	1674.56	1878.96
A3_A3_vs_WT_N	ZNF674	ZNF674	96.0091	0.881786	0.204115	4.32005	1.55994e-05	0.00048184	57.7966	83.0792	69.401	93.6422	90.7772	79.4476	133.993	121.183	134.762
A3_A3_vs_WT_N	CDC37	CDC37	1468.38	-0.365225	0.0845549	-4.31938	1.56466e-05	0.0004821	1669.24	1519.54	1555.74	1495.44	1795.52	1497.55	1200.56	1264.11	1217.74
A3_A3_vs_WT_N	MTX1P1	MTX1P1	224.69	-0.636568	0.147562	-4.31389	1.60406e-05	0.000491807	312.165	262.367	226.325	241.223	234.722	230.288	185.275	172.411	157.435
A3_A3_vs_WT_N	TRMT112	TRMT112	787.332	-0.455521	0.105586	-4.31421	1.60175e-05	0.000491807	980.444	863.526	815.37	742.169	938.157	806.749	624.142	702.533	612.897
A3_A3_vs_WT_N	SLC4A5	SLC4A5	230.19	0.660612	0.153276	4.30994	1.63296e-05	0.000499437	167.995	246.478	190.562	162.346	173.786	169.407	349.991	281.039	330.108
A3_A3_vs_WT_N	LETMD1	LETMD1	429.213	0.541458	0.125713	4.30708	1.65421e-05	0.000503598	284.313	386.982	369.471	389.579	440.182	473.561	544.76	471.465	502.604
A3_A3_vs_WT_N	NHSL1	NHSL1	414.208	0.573282	0.133104	4.30702	1.65466e-05	0.000503598	276.183	422.419	356.924	383.862	354.287	358.243	537.122	478.607	560.223
A3_A3_vs_WT_N	TFPI	TFPI	198.904	0.797373	0.185189	4.30573	1.66439e-05	0.000505325	130.302	160.429	195.497	170.724	141.195	147.344	303.29	206.927	334.428
A3_A3_vs_WT_N	CALM1	CALM1	1827.95	-0.370237	0.0860306	-4.30355	1.6808e-05	0.000509065	2173.49	1832.84	1996.92	1865.91	2039.24	1900.48	1515.58	1707.31	1419.83
A3_A3_vs_WT_N	ZNF771	ZNF771	50.2078	-1.24128	0.288773	-4.29846	1.71986e-05	0.000519631	73.7414	61.6518	53.9746	58.738	63.4543	60.0453	25.9986	32.856	21.4101
A3_A3_vs_WT_N	RBX1	RBX1	513.364	-0.442501	0.103006	-4.29587	1.74011e-05	0.000524477	619.618	536.313	552.08	535.12	525.46	595.983	420.064	432.757	402.878
A3_A3_vs_WT_N	SLC16A1-AS1	SLC16A1-AS1	60.1841	1.18513	0.275974	4.29436	1.75194e-05	0.000526768	27.2283	47.1464	38.5074	49.4856	70.682	49.8412	68.6633	95.2459	94.8571
A3_A3_vs_WT_N	CDC42EP1	CDC42EP1	629.756	0.475058	0.110737	4.28998	1.78688e-05	0.000532958	518.125	681.281	534.427	500.483	532.648	483.477	821.567	740.529	855.266
A3_A3_vs_WT_N	CTNNAL1	CTNNAL1	1174.43	0.394799	0.092027	4.29004	1.78644e-05	0.000532958	993.963	1047.04	1151.54	1214.92	984.622	982.247	1401.27	1406.75	1387.56
A3_A3_vs_WT_N	DHX37	DHX37	391.235	-0.611607	0.142578	-4.28964	1.78966e-05	0.000532958	488.41	414.093	402.493	379.32	571.419	411.082	290.807	295.837	267.659
A3_A3_vs_WT_N	NSRP1	NSRP1	253.783	0.625387	0.145762	4.29046	1.78305e-05	0.000532958	176.201	198.831	239.405	269.692	233.978	218.713	292.474	301.528	353.221
A3_A3_vs_WT_N	NDUFB3	NDUFB3	441.796	-0.498671	0.116278	-4.28861	1.79797e-05	0.000534155	497.631	446.456	512.805	514.698	470.66	503.249	312.949	398.2	319.515
A3_A3_vs_WT_N	CZ1P-ASNS	CZ1P-ASNS	42.3186	1.52124	0.35537	4.28071	1.86297e-05	0.000552149	14.7797	23.5574	25.4333	41.8403	43.1864	48.9753	84.929	34.1318	64.0342
A3_A3_vs_WT_N	EIF4EBP1	EIF4EBP1	808.433	0.492132	0.115015	4.27886	1.87853e-05	0.000552813	662.019	905.351	692.767	580.134	683.129	565.756	1085.5	984.52	1116.73
A3_A3_vs_WT_N	SLC35A3	SLC35A3	320.516	0.601939	0.140656	4.27952	1.87294e-05	0.000552813	324.844	262.135	251.976	289.972	239.083	244.992	355.325	452.065	464.25
A3_A3_vs_WT_N	SPR	SPR	195.735	-0.722454	0.168841	-4.27891	1.87811e-05	0.000552813	281.192	211.83	206.869	180.036	226.243	231.592	142.613	158.186	123.05
A3_A3_vs_WT_N	CRYBB2P1	CRYBB2P1	146.722	0.77408	0.18094	4.27811	1.88489e-05	0.000553375	125.93	113.035	99.4089	149.559	129.997	124.197	200.821	153.818	223.735
A3_A3_vs_WT_N	CTR9	CTR9	844.389	-0.445404	0.104296	-4.27056	1.94979e-05	0.000565758	968.94	810.136	964.439	998.79	861.889	983.112	711.086	712.156	588.953
A3_A3_vs_WT_N	LOC107985803	LOC107985803	527.869	0.433096	0.101371	4.27239	1.93393e-05	0.000565758	483.171	485.952	469.369	463.275	445.122	461.92	647.925	578.854	715.231
A3_A3_vs_WT_N	PTDSS1	PTDSS1	955.725	-0.404567	0.0947217	-4.27111	1.94501e-05	0.000565758	1205.24	1008.08	934.324	997.563	1070.17	1008.86	798.487	781.627	797.173
A3_A3_vs_WT_N	TMEM268	TMEM268	286.542	0.536174	0.125531	4.27124	1.94385e-05	0.000565758	224.677	261.329	245.754	255.814	260.115	267.466	340.603	329.861	393.259
A3_A3_vs_WT_N	ZNF714	ZNF714	254.52	0.590116	0.13817	4.27095	1.9464e-05	0.000565758	181.477	230.834	189.952	284.519	252.953	241.902	292.873	287.141	329.032
A3_A3_vs_WT_N	WDR81	WDR81	148.409	-0.863496	0.202237	-4.26971	1.95725e-05	0.0005666	156.714	203.169	130.961	147.202	219.764	208.088	90.2949	81.1744	98.3116
A3_A3_vs_WT_N	ZNF770	ZNF770	835.594	0.479911	0.112479	4.26667	1.98413e-05	0.000573049	610.033	703.156	840.601	861.736	692.645	811.127	954.599	976.169	1070.28
A3_A3_vs_WT_N	KEAP1	KEAP1	457.357	-0.482691	0.113146	-4.26608	1.98941e-05	0.000573244	585.497	494.256	487.028	460.791	505.833	462.528	404.995	378.211	337.077
A3_A3_vs_WT_N	NEDD4	NEDD4	272.762	0.536157	0.125815	4.26146	2.03093e-05	0.000583857	219.248	241.704	263.73	226.877	232.476	220.778	337.498	334.222	378.329
A3_A3_vs_WT_N	SEMA3C	SEMA3C	216.35	0.6661	0.156561	4.25458	2.09445e-05	0.000600731	199.044	168.345	200.677	165.551	162.031	153.633	290.978	245.118	361.772
A3_A3_vs_WT_N	ARHGEF2	ARHGEF2	1168.38	0.474558	0.111568	4.25352	2.10434e-05	0.000600799	928.724	1322.81	1017.52	856.232	997.452	841.334	1440.58	1523.19	1587.59
A3_A3_vs_WT_N	YWHAE	YWHAE	8435.24	-0.285019	0.0670038	-4.25378	2.10195e-05	0.000600799	9956.66	8433.96	8732.01	8702.27	9116.9	8718.27	7356.56	7539.69	7360.83
A3_A3_vs_WT_N	COX7B	COX7B	1109.76	-0.384843	0.0905345	-4.25079	2.13018e-05	0.000606191	1188.1	1084.92	1304.25	1145.24	1291.15	1237.5	914.402	973.521	848.736
A3_A3_vs_WT_N	FKTN	FKTN	611.454	0.595635	0.140151	4.24994	2.13829e-05	0.000606191	392.678	593.285	622.539	546.684	410.093	507.484	847.953	769.695	812.671
A3_A3_vs_WT_N	GTF2H2	GTF2H2	698.394	0.382066	0.0899091	4.24948	2.14271e-05	0.000606191	629.462	606.77	635.854	724.282	621.891	629.442	802.651	813.84	821.353
A3_A3_vs_WT_N	HDGF	HDGF	3990.43	-0.428339	0.100793	-4.24969	2.14064e-05	0.000606191	4149.65	4470.65	3897.91	4467.2	4713.2	4908.68	2928.22	3751.25	2627.08
A3_A3_vs_WT_N	OGFOD1	OGFOD1	900.815	0.354464	0.083483	4.24594	2.17678e-05	0.000614436	794.581	849.157	821.448	822.529	877.84	788.652	1047.75	994.518	1110.86
A3_A3_vs_WT_N	CES2	CES2	300.879	-0.572203	0.134868	-4.24269	2.20858e-05	0.000622	396.583	316.593	353.204	272.461	343.171	310.7	247.881	214.178	253.141
A3_A3_vs_WT_N	MID2	MID2	722.244	0.414832	0.097797	4.24176	2.2177e-05	0.000623158	596.547	610.103	721.532	722.574	640.673	641.991	836.522	825.439	904.81
A3_A3_vs_WT_N	RPS29	RPS29	2781.48	-0.382072	0.0901311	-4.23907	2.24452e-05	0.000629275	3566.63	3396.66	2816.77	2466.48	2760.37	2521.36	2743.49	2390.73	2370.83
A3_A3_vs_WT_N	DNAJA1	DNAJA1	1760.3	-0.988772	0.233468	-4.23515	2.284e-05	0.000638905	2882.9	1638.53	2172.34	1898.38	2084.38	1793.59	1080.38	1351.5	940.705
A3_A3_vs_WT_N	RBMS2	RBMS2	307.508	0.562214	0.132784	4.23404	2.29527e-05	0.000640618	207.559	267.187	243.771	285.801	348.024	351.066	375.563	351.383	337.216
A3_A3_vs_WT_N	GOLIM4	GOLIM4	616.987	-0.430113	0.101782	-4.22582	2.38074e-05	0.000660032	669.223	621.999	742.881	676.955	655.345	678.268	494.644	554.531	459.039
A3_A3_vs_WT_N	NOSIP	NOSIP	387.043	-0.558328	0.132115	-4.22606	2.37818e-05	0.000660032	516.641	394.999	379.311	396.192	472.388	447.742	287.26	316.223	272.627
A3_A3_vs_WT_N	SF3A1	SF3A1	2165.47	-0.361901	0.0856335	-4.22615	2.3772e-05	0.000660032	2625.67	2309.05	2122.6	2182.63	2364.54	2392.11	1807.53	1974.08	1711.03
A3_A3_vs_WT_N	PABPC4	PABPC4	2859.49	-0.296725	0.0702762	-4.22226	2.41863e-05	0.000669046	3293.3	2863.11	3098	2857.25	3162.2	2931.83	2505.88	2502.23	2521.59
A3_A3_vs_WT_N	PFN1	PFN1	2492.29	-0.355289	0.0841571	-4.22174	2.42421e-05	0.000669103	2989.92	2617.37	2368.9	2599.87	2785.89	2833.42	2113.58	2166.94	1954.75
A3_A3_vs_WT_N	NFAT5	NFAT5	645.401	0.556417	0.131845	4.22023	2.44055e-05	0.000672123	418.422	589.11	619.665	652	517.563	618.392	795.456	716.402	881.603
A3_A3_vs_WT_N	ANXA6	ANXA6	1329.46	-0.339345	0.0804632	-4.2174	2.4714e-05	0.000679116	1575.9	1359.29	1375.02	1403.21	1487.61	1359.42	1157.39	1144.42	1102.88
A3_A3_vs_WT_N	SERF2-C15ORF63	SERF2-C15ORF63	552.26	-0.495254	0.117454	-4.21659	2.48023e-05	0.000680041	727.65	561.563	619.76	547.8	644.601	516.332	444.357	482.491	425.782
A3_A3_vs_WT_N	CCAR2	CCAR2	647.033	-0.448313	0.106381	-4.21421	2.50654e-05	0.000685747	833.55	700.56	633.808	688.765	730.247	647.755	524.597	512.969	551.049
A3_A3_vs_WT_N	SSBP1	SSBP1	1590.86	-0.362407	0.0860128	-4.21341	2.51543e-05	0.000686668	1895.6	1529.52	1679.04	1673.05	1879.92	1694.31	1332.2	1284.11	1350
A3_A3_vs_WT_N	XIAP	XIAP	865.622	0.373755	0.088856	4.2063	2.59583e-05	0.000707066	707.107	816.925	853.706	804.453	736.46	790.567	1000.43	1024.87	1056.08
A3_A3_vs_WT_N	EPHA2	EPHA2	64.7445	1.03261	0.245653	4.20351	2.62805e-05	0.00071428	32.9433	50.1493	41.188	61.8574	72.037	67.882	86.1891	83.8706	86.5835
A3_A3_vs_WT_N	SNRPG	SNRPG	1174.86	-0.426767	0.10162	-4.19963	2.67346e-05	0.000725038	1475.34	1170.52	1334.5	1111.52	1325.38	1197.59	979.091	1086.55	893.197
A3_A3_vs_WT_N	SGTB	SGTB	417.603	0.465634	0.110958	4.19648	2.71096e-05	0.000732897	338.718	377.189	377.672	421.635	361.809	370.49	478.473	486.65	545.795
A3_A3_vs_WT_N	USP1	USP1	2975.23	0.386192	0.0920337	4.19621	2.71421e-05	0.000732897	2477.5	2609.76	3104.34	2946.12	2408.29	2530.16	3616.34	3345.41	3739.14
A3_A3_vs_WT_N	CHD8	CHD8	1152.99	-0.362874	0.0865404	-4.19312	2.75145e-05	0.000741344	1346.1	1089.81	1238.29	1292.38	1235	1322.18	928.943	963.907	960.286
A3_A3_vs_WT_N	FSTL3	FSTL3	170.581	0.795542	0.189844	4.1905	2.78337e-05	0.000746711	143.439	171.963	124.802	101.489	143.65	82.1298	254.974	292.55	220.231
A3_A3_vs_WT_N	MAT2A	MAT2A	1329.74	-0.852201	0.203363	-4.19054	2.7829e-05	0.000746711	2288.57	1317.88	1636.66	1228.59	1330.97	1261.82	1071.14	901.502	930.485
A3_A3_vs_WT_N	VEZT	VEZT	472.077	0.506611	0.120981	4.18754	2.81994e-05	0.000754894	328.876	396.106	468.194	470.494	459.885	430.808	562.392	608.794	523.143
A3_A3_vs_WT_N	DEGS1	DEGS1	895.892	-0.418084	0.0999381	-4.18343	2.87149e-05	0.000767044	1153.21	1013.14	927.957	823.568	943.14	884.895	740.594	853.183	723.343
A3_A3_vs_WT_N	FGF2	FGF2	230.234	0.593996	0.142072	4.18095	2.90289e-05	0.000773771	158.476	210.941	202.184	226.344	200.757	208.54	277.977	278.359	308.53
A3_A3_vs_WT_N	HNRNPD	HNRNPD	4186.97	-0.302003	0.0722868	-4.17785	2.94283e-05	0.000782742	5141.31	4276.58	4511.73	4116.88	4261.29	4080.83	3784.77	3629.39	3879.92
A3_A3_vs_WT_N	CHD4	CHD4	3529.81	-0.272849	0.0653517	-4.17509	2.97867e-05	0.000786276	4077.97	3662.9	3541.54	3744.06	3712.72	3691.78	3108.79	3117.03	3111.5
A3_A3_vs_WT_N	DCLRE1A	DCLRE1A	630.453	0.415201	0.09942	4.17624	2.96372e-05	0.000786276	538.606	549.709	610.521	631.693	510.333	569.815	730.863	751.35	781.185
A3_A3_vs_WT_N	DLC1	DLC1	369.864	0.479569	0.114853	4.17549	2.97344e-05	0.000786276	300.81	302.453	324.679	400.2	348.685	359.597	417.984	402.688	471.681
A3_A3_vs_WT_N	FBXL3	FBXL3	899.061	0.336241	0.080539	4.17488	2.98138e-05	0.000786276	779.295	802.995	856.193	877.824	816.899	882.159	1029.85	1007.21	1039.12
A3_A3_vs_WT_N	RPS26P25	RPS26P25	2696.73	-0.309237	0.0741159	-4.17235	3.0148e-05	0.000793408	3159.3	2838.84	2705.87	2777.06	3008.04	2757.1	2290.3	2452.61	2281.39
A3_A3_vs_WT_N	PDIA6	PDIA6	3727.88	-0.324602	0.077905	-4.16664	3.09119e-05	0.000811796	4409.15	3982.83	3765.15	3773.63	4121.26	3790.11	3193.5	3508.01	3007.29
A3_A3_vs_WT_N	HNRNPK	HNRNPK	9715.71	-0.22642	0.0543486	-4.16607	3.09898e-05	0.00081213	10692.1	10346.9	10140.9	9560.73	10234.1	9814.65	8761.97	9073.04	8817.03
A3_A3_vs_WT_N	GRB10	GRB10	824.503	0.415575	0.099838	4.16249	3.14793e-05	0.000823225	698.146	862.233	774.617	671.708	692.982	602.02	1009.53	971.439	1137.85
A3_A3_vs_WT_N	ABT1	ABT1	365.603	-0.546308	0.131343	-4.15939	3.19102e-05	0.000832742	503.705	377.087	381.537	362.344	432.26	370.46	297.131	284.7	281.2
A3_A3_vs_WT_N	OTUD7B	OTUD7B	719.411	0.406889	0.0979116	4.15568	3.24319e-05	0.000844358	602.858	696.388	631.293	656.761	734.255	589.737	845.839	837.419	880.152
A3_A3_vs_WT_N	RUFY1	RUFY1	421.179	-0.503834	0.121294	-4.15384	3.26944e-05	0.000844358	536.378	400.453	434.423	463.583	493.287	496.774	305.139	341.194	319.383
A3_A3_vs_WT_N	TMCO1	TMCO1	969.564	-0.366035	0.0881183	-4.15391	3.26847e-05	0.000844358	1178.27	1012.76	1000.01	969.697	1022.72	1067.42	788.958	848.041	838.203
A3_A3_vs_WT_N	WASHC2C	WASHC2C	549.833	-0.408126	0.0982248	-4.15502	3.25255e-05	0.000844358	625.956	561.712	588.777	601.738	626.409	604.802	412.658	479.371	447.072
A3_A3_vs_WT_N	ZSCAN29	ZSCAN29	258.514	0.533489	0.128421	4.15423	3.26381e-05	0.000844358	225.627	204.358	208.264	248.674	280.94	235.997	311.36	297.042	314.365
A3_A3_vs_WT_N	RHOB	RHOB	3618.76	1.00339	0.241834	4.14909	3.33805e-05	0.000860292	1965.34	3607.09	2507.72	3229.42	2773.25	2283.32	5306.73	5279.91	5616.01
A3_A3_vs_WT_N	GTF2H3	GTF2H3	763.025	0.393953	0.0949626	4.1485	3.34658e-05	0.000860708	640.196	695.989	685.609	796.173	673.759	717.56	827.487	866.399	964.051
A3_A3_vs_WT_N	EIF3B	EIF3B	2464.98	-0.351094	0.0847255	-4.1439	3.41454e-05	0.000876375	3048.25	2521.76	2447.72	2523.63	2764.55	2595.26	2204.82	2003	2075.8
A3_A3_vs_WT_N	CCNT2	CCNT2	438.519	0.505172	0.121942	4.14273	3.4319e-05	0.000877214	321.479	390.789	420.562	418.746	345.045	442.647	542.163	509.515	555.722
A3_A3_vs_WT_N	NES	NES	276.704	-0.564454	0.136242	-4.14303	3.42745e-05	0.000877214	353.761	300.18	310.176	294.775	302.917	276.64	211.461	252.702	187.72
A3_A3_vs_WT_N	HMGN3	HMGN3	538.48	-0.498266	0.120295	-4.14204	3.44223e-05	0.000878051	672.926	506.332	637.045	604.259	613.909	529.023	421.061	471.347	390.415
A3_A3_vs_WT_N	TUSC2	TUSC2	176.569	-0.734146	0.177322	-4.14019	3.47022e-05	0.00088338	267.313	224.911	160.895	169.364	180.871	192.738	140.304	126.503	126.226
A3_A3_vs_WT_N	FSTL1	FSTL1	1506.49	0.275214	0.0665169	4.13751	3.51094e-05	0.000890105	1440.49	1427.06	1415.26	1378.55	1389.12	1325.3	1748.4	1696.7	1737.54
A3_A3_vs_WT_N	PA2G4	PA2G4	3092.93	-0.327028	0.0790338	-4.13783	3.50611e-05	0.000890105	3611.31	3235.45	3236.35	2941.3	3495.18	3278.83	2577.65	2864.4	2595.88
A3_A3_vs_WT_N	KMT2A	KMT2A	1688.42	0.420377	0.101659	4.13518	3.54681e-05	0.000897372	1177.88	1558.62	1638.88	1777.46	1555.63	1630.31	1898.37	1914.89	2043.71
A3_A3_vs_WT_N	RNF216P1	RNF216P1	180.203	0.631267	0.152738	4.13301	3.58051e-05	0.000904059	168.193	148.719	124.503	160.102	168.972	166.451	215.62	241.964	227.306
A3_A3_vs_WT_N	DAD1	DAD1	562.154	-0.444274	0.107569	-4.13012	3.62575e-05	0.00091363	677.095	612.892	577.73	562.394	634.075	621.774	443.686	514.331	415.407
A3_A3_vs_WT_N	RSL24D1	RSL24D1	1144.92	0.395692	0.0958212	4.12949	3.63574e-05	0.000914296	916.039	1104.32	1111.67	1140.68	987.638	921.641	1344.64	1350.08	1427.56
A3_A3_vs_WT_N	EMC10	EMC10	793.677	-0.45258	0.10964	-4.12787	3.66146e-05	0.000918907	1023.23	895.778	781.387	760.263	891.448	816.535	658.38	724.931	591.135
A3_A3_vs_WT_N	PSMC5	PSMC5	1081.37	-0.337099	0.0817841	-4.12181	3.75911e-05	0.000941517	1320.09	1144.54	1146.06	1110.82	1102.23	1052.03	930.367	965.547	960.655
A3_A3_vs_WT_N	TTLL12	TTLL12	937.802	-0.451132	0.109471	-4.12101	3.7722e-05	0.000942899	1304.17	1033.83	916.497	886.649	975.701	942.922	800.084	829.053	751.314
A3_A3_vs_WT_N	IQCE	IQCE	236.851	-0.655582	0.159185	-4.11837	3.81557e-05	0.000950701	351.436	246.238	235.833	256.54	239.585	274.001	186.66	162.895	178.472
A3_A3_vs_WT_N	TTC39B	TTC39B	164.05	0.852145	0.206922	4.11818	3.81869e-05	0.000950701	148.935	129.326	124.482	108.072	93.4056	142.636	305.663	166.723	257.212
A3_A3_vs_WT_N	RABGAP1L	RABGAP1L	501.064	0.490037	0.119023	4.11717	3.83556e-05	0.000951097	438.688	391.604	422.157	521.067	468.426	510.074	543.083	515.249	699.228
A3_A3_vs_WT_N	USP5	USP5	832.407	-0.44205	0.107363	-4.11732	3.83307e-05	0.000951097	1051.16	889.794	791.388	814.082	974.175	960.191	701.603	649.269	659.998
A3_A3_vs_WT_N	PLEC	PLEC	508.012	-0.442086	0.107471	-4.11353	3.89648e-05	0.000964282	616.21	518.535	524.757	542.018	582.952	567.064	432.19	419.492	368.888
A3_A3_vs_WT_N	EIF4A3	EIF4A3	1180.69	-0.346675	0.084293	-4.11274	3.90991e-05	0.000965685	1475.73	1221.81	1281.88	1125.98	1188.46	1206.15	1066.85	1023.7	1035.65
A3_A3_vs_WT_N	LINC00641	LINC00641	91.3911	-0.893397	0.217319	-4.11099	3.93972e-05	0.000971122	122.157	115.738	129.894	85.814	97.2196	72.8426	56.3104	58.8052	83.7385
A3_A3_vs_WT_N	DDX54	DDX54	822.879	-0.40503	0.0985737	-4.1089	3.97543e-05	0.000974078	989.754	895.263	811.502	831.856	962.65	877.031	638.081	736.711	663.065
A3_A3_vs_WT_N	GOT1	GOT1	591.235	0.44342	0.107923	4.10867	3.97947e-05	0.000974078	508.37	628.528	467.311	496.576	503.081	527.798	731.324	747.779	710.35
A3_A3_vs_WT_N	IPO4	IPO4	903.054	-0.411171	0.10007	-4.10883	3.97661e-05	0.000974078	1114.83	987.938	879.475	924.13	1008.1	968.934	730.549	826.584	686.95
A3_A3_vs_WT_N	STMN1	STMN1	2711.38	-0.369767	0.0900014	-4.10846	3.98301e-05	0.000974078	3470.74	2772.82	2820.64	2612.25	2993.26	2719.19	2262.39	2513.53	2237.57
A3_A3_vs_WT_N	FLNB	FLNB	2048.55	0.353311	0.0860603	4.10539	4.03638e-05	0.000983268	1697.9	2035.68	1805.58	1843.13	1989.8	1983.12	2323.65	2159.17	2598.9
A3_A3_vs_WT_N	METTL13	METTL13	531.063	-0.458611	0.11171	-4.10539	4.03639e-05	0.000983268	693.702	537.813	619.338	554.995	506.953	521.957	420.214	491.098	433.498
A3_A3_vs_WT_N	AURKAIP1	AURKAIP1	227.985	-0.584224	0.142347	-4.10421	4.05693e-05	0.000986341	306.791	252.828	233.883	229.724	252.298	247.706	181.766	169.778	177.093
A3_A3_vs_WT_N	XRN1	XRN1	538.281	0.463382	0.113173	4.09445	4.23166e-05	0.00102682	423.842	455.321	515.798	570.808	446.819	510.802	626.22	602.536	692.38
A3_A3_vs_WT_N	SMARCA4	SMARCA4	1829.5	-0.309268	0.0755631	-4.09285	4.26103e-05	0.00103193	2108.96	1953.36	1834.96	1860.48	2066.88	1880.75	1538.96	1608.8	1612.36
A3_A3_vs_WT_N	TUBB2A	TUBB2A	179.399	-0.642932	0.157198	-4.08996	4.31454e-05	0.00104286	219.385	208.71	183.618	192.307	228.811	189.204	125.036	143.157	124.359
A3_A3_vs_WT_N	TMX2	TMX2	898.744	-0.380707	0.0931099	-4.08879	4.33626e-05	0.00104608	1052.77	1011.72	886.43	863.481	1019.42	986.858	769.526	764.66	733.835
A3_A3_vs_WT_N	TEAD1	TEAD1	728.979	0.417422	0.102105	4.08815	4.34831e-05	0.00104696	558.477	669.368	669.774	729.48	656.049	742.376	870.597	760.285	904.4
A3_A3_vs_WT_N	BIRC5	BIRC5	1218.64	-0.415127	0.101592	-4.08622	4.38457e-05	0.00105365	1275.35	1490.22	1187.11	1275.17	1339.29	1431.28	963.747	1120.22	885.376
A3_A3_vs_WT_N	AVL9	AVL9	507.156	0.403717	0.0988511	4.08409	4.42504e-05	0.00105978	439.675	450.034	456.495	490.247	461.741	485.902	609.386	542.972	627.951
A3_A3_vs_WT_N	CENPW	CENPW	297.623	-0.515701	0.126274	-4.08398	4.42709e-05	0.00105978	347.46	330.572	328.208	287.973	335.784	342.887	229.897	260.986	214.843
A3_A3_vs_WT_N	RASSF8	RASSF8	303.303	0.595341	0.145856	4.08171	4.47062e-05	0.00106814	206.845	267.529	292.01	316.382	225.749	262.09	367.011	379.159	412.951
A3_A3_vs_WT_N	NAMPT	NAMPT	1076.8	0.360316	0.0883414	4.07867	4.5294e-05	0.00108011	865.993	979.794	1064.73	1043.86	977.821	1024.59	1220.95	1185.37	1328.07
A3_A3_vs_WT_N	RNF115	RNF115	349.126	0.506312	0.124215	4.0761	4.57975e-05	0.00109003	321.873	259.053	308.42	325.622	329.094	342.308	431.032	369.159	455.575
A3_A3_vs_WT_N	EFTUD2	EFTUD2	1555.6	-0.365349	0.089675	-4.07415	4.61826e-05	0.00109155	1927.69	1544.72	1578.19	1557.68	1753.25	1719.97	1334.73	1318.92	1265.26
A3_A3_vs_WT_N	NIBAN2	NIBAN2	558.191	-0.396591	0.0973467	-4.074	4.62119e-05	0.00109155	681.195	630.477	568.111	563.901	580.05	571.138	475.664	484.987	468.198
A3_A3_vs_WT_N	RPL38	RPL38	4497.13	-0.323847	0.0794839	-4.07437	4.61391e-05	0.00109155	5411.27	4732.54	5017.11	4172.12	4936.98	4093.5	3934.03	4226.3	3950.32
A3_A3_vs_WT_N	SLBP	SLBP	815.308	-0.413113	0.101375	-4.07508	4.59986e-05	0.00109155	1026.17	803.879	878.043	800.08	947.474	851.021	665.896	691.634	673.578
A3_A3_vs_WT_N	PPP2R2A	PPP2R2A	807.356	0.368501	0.0904759	4.07292	4.64273e-05	0.00109456	674.55	723.281	789.103	817.92	723.829	716.735	907.673	966.901	946.212
A3_A3_vs_WT_N	PTMA	PTMA	8995.66	-0.326634	0.0802135	-4.07206	4.66e-05	0.00109655	10257.1	8928.38	9490.56	10221.8	9377.43	9820.29	6991.81	8611.77	7261.86
A3_A3_vs_WT_N	BAP1	BAP1	953.871	-0.3986	0.0979966	-4.06749	4.75218e-05	0.00111613	1138.48	1038.96	925.515	924.764	1115.85	1086.08	763.723	827.027	764.436
A3_A3_vs_WT_N	FAU	FAU	1605.2	-0.479434	0.117912	-4.06602	4.78232e-05	0.0011211	2177.08	1786.78	1569.41	1457.34	1879.96	1607.6	1383.17	1445.9	1139.6
A3_A3_vs_WT_N	C20orf27	C20orf27	363.042	-0.495218	0.12183	-4.06484	4.8066e-05	0.00112467	433.917	405.075	367.811	360.073	447.968	395.558	282.97	305.397	268.606
A3_A3_vs_WT_N	MDM2	MDM2	1061.44	0.347064	0.0854097	4.06352	4.83375e-05	0.0011289	928.782	932.905	957.258	1150.46	991.223	1008.18	1197.85	1113.84	1272.43
A3_A3_vs_WT_N	HOXB13	HOXB13	144.364	-0.714102	0.175758	-4.06299	4.84472e-05	0.00112935	197.894	159.888	140.714	158.605	168.633	169.826	107.66	101.544	94.5159
A3_A3_vs_WT_N	CBR1	CBR1	646.864	-0.496127	0.122125	-4.06245	4.85594e-05	0.00112985	871.275	651.188	675.303	597.775	790.726	679.218	538.351	516.863	501.08
A3_A3_vs_WT_N	SF3B2	SF3B2	2799.43	-0.313261	0.0771517	-4.06032	4.90048e-05	0.00113808	3219.23	3084.94	2763.68	2804.59	3165.77	2855.83	2329.94	2572.31	2398.61
A3_A3_vs_WT_N	PDCD5	PDCD5	633.875	-0.450817	0.111131	-4.05665	4.97826e-05	0.00115399	768.353	608.395	761.571	618.903	746.128	640.15	494.317	545.382	521.676
A3_A3_vs_WT_N	C1orf74	C1orf74	179.274	0.613947	0.151419	4.05462	5.02153e-05	0.00116186	134.525	136.297	154.962	160.51	178.986	197.98	218.153	209.59	222.461
A3_A3_vs_WT_N	SNHG8	SNHG8	284.838	-0.537834	0.132681	-4.05357	5.0441e-05	0.00116492	310.061	323.53	334.859	335.174	316.446	275.545	239.975	237.422	190.531
A3_A3_vs_WT_N	AP3S2	AP3S2	467.519	0.446396	0.110195	4.05096	5.10074e-05	0.00117581	377.365	466.01	388.998	434.734	440.23	416.103	558.104	522.127	603.996
A3_A3_vs_WT_N	CCDC8	CCDC8	390.083	-0.477013	0.117807	-4.04909	5.14162e-05	0.00118287	519.512	423.397	437.972	348.182	397.972	393.306	353.356	322.69	314.358
A3_A3_vs_WT_N	DTL	DTL	1391.92	0.386275	0.0954175	4.04827	5.15985e-05	0.00118287	1310.31	1117.44	1215.48	1439.31	1274.44	1413.41	1538.27	1418.02	1800.59
A3_A3_vs_WT_N	TRAPPC6B	TRAPPC6B	469.416	0.464054	0.11462	4.04862	5.15216e-05	0.00118287	338.667	423.58	471.438	435.454	414.99	438.889	552.453	570.182	579.095
A3_A3_vs_WT_N	ZCCHC7	ZCCHC7	250.526	0.556087	0.137382	4.04773	5.17167e-05	0.0011834	191.58	203.556	231.467	264.381	218.778	225.08	312.056	278.873	328.966
A3_A3_vs_WT_N	FLNA	FLNA	4470.96	-0.2903	0.0717668	-4.04505	5.23115e-05	0.00119479	4876.21	4642.34	4358.63	4713.21	5175.14	5122.75	3640.37	4093.56	3616.41
A3_A3_vs_WT_N	PFDN5	PFDN5	1040.66	-0.406846	0.100589	-4.04463	5.24066e-05	0.00119479	1355.06	1074.62	1029.84	1056.93	1162.07	1079.54	821.352	882.744	903.805
A3_A3_vs_WT_N	SAMD4A	SAMD4A	274.157	0.58787	0.145364	4.04413	5.25171e-05	0.00119512	198.619	241.374	260.067	272.561	243.582	199.356	347.811	317.752	386.288
A3_A3_vs_WT_N	VIL1	VIL1	265.509	0.522485	0.129245	4.0426	5.28611e-05	0.00120076	203.635	230.803	215.342	260.875	268.09	275.716	295.82	292.432	346.868
A3_A3_vs_WT_N	PTGES3	PTGES3	5529.75	-0.286093	0.0708921	-4.03562	5.44587e-05	0.00123479	6306.24	5560.53	5527.1	6018.38	6200.2	5891.12	4726.68	5080.74	4456.77
A3_A3_vs_WT_N	SDE2	SDE2	733.579	0.360298	0.08932	4.03379	5.48839e-05	0.00124217	628.583	718.701	647.144	686.559	688.958	667.576	837.284	820.106	907.3
A3_A3_vs_WT_N	PPP1R10	PPP1R10	658.468	-0.3793	0.0942331	-4.02512	5.69461e-05	0.00128651	813.021	747.157	688.368	619.668	687.819	641.379	587.179	557.014	584.607
A3_A3_vs_WT_N	N4BP2L2	N4BP2L2	709.319	0.44549	0.110733	4.0231	5.74372e-05	0.00129525	568.885	607.488	734.442	698.104	564.469	611.436	811.037	847.653	940.357
A3_A3_vs_WT_N	RRP7A	RRP7A	773.92	-0.413399	0.102864	-4.01888	5.8475e-05	0.00131627	974.719	849.476	787.036	756.484	887.26	749.133	609.059	686.184	665.931
A3_A3_vs_WT_N	DOLK	DOLK	145.669	-0.709093	0.176512	-4.01725	5.8881e-05	0.00132302	193.326	182.821	146.656	152.591	168.346	146.921	118.226	112.093	90.0397
A3_A3_vs_WT_N	NFE2L2	NFE2L2	511.895	0.430591	0.107198	4.01677	5.90005e-05	0.00132331	405.7	448.378	501.056	465.056	464.279	498.424	651.766	553.25	619.148
A3_A3_vs_WT_N	ZKSCAN8	ZKSCAN8	602.12	0.411698	0.102526	4.01554	5.93098e-05	0.00132786	449.907	545.634	550.122	634.867	559.651	620.988	662.944	674.575	720.389
A3_A3_vs_WT_N	PSMA2	PSMA2	1124.05	-0.331417	0.0825513	-4.01468	5.95261e-05	0.00133031	1230.04	1120.47	1184.52	1256.28	1165.7	1351.51	926.187	974.766	907.02
A3_A3_vs_WT_N	JPT1	JPT1	908.779	-0.391395	0.0975122	-4.01381	5.97462e-05	0.00133283	1048.54	992.858	901.872	951.53	998.459	1040.01	743.743	841.05	660.943
A3_A3_vs_WT_N	RNF40	RNF40	1718.67	-0.445423	0.111027	-4.01184	6.02482e-05	0.00134163	2348.64	1700.38	1689.55	1663.2	2005.56	1847.91	1434.6	1463.12	1315.02
A3_A3_vs_WT_N	GNPDA1	GNPDA1	658.759	-0.421202	0.105039	-4.00995	6.0732e-05	0.00134999	842.051	647.027	667.376	716.35	718.832	728.599	517.64	542.307	548.649
A3_A3_vs_WT_N	BRCA2	BRCA2	494.993	0.553311	0.13806	4.00775	6.12995e-05	0.00136017	349.28	391.517	508.819	529.376	376.919	468.688	606.995	569.293	654.048
A3_A3_vs_WT_N	RPS19BP1	RPS19BP1	332.383	-0.540334	0.134839	-4.00726	6.14266e-05	0.00136057	437.334	342.306	347.873	316.193	392.868	380.834	274.975	264.394	234.671
A3_A3_vs_WT_N	SNN	SNN	158.597	-0.637472	0.159138	-4.00579	6.18111e-05	0.00136555	194.13	179.009	180.567	158.723	176.996	181.913	112.809	130.484	112.74
A3_A3_vs_WT_N	WDR31	WDR31	185.1	0.620701	0.15496	4.00556	6.18708e-05	0.00136555	140.565	174.831	177.06	132.543	156.221	126.922	243.693	234.708	279.357
A3_A3_vs_WT_N	HNRNPA2B1	HNRNPA2B1	14873	-0.279028	0.0696785	-4.0045	6.21475e-05	0.00136923	15862.6	14458.2	17164.2	16324.1	15232.9	15685.2	12614.1	13816.3	12699.4
A3_A3_vs_WT_N	HECA	HECA	506.719	0.402854	0.100635	4.00314	6.25071e-05	0.00137471	423.264	470.058	431.703	517.045	472.06	491.862	581.336	548.402	624.737
A3_A3_vs_WT_N	NDUFA2	NDUFA2	496.672	-0.40964	0.102384	-4.00104	6.30651e-05	0.00138454	551.553	558.921	516.038	510.721	562.064	544.451	389.951	447.533	388.818
A3_A3_vs_WT_N	DCTPP1	DCTPP1	754.41	-0.4706	0.117641	-4.00032	6.32577e-05	0.00138632	1017.52	796.445	714.9	779.932	902.212	753.956	599.141	637.325	588.26
A3_A3_vs_WT_N	EHMT2	EHMT2	637.476	-0.478813	0.119715	-3.9996	6.34501e-05	0.0013881	790.468	701.836	571.073	700.461	786.633	704.729	514.3	536.729	431.055
A3_A3_vs_WT_N	HMGB3	HMGB3	1540.48	-0.286275	0.071595	-3.99853	6.37378e-05	0.00139194	1659.88	1659.62	1701.29	1605.12	1492.79	1628.08	1347.01	1446.25	1324.27
A3_A3_vs_WT_N	KLF4	KLF4	56.6729	1.08533	0.271559	3.99666	6.42414e-05	0.00140049	32.0619	53.5788	37.6733	45.2608	43.3632	33.748	98.8927	72.8478	92.6295
A3_A3_vs_WT_N	HSBP1	HSBP1	1657.58	-0.376402	0.0942042	-3.99559	6.45329e-05	0.00140438	1862.89	1720.51	1790.84	1689.82	1821.46	1891.92	1295.66	1617.48	1227.63
A3_A3_vs_WT_N	SUOX	SUOX	101.344	-0.915589	0.229339	-3.99229	6.54389e-05	0.00142161	165.422	105.724	95.7085	107.933	124.994	117.889	62.7966	75.4223	56.2097
A3_A3_vs_WT_N	U2AF1	U2AF1	574.348	-2.61967	0.656846	-3.98825	6.6562e-05	0.00144349	1584.55	564.786	795.657	608.492	749.834	386.756	261.382	167.788	49.8888
A3_A3_vs_WT_N	TRIAP1	TRIAP1	320.435	-0.465543	0.116785	-3.98633	6.71026e-05	0.00145268	385.888	344.02	334.016	351.87	348.604	349.401	261.202	258.978	249.94
A3_A3_vs_WT_N	TIMM17A	TIMM17A	853.46	-0.401799	0.100894	-3.98239	6.82255e-05	0.00147443	1006.57	825.165	993.748	902.7	863.353	953.555	674.295	793.784	667.976
A3_A3_vs_WT_N	CEP131	CEP131	221.361	-0.556542	0.139784	-3.98145	6.8496e-05	0.00147771	260.479	252.882	250.174	211.419	267.069	231.121	177.995	176.362	164.747
A3_A3_vs_WT_N	AKNA	AKNA	487.991	1.14147	0.286923	3.97831	6.94057e-05	0.00149474	252.875	558.071	387.768	183.106	208.872	153.267	866.292	826.043	955.63
A3_A3_vs_WT_N	CHD3	CHD3	1870.37	-0.325285	0.0819567	-3.96899	7.21788e-05	0.00155178	1872.2	2165.38	1961.76	1957.62	2194.58	1888.89	1529.57	1687.59	1575.78
A3_A3_vs_WT_N	REPIN1	REPIN1	609.11	-0.428046	0.107875	-3.96798	7.24834e-05	0.00155564	755.571	733.403	586.892	611.339	640.369	610.531	557.751	479.363	506.775
A3_A3_vs_WT_N	TRAPPC3	TRAPPC3	664.167	-0.40985	0.103305	-3.96737	7.26686e-05	0.00155694	811.84	733.617	647.548	648.728	751.893	732.077	535.497	582.842	533.458
A3_A3_vs_WT_N	JMJD6	JMJD6	216.44	-0.624227	0.157416	-3.96546	7.32535e-05	0.00156677	275.585	248.672	207.943	268.089	258.926	212.781	173.894	163.794	138.279
A3_A3_vs_WT_N	PEDS1-UBE2V1	PEDS1-UBE2V1	73.7368	-0.944453	0.238219	-3.96465	7.35037e-05	0.00156942	105.277	112.093	83.1027	59.9073	86.3734	60.1412	52.166	53.9036	50.6663
A3_A3_vs_WT_N	SEM1	SEM1	924.542	-0.406404	0.102524	-3.96398	7.37117e-05	0.00157117	1106.78	845.789	1096.57	1017.4	1003.07	955.148	761.155	811.072	723.887
A3_A3_vs_WT_N	MOSPD2	MOSPD2	236.397	0.618768	0.156189	3.96165	7.44329e-05	0.00158383	159.892	174.533	242.926	247.578	197.159	222.912	281.775	292.283	308.517
A3_A3_vs_WT_N	UFD1	UFD1	618.386	-0.433382	0.109506	-3.9576	7.57062e-05	0.00160817	739.113	645.073	620.429	655.704	741.045	679.412	502.999	551.849	429.846
A3_A3_vs_WT_N	SIRT1	SIRT1	518.21	0.377574	0.0954237	3.95681	7.59561e-05	0.00161074	441.364	458.647	476.108	518.444	503.116	479.242	595.486	574.799	616.683
A3_A3_vs_WT_N	TPI1	TPI1	6642.25	-0.329938	0.0834402	-3.95418	7.6796e-05	0.00162578	7896.08	6694.72	6671.54	6559.72	7934.95	7108.56	5508.23	5997.09	5409.38
A3_A3_vs_WT_N	R3HCC1	R3HCC1	179.551	-0.690318	0.174617	-3.95333	7.70721e-05	0.00162885	245.962	204.948	210.059	162.201	225.635	158.638	153.733	113.964	140.823
A3_A3_vs_WT_N	CBX5	CBX5	3034.51	0.262975	0.0665861	3.94939	7.83494e-05	0.00165304	2771.83	3022.21	2934.09	2729.16	2686.33	2691.68	3518.63	3266.23	3690.45
A3_A3_vs_WT_N	SRRM1	SRRM1	778.702	-0.383206	0.097078	-3.9474	7.90038e-05	0.00166403	935.903	769.433	797.285	885.521	805.389	897.061	667.785	645.807	604.132
A3_A3_vs_WT_N	MRPL18	MRPL18	749.144	-0.357228	0.0905398	-3.94553	7.96223e-05	0.00167422	876.482	748.824	803.475	774.146	834.103	811.603	633.867	653.942	605.854
A3_A3_vs_WT_N	AFF2	AFF2	76.5726	1.08693	0.275564	3.94437	8.00109e-05	0.00167556	35.6781	85.4338	38.3008	65.8474	59.4416	59.3717	115.367	103.845	125.868
A3_A3_vs_WT_N	HSPA9	HSPA9	4109.91	0.247521	0.0627568	3.94413	8.00898e-05	0.00167556	3851.72	3903.69	4094.62	3677.52	3893.62	3502.8	4851.67	4604.3	4609.23
A3_A3_vs_WT_N	RIMS3	RIMS3	426.669	0.455484	0.11547	3.94462	7.99273e-05	0.00167556	361.62	473.022	391.492	307.001	326.518	292.864	532.15	570.981	584.369
A3_A3_vs_WT_N	PGAM1	PGAM1	5299.09	-0.339827	0.0861897	-3.94278	8.05423e-05	0.0016822	6697.73	5380.24	5188.66	5531.93	5702.93	5548.54	4608.38	4800.36	4233.07
A3_A3_vs_WT_N	COPS9	COPS9	226.051	-0.678534	0.172188	-3.94066	8.12565e-05	0.00169427	346.931	247.261	220.606	221.81	263.466	226.492	198.051	160.457	149.383
A3_A3_vs_WT_N	PLCB1	PLCB1	167.207	0.60789	0.154295	3.93979	8.15522e-05	0.0016976	139.659	142.3	132.944	147.94	138.752	170.462	213.253	196.313	223.238
A3_A3_vs_WT_N	CCDC50	CCDC50	458.62	0.46203	0.117301	3.93884	8.1876e-05	0.00170149	394.857	450.177	435.068	357.427	414.528	311.269	558.99	559.771	645.494
A3_A3_vs_WT_N	MAPKAP1	MAPKAP1	776.247	-0.372122	0.094564	-3.93513	8.31513e-05	0.00172511	920.396	772.956	844.299	785.699	834.953	869.353	652.169	695.41	610.989
A3_A3_vs_WT_N	NOC2L	NOC2L	914.736	-0.365799	0.092995	-3.93353	8.37059e-05	0.00173373	1077.53	949.299	916.621	980.101	1032.87	991.728	759.798	833.567	691.11
A3_A3_vs_WT_N	MED1	MED1	799.086	0.390791	0.0993642	3.93291	8.39228e-05	0.00173533	631.365	781.772	722.832	817.763	729.378	704.625	873.443	935.044	995.554
A3_A3_vs_WT_N	IBTK	IBTK	645.461	0.481687	0.122509	3.93185	8.42945e-05	0.00174013	426.367	585.64	628.778	695.107	570.961	610.089	735.669	764.761	791.782
A3_A3_vs_WT_N	NME1	NME1	1564.28	-0.357626	0.0910085	-3.92959	8.509e-05	0.00175074	1879.47	1718.26	1650.8	1471.51	1747.39	1514.14	1333.98	1511.44	1251.55
A3_A3_vs_WT_N	SLC5A6	SLC5A6	421.659	-0.471822	0.120067	-3.92966	8.50672e-05	0.00175074	547.364	478.212	405.203	408.797	468.869	453.835	342.749	337.796	352.104
A3_A3_vs_WT_N	NAA10	NAA10	1241.87	-0.3372	0.0858601	-3.92732	8.58971e-05	0.00176443	1458.71	1348.31	1247.93	1255.5	1410.72	1244.72	1061.41	1133.58	1015.93
A3_A3_vs_WT_N	CRCP	CRCP	236.754	0.525095	0.133793	3.92469	8.68422e-05	0.00176925	212.788	191.572	196.515	213.113	242.324	211.115	279.095	272.779	311.489
A3_A3_vs_WT_N	EBNA1BP2	EBNA1BP2	1308.86	-0.393254	0.100193	-3.92497	8.67393e-05	0.00176925	1527.02	1417.24	1404.03	1324.34	1508.09	1287.22	1074.01	1282.15	955.67
A3_A3_vs_WT_N	LPP	LPP	388.666	0.521728	0.132907	3.92552	8.65442e-05	0.00176925	293.107	353.594	359.608	370.731	279.07	396.39	454.814	470.697	519.984
A3_A3_vs_WT_N	PABPN1	PABPN1	1170.6	-0.333013	0.0848323	-3.92554	8.65352e-05	0.00176925	1342.08	1259.75	1268.38	1103.57	1327.07	1163.6	1048.07	969.965	1052.95
A3_A3_vs_WT_N	PNMA8A	PNMA8A	451.499	-0.460893	0.117429	-3.92486	8.6782e-05	0.00176925	552.355	426.425	502.933	516.768	501.29	489.762	372.127	381.782	320.048
A3_A3_vs_WT_N	EIF4E2	EIF4E2	817.527	-0.430749	0.109794	-3.92326	8.73592e-05	0.00177687	1073.77	783.573	850.016	837.081	942.956	864.469	702.885	670.345	632.655
A3_A3_vs_WT_N	CDK5	CDK5	431.26	-0.498397	0.127162	-3.91938	8.87759e-05	0.00180274	565.333	404.666	456.243	458.92	519.187	469.584	344.665	355.108	307.638
A3_A3_vs_WT_N	KCNIP1	KCNIP1	31.9509	1.39869	0.35705	3.91736	8.9525e-05	0.00181204	15.7573	25.8143	20.9451	19.9696	13.6769	25.175	51.2006	45.6822	69.3369
A3_A3_vs_WT_N	RBM42	RBM42	586.567	-0.449086	0.114636	-3.9175	8.94703e-05	0.00181204	737.666	668.179	573.021	575.26	681.176	593.045	486.438	529.412	434.909
A3_A3_vs_WT_N	BCAT1	BCAT1	1408.52	0.434906	0.111066	3.91575	9.01222e-05	0.00182117	1095.99	1467.7	1541.87	1062.49	986.608	971.02	1729.19	1726.39	2095.41
A3_A3_vs_WT_N	ANP32A	ANP32A	3047.42	-0.273213	0.0698107	-3.91363	9.09202e-05	0.00183432	3459.76	3105.76	3289.94	3164.06	3132.83	3120.8	2605.88	2940.93	2606.83
A3_A3_vs_WT_N	ST13	ST13	3904.46	-0.305923	0.0783082	-3.90666	9.35806e-05	0.00188494	4717.25	3718.29	4223.67	4131.41	4149.36	3964.87	3351.87	3490.42	3392.98
A3_A3_vs_WT_N	PNPLA8	PNPLA8	342.842	0.578686	0.148173	3.90548	9.40372e-05	0.00189107	234.922	279.339	355.823	366.366	269.452	285.634	444.346	399.727	449.969
A3_A3_vs_WT_N	GPATCH4	GPATCH4	601.696	-0.503929	0.129049	-3.90495	9.42438e-05	0.00189217	814.769	560.272	708.555	616.938	691.07	557.338	524.03	506.091	436.201
A3_A3_vs_WT_N	MANF	MANF	663.204	-0.469244	0.120179	-3.90455	9.44025e-05	0.00189231	869.431	655.089	683.065	710.377	753.597	703.645	535.954	604.144	453.535
A3_A3_vs_WT_N	STMN3	STMN3	82.7655	-0.992239	0.254259	-3.90247	9.52157e-05	0.00190554	110.809	111.09	97.1791	71.9914	90.8682	102.3	67.8807	61.8242	30.9466
A3_A3_vs_WT_N	GAB2	GAB2	233.463	0.674983	0.172984	3.902	9.54025e-05	0.00190621	132.366	249.178	210.957	188.312	179.609	190.391	291.437	325.329	333.585
A3_A3_vs_WT_N	EIF3G	EIF3G	1404.27	-0.380148	0.097472	-3.90008	9.6162e-05	0.00191831	1727.63	1484.82	1348.31	1380.59	1653.74	1538.39	1127.68	1256.78	1120.45
A3_A3_vs_WT_N	PPT1	PPT1	2425.75	-0.283566	0.0727631	-3.8971	9.73495e-05	0.00193889	2707.85	2529.12	2498.12	2522.99	2669.51	2548.55	2091.58	2296.75	1967.26
A3_A3_vs_WT_N	ACTN4	ACTN4	1625.46	-0.339285	0.0871095	-3.89493	9.82287e-05	0.00195328	2026.53	1697.26	1638.22	1559.6	1764.78	1706.27	1424.51	1366.29	1445.67
A3_A3_vs_WT_N	LCOR	LCOR	1316.65	0.401471	0.103097	3.89409	9.85662e-05	0.00195686	1024.09	1175.3	1393.92	1258.65	1032.8	1223.47	1539.49	1564.21	1637.9
A3_A3_vs_WT_N	SUPT20H	SUPT20H	475.445	0.419042	0.107722	3.89005	0.000100226	0.00198664	358.641	436.745	414.951	472.523	526.654	449.006	544.161	534.544	541.784
A3_A3_vs_WT_N	FOXO4	FOXO4	590.103	-0.401674	0.103286	-3.88896	0.000100677	0.0019924	655.988	676.022	604.262	598.571	703.461	604.45	466.42	534.861	466.89
A3_A3_vs_WT_N	RAD51AP1	RAD51AP1	468.665	0.531173	0.136609	3.88827	0.00010096	0.00199485	371.046	388.408	451.784	492.531	359.827	404.968	561.314	498.552	689.556
A3_A3_vs_WT_N	RBM11	RBM11	49.4486	1.0721	0.275887	3.886	0.000101911	0.00200727	30.3924	33.0258	33.4946	42.5491	43.8921	57.8574	67.3576	63.0767	73.3915
A3_A3_vs_WT_N	ZNF185	ZNF185	81.9762	0.86345	0.222195	3.88601	0.000101905	0.00200727	42.2305	63.4153	65.8101	84.8914	90.8206	77.5933	104.777	104.826	103.421
A3_A3_vs_WT_N	RBM19	RBM19	347.467	-0.549506	0.141439	-3.88511	0.000102284	0.00201141	455.457	343.106	318.811	410.408	427.032	408.729	238.085	294.346	231.232
A3_A3_vs_WT_N	DUSP9	DUSP9	248.503	-0.603774	0.155456	-3.88389	0.000102796	0.00201831	327.304	272.207	232.883	255.17	282.751	317.948	176.734	210.123	161.403
A3_A3_vs_WT_N	MRPL33	MRPL33	344.775	-0.466072	0.120188	-3.87786	0.000105378	0.00206574	404.66	360.576	379.041	343.709	419.012	368.09	260.834	295.32	271.732
A3_A3_vs_WT_N	TTC1	TTC1	521.329	-0.425611	0.109815	-3.8757	0.000106317	0.00208088	640.911	548.949	501.353	554.267	626.222	561.191	429.925	428.188	400.956
A3_A3_vs_WT_N	MSL2	MSL2	431.381	0.430358	0.111075	3.87448	0.000106851	0.00208803	360.824	366.887	416.399	406.017	383.943	408.816	473.109	495.807	570.631
A3_A3_vs_WT_N	CGGBP1	CGGBP1	1117.64	0.312629	0.0807416	3.87196	0.000107963	0.00210316	1010.5	1096.46	1077.28	1044.34	902.347	971.66	1324.61	1265.3	1366.26
A3_A3_vs_WT_N	S100PBP	S100PBP	647.002	0.381664	0.0985667	3.87214	0.000107884	0.00210316	547.789	521.266	629.385	662.853	646.193	609.389	711.548	704.704	789.895
A3_A3_vs_WT_N	FAM171A1	FAM171A1	418.351	-0.401367	0.10379	-3.86709	0.000110142	0.00214227	454.146	467.702	490.873	448.264	426.616	408.527	363.522	363.947	341.558
A3_A3_vs_WT_N	PARP8	PARP8	224.674	0.57619	0.149035	3.86613	0.000110574	0.00214732	172.139	172.313	206.658	257.465	202.276	190.614	287.88	277.411	255.315
A3_A3_vs_WT_N	PQBP1	PQBP1	641.439	-0.495909	0.128314	-3.8648	0.00011118	0.00215572	807.514	732.938	660.846	568.556	796.952	644.336	513.627	597.589	450.592
A3_A3_vs_WT_N	BCL2L2	BCL2L2	406.358	0.43681	0.11309	3.8625	0.000112231	0.00217271	313.406	390.953	353.647	405.604	371.505	386.236	464.819	459.457	511.594
A3_A3_vs_WT_N	AFF4	AFF4	1441.16	0.363861	0.0942504	3.86058	0.000113119	0.0021865	1127.41	1364.6	1340.38	1504.68	1255.17	1443.64	1551.43	1598.64	1784.47
A3_A3_vs_WT_N	LCA5	LCA5	89.6971	0.820323	0.212614	3.85827	0.000114192	0.00220382	59.6587	66.8962	70.7372	98.2064	89.0545	73.8192	98.7538	124.865	125.283
A3_A3_vs_WT_N	RWDD2B	RWDD2B	471.34	0.401774	0.104167	3.85702	0.000114777	0.00221168	388.491	432.896	400.532	503.625	442.539	456.63	505.021	546.16	566.166
A3_A3_vs_WT_N	HSPA5	HSPA5	7467.23	-0.337776	0.0876	-3.85589	0.000115311	0.00221755	9752.18	8082.2	7695.3	6953.16	7354.74	7166.74	6772.79	7369.72	6058.22
A3_A3_vs_WT_N	NDUFS5	NDUFS5	1999.39	-0.360949	0.0936172	-3.85558	0.000115455	0.00221755	2265.9	1925.58	2231.09	2100.31	2107.73	2364.64	1508.63	1898.13	1592.47
A3_A3_vs_WT_N	RPL23A	RPL23A	5215.11	-0.320906	0.0832389	-3.85524	0.000115616	0.00221755	6307.6	5562.42	5631.42	5026.73	5778.88	4619.05	4770.83	4866.58	4372.5
A3_A3_vs_WT_N	PRELID1	PRELID1	1045.99	-0.356949	0.0926878	-3.85108	0.000117596	0.00225205	1253.51	1145.97	1041.68	1033.66	1141.53	1109.3	882.364	981.655	824.243
A3_A3_vs_WT_N	PES1	PES1	1269.42	-0.351266	0.091318	-3.84662	0.000119757	0.00228944	1557.47	1363.24	1313.66	1236.16	1429.65	1206.87	1141.16	1032.8	1143.75
A3_A3_vs_WT_N	TSEN15	TSEN15	406.414	0.427439	0.11113	3.8463	0.000119916	0.00228944	326.511	376.696	379.78	342.747	401.874	372.191	460.165	491.956	505.81
A3_A3_vs_WT_N	PIMREG	PIMREG	129.489	-0.731514	0.190382	-3.84235	0.00012186	0.00232298	171.019	152.802	143.211	135.262	140.422	141.282	103.873	109.636	67.8949
A3_A3_vs_WT_N	FRAT2	FRAT2	278.577	-0.479095	0.124707	-3.84176	0.000122156	0.00232507	355.407	333.581	298.917	273.26	256.964	279.807	225.406	239.034	244.82
A3_A3_vs_WT_N	TGDS	TGDS	334.774	0.433835	0.112971	3.84025	0.000122909	0.00233583	292.08	273.011	295.518	335.298	311.966	344.801	387.688	374.086	398.514
A3_A3_vs_WT_N	MEN1	MEN1	492.3	-0.439461	0.114472	-3.83901	0.000123531	0.00234408	601.098	573.238	476.72	479.065	552.142	528.828	392.764	446.967	379.876
A3_A3_vs_WT_N	HSPA2	HSPA2	49.0887	-1.20177	0.313464	-3.83385	0.000126155	0.00239022	89.9215	63.297	46.6097	39.0673	59.0321	56.8429	23.8737	33.0566	30.0977
A3_A3_vs_WT_N	PET100	PET100	370.982	-0.476331	0.124276	-3.83286	0.000126664	0.00239623	480.195	409.252	362.367	384.971	399.79	402.27	307.661	322.895	269.44
A3_A3_vs_WT_N	LGALSL	LGALSL	274.436	0.487463	0.127315	3.82879	0.000128773	0.00242508	211.003	250.15	253.404	258.858	266.546	227.283	337.242	327.715	337.722
A3_A3_vs_WT_N	MKLN1	MKLN1	939.931	0.383455	0.100131	3.82952	0.000128392	0.00242508	676.765	851.585	816.781	1089.97	893.593	1067.34	1002.18	1040.94	1020.24
A3_A3_vs_WT_N	PDCD4	PDCD4	1664.96	0.380258	0.0993153	3.82879	0.000128774	0.00242508	1355.85	1553.88	1804.45	1499.19	1301.22	1336.81	1934.45	1951.66	2247.12
A3_A3_vs_WT_N	SLC9A3R1	SLC9A3R1	200.969	-0.655322	0.171199	-3.82784	0.000129272	0.00243077	260.638	214.433	212.127	215.144	236.992	232.62	124.832	189.907	122.028
A3_A3_vs_WT_N	FYN	FYN	1049.38	0.371334	0.0970479	3.8263	0.000130083	0.00244235	950.016	1134.66	974.041	809.332	869.162	746.299	1345.07	1184.88	1430.98
A3_A3_vs_WT_N	GYS1	GYS1	533.156	-0.423207	0.110665	-3.82422	0.000131186	0.00245725	583.657	548.813	563.312	552.698	599.923	685.09	407.52	472.295	385.099
A3_A3_vs_WT_N	PCYOX1	PCYOX1	914.866	-0.362757	0.094871	-3.82369	0.000131469	0.00245725	1096.94	915.716	950.839	1022.31	945.625	998.951	773.897	832.197	697.325
A3_A3_vs_WT_N	ZNF148	ZNF148	514.815	0.406441	0.106294	3.82373	0.000131447	0.00245725	425.809	435.312	459.199	538.032	494.898	532.164	653.997	520.239	573.682
A3_A3_vs_WT_N	FOXP2	FOXP2	258.763	0.521853	0.136556	3.82153	0.000132625	0.00247514	216.967	205.946	261.987	247.923	201.971	214.096	347.585	319.666	312.728
A3_A3_vs_WT_N	CDC26	CDC26	229.684	-0.554627	0.145208	-3.81954	0.0001337	0.00248773	311.185	233.397	278.025	222.05	227.749	236.19	167.772	202.588	188.202
A3_A3_vs_WT_N	SLIT2	SLIT2	1250.62	0.36768	0.0962628	3.81955	0.000133697	0.00248773	1113.73	1046.14	1186.09	1212.55	1141.71	1242.96	1395.65	1260.7	1656.04
A3_A3_vs_WT_N	CBX6	CBX6	1578.09	-0.353259	0.0925006	-3.81899	0.000133999	0.00248959	2021.61	1898.84	1653.64	1317.65	1513.86	1431.5	1473.45	1581.85	1310.45
A3_A3_vs_WT_N	NPC1	NPC1	653.665	0.381227	0.0999116	3.81564	0.000135828	0.0025198	523.093	637.433	564.168	607.386	630.201	669.787	736.493	706.346	808.075
A3_A3_vs_WT_N	DIAPH1	DIAPH1	1386.13	-0.314378	0.0824374	-3.81353	0.000136993	0.00253507	1621.66	1507.14	1347.89	1392.82	1561.94	1442.33	1201.17	1196.89	1203.3
A3_A3_vs_WT_N	WDR77	WDR77	888.77	-0.356157	0.0933959	-3.81342	0.000137058	0.00253507	1008.18	1010.73	901.576	863.04	988.879	942.257	749.844	834.806	699.629
A3_A3_vs_WT_N	BTBD9	BTBD9	130.606	-0.71509	0.187557	-3.81266	0.000137478	0.00253692	156.672	186.526	194.463	122.806	81.7372	106.587	123.643	104.393	98.6305
A3_A3_vs_WT_N	DNAJB1	DNAJB1	579.436	-0.936453	0.245627	-3.8125	0.000137566	0.00253692	1057.98	619.166	565.837	578.825	613.884	607.522	378.637	408.037	385.034
A3_A3_vs_WT_N	PSMA4	PSMA4	1650.03	-0.31591	0.0828999	-3.81074	0.00013855	0.00255129	1786.12	1569.63	1827.84	1831.27	1849.22	1824.2	1376.14	1513.96	1271.87
A3_A3_vs_WT_N	RUNDC3B	RUNDC3B	192.745	0.598349	0.157049	3.80996	0.000138989	0.00255558	133.93	183.624	168.909	187.189	154.043	168.555	245.947	223.381	269.131
A3_A3_vs_WT_N	CD59	CD59	879.16	-0.317401	0.0833322	-3.80886	0.000139608	0.00256318	967.136	903.418	923.75	976.826	970.654	928.436	738.587	798.535	705.095
A3_A3_vs_WT_N	OGFRL1	OGFRL1	647.951	0.470104	0.12353	3.80559	0.000141469	0.00258591	470.032	637.923	656.007	613.566	482.386	526.828	780.436	773.9	890.477
A3_A3_vs_WT_N	SKA1	SKA1	250.333	0.54796	0.143965	3.8062	0.00014112	0.00258591	182.452	237.665	212.068	251.769	239.828	201.699	276.759	315.299	335.454
A3_A3_vs_WT_N	ZFTA	ZFTA	372.358	-0.473189	0.124336	-3.80572	0.000141391	0.00258591	504.968	442.239	392.602	336.252	394.227	315.741	330.955	325.825	308.411
A3_A3_vs_WT_N	DCAF10	DCAF10	490.897	0.415912	0.109329	3.80423	0.000142246	0.0025963	382.75	440.742	426.776	521.258	476.713	499.004	508.561	534.567	627.701
A3_A3_vs_WT_N	U2AF2	U2AF2	1559.29	-0.400798	0.105373	-3.80362	0.000142597	0.0025989	2122.41	1559.39	1571.62	1466.94	1669.51	1666.64	1358.35	1360.1	1258.65
A3_A3_vs_WT_N	SULF1	SULF1	124.716	0.797504	0.209774	3.80172	0.000143693	0.00261505	73.1104	86.6034	117.678	144.949	118.504	100.775	166.634	131.132	183.057
A3_A3_vs_WT_N	ALG1	ALG1	249.55	-0.576498	0.151664	-3.80116	0.000144021	0.00261718	307.09	314.941	263.07	208.06	293.362	264.107	222.922	174.91	197.487
A3_A3_vs_WT_N	GNG10	GNG10	381.713	-0.432199	0.113759	-3.79924	0.00014514	0.00262984	472.663	395.211	444.753	392.962	359.838	399.49	340.222	321.103	309.179
A3_A3_vs_WT_N	S100A13	S100A13	507.36	-0.388761	0.102316	-3.7996	0.000144931	0.00262984	620.047	550.97	518.208	552.105	510.904	523.624	453.343	418.944	418.099
A3_A3_vs_WT_N	SMARCB1	SMARCB1	1147.67	-0.344904	0.0908489	-3.79646	0.000146779	0.00265239	1401.82	1234.38	1186.2	1054.15	1284.31	1159.55	1032.7	987.143	988.81
A3_A3_vs_WT_N	SNHG29	SNHG29	2327.16	0.265102	0.0698298	3.7964	0.00014681	0.00265239	2075.9	2291.19	2316.17	2122.03	2103.05	2004.5	2689.19	2546.19	2796.2
A3_A3_vs_WT_N	EDC4	EDC4	511.261	-0.385185	0.101496	-3.79506	0.00014761	0.00266298	588.065	568.968	521.757	496.549	562.089	577.513	423.667	435.613	427.13
A3_A3_vs_WT_N	NCAPD2	NCAPD2	1741.32	-0.318483	0.0839889	-3.79196	0.000149462	0.00269248	1662.23	1987.66	1783.79	1886.07	1944.2	2045.89	1471.93	1553.86	1336.26
A3_A3_vs_WT_N	CENPX	CENPX	221.435	-0.555488	0.146525	-3.79109	0.000149989	0.00269807	297.286	240.332	244.914	208.917	237.1	232.73	188.955	188.321	154.364
A3_A3_vs_WT_N	HOXB9	HOXB9	1227.04	0.330842	0.0872984	3.78978	0.00015078	0.00270839	1170.5	1203.27	1068.46	1040.75	1204.37	1023.86	1455.54	1347.14	1529.47
A3_A3_vs_WT_N	CBL	CBL	1122.06	0.359625	0.0949039	3.78936	0.000151038	0.00270911	859.158	1111.12	981.069	1127.2	1088.85	1138.64	1238.21	1185.85	1368.4
A3_A3_vs_WT_N	IMPDH1	IMPDH1	636.769	-0.433202	0.114349	-3.78842	0.000151611	0.00271548	844.852	635.298	628.572	689.949	701.327	670.458	526.757	553.839	479.872
A3_A3_vs_WT_N	SLC6A8	SLC6A8	840.017	-0.340782	0.0900301	-3.7852	0.000153587	0.00274692	967.058	959.761	852.289	813.308	851.75	919.055	733.951	772.534	690.451
A3_A3_vs_WT_N	PYCR3	PYCR3	166.617	-0.60929	0.160986	-3.78473	0.000153876	0.00274813	222.416	170.852	182.76	172.48	191.356	183.083	128.069	129.139	119.401
A3_A3_vs_WT_N	ECPAS	ECPAS	1558.18	0.311762	0.0823899	3.78398	0.000154337	0.00275242	1416.41	1492.43	1562.16	1354.44	1398.29	1252.43	1883.4	1670.18	1993.92
A3_A3_vs_WT_N	RPA1	RPA1	1560.07	-0.279909	0.0739936	-3.78288	0.000155024	0.00276072	1776.86	1535.5	1621.72	1677.01	1698.05	1671.36	1369.06	1318.37	1372.66
A3_A3_vs_WT_N	TBX18	TBX18	292.429	0.460751	0.121822	3.78215	0.000155478	0.00276484	220.742	266.221	263.914	287.111	274.118	284.628	340.449	351.648	343.026
A3_A3_vs_WT_N	SECISBP2	SECISBP2	764.841	0.324511	0.085812	3.78165	0.000155794	0.0027665	690.009	750.338	700.984	698.693	648.66	710.712	934.563	863.652	885.962
A3_A3_vs_WT_N	NDUFC2	NDUFC2	608.982	-0.367979	0.0973173	-3.78123	0.000156057	0.00276724	692.892	663.076	610.665	640.036	669.01	679.628	497.326	555.307	472.902
A3_A3_vs_WT_N	CTTN	CTTN	1055.58	-0.358762	0.0948939	-3.78066	0.000156411	0.00276956	1348.28	1045.66	1173.11	1043.91	1100.57	1010.85	909.076	889.842	978.948
A3_A3_vs_WT_N	HNRNPR	HNRNPR	2891.61	-0.248466	0.0657299	-3.7801	0.000156768	0.00277194	3025.46	3008.39	3237.69	2952.31	3095.72	2901.84	2533.28	2743.18	2526.61
A3_A3_vs_WT_N	HOXA10-HOXA9	HOXA10-HOXA9	122.883	0.687778	0.181969	3.77964	0.000157058	0.00277312	106.821	88.179	96.4759	119.261	99.1276	128.222	151.153	145.812	170.891
A3_A3_vs_WT_N	BCL2L12	BCL2L12	325.371	-0.502386	0.132953	-3.77868	0.00015766	0.00277981	380.026	343.901	365.768	339.717	358.507	369.406	205.072	286.814	279.126
A3_A3_vs_WT_N	MKI67	MKI67	2676.97	-0.311051	0.0823344	-3.77791	0.000158153	0.00278456	3097.61	2731.58	3165.85	2533.86	2458.73	2858.23	2449.38	2560.37	2237.13
A3_A3_vs_WT_N	TRIM28	TRIM28	2563.14	-0.341409	0.0903891	-3.77711	0.000158662	0.00278958	3227.33	2780.85	2464.89	2409.79	2791.86	2705.67	2259.4	2283.47	2145.01
A3_A3_vs_WT_N	BRD4	BRD4	778.074	0.33632	0.0890591	3.77636	0.000159134	0.00279394	659.66	776.38	688.571	714.711	726.231	749.192	888.842	864.31	934.773
A3_A3_vs_WT_N	ABITRAM	ABITRAM	220.5	0.535202	0.141754	3.77558	0.000159638	0.00279491	167.18	187.84	194.126	223.872	192.942	222.372	279.496	236.344	280.328
A3_A3_vs_WT_N	ZEB1	ZEB1	365.328	0.529524	0.140246	3.77568	0.000159573	0.00279491	269.03	303.81	353.782	405.991	278.753	340.702	433.013	415.378	487.494
A3_A3_vs_WT_N	CLASP2	CLASP2	731.337	0.405528	0.107442	3.7744	0.000160391	0.00280021	558.558	694.496	710.522	746.091	626.398	644.575	911.952	797.087	892.357
A3_A3_vs_WT_N	XRCC2	XRCC2	700.051	0.451738	0.119675	3.77471	0.000160197	0.00280021	529.989	560.668	705.315	780.329	643.249	628.674	825.227	731.808	895.199
A3_A3_vs_WT_N	SEC63	SEC63	1505.1	0.378385	0.100311	3.77212	0.000161867	0.00282201	1176.73	1436.78	1630.42	1387.46	1192.85	1206.15	1836.68	1808.09	1870.78
A3_A3_vs_WT_N	INCENP	INCENP	527.077	-0.41387	0.109761	-3.77065	0.000162825	0.00283474	549.915	618.531	561.616	521.938	577.618	613.241	452.49	468.956	379.387
A3_A3_vs_WT_N	UBA6-DT	UBA6-DT	151.736	0.625455	0.165948	3.76899	0.000163908	0.00284962	109.902	117.863	130.553	132.027	160.722	162.096	166.783	189.844	195.834
A3_A3_vs_WT_N	EPB41L4A-AS1	EPB41L4A-AS1	116.343	0.759652	0.201593	3.76824	0.000164402	0.00285024	77.5163	127.625	84.1137	87.6153	93.9064	81.902	179.575	152.087	162.742
A3_A3_vs_WT_N	LAMTOR5	LAMTOR5	714.924	-0.378487	0.100432	-3.76858	0.000164178	0.00285024	808.013	744.474	779.473	741.141	730.07	837.665	611.196	657.249	525.034
A3_A3_vs_WT_N	OSMR	OSMR	43.1428	1.13054	0.300138	3.76673	0.000165397	0.0028635	29.0177	27.3141	21.5226	37.172	48.3562	53.5769	53.5573	57.8384	59.9296
A3_A3_vs_WT_N	CDC42BPA	CDC42BPA	1093.58	0.371396	0.0986103	3.7663	0.000165683	0.00286447	832.553	1042.8	1117.9	1050.5	917.722	1005.83	1268.9	1301.06	1304.97
A3_A3_vs_WT_N	HBEGF	HBEGF	53.3678	0.985554	0.261737	3.76544	0.000166254	0.00287035	32.67	39.4807	46.409	43.152	45.2408	39.0328	77.8536	70.5098	85.9616
A3_A3_vs_WT_N	CNST	CNST	195.823	0.54493	0.144856	3.76188	0.000168638	0.00290749	161.343	175.566	165.832	177	173.885	174.243	224.528	233.104	276.908
A3_A3_vs_WT_N	KPNA2	KPNA2	2695.7	-0.245825	0.0653657	-3.76076	0.000169399	0.00291656	2897.65	3050.12	2905.8	2636.29	2678.79	2622.09	2434.81	2659.33	2376.41
A3_A3_vs_WT_N	SEL1L3	SEL1L3	212.722	0.560487	0.149052	3.76034	0.00016968	0.00291738	152.367	197.58	175.5	216.345	198.393	196.792	237.767	244.973	294.784
A3_A3_vs_WT_N	MED13L	MED13L	778.252	0.37287	0.0991744	3.75973	0.000170093	0.00292045	592.185	736.281	725.978	806.542	755.876	725.029	909.023	823.406	929.952
A3_A3_vs_WT_N	RAB9A	RAB9A	424.484	0.418724	0.111549	3.75374	0.000174217	0.00298712	395.753	347.812	356.913	426.455	450.784	373.754	512.122	457.688	499.074
A3_A3_vs_WT_N	PKMYT1	PKMYT1	223.222	0.521729	0.139052	3.75205	0.000175395	0.00300318	202.572	193.053	177.529	187.12	213.939	211.666	281.704	245.399	296.015
A3_A3_vs_WT_N	JMJD1C	JMJD1C	715.27	0.967907	0.25801	3.75143	0.000175832	0.00300653	387.913	550.019	696.637	670.92	443.289	492.076	1049.64	937.988	1208.94
A3_A3_vs_WT_N	SF3B3	SF3B3	3703.75	-0.247465	0.065986	-3.75027	0.000176643	0.00301626	4163.72	3941.16	3704.22	3651.16	3936.9	3987.34	3254.76	3397.61	3296.88
A3_A3_vs_WT_N	DOCK7	DOCK7	1106.37	0.324563	0.0866412	3.74606	0.00017963	0.00306307	983.211	986.336	1111.37	1083.38	947.048	991.99	1339.29	1190.01	1324.66
A3_A3_vs_WT_N	TTC17	TTC17	646.598	0.357107	0.0953817	3.74398	0.000181129	0.0030844	523.044	618.282	587.587	644.032	627.186	601.815	737.719	696.826	782.892
A3_A3_vs_WT_N	ASCC3	ASCC3	809.697	0.47618	0.127216	3.74309	0.000181768	0.00309044	630.771	597.901	905.278	805.163	693.144	696.058	967.892	925.379	1065.69
A3_A3_vs_WT_N	MMS22L	MMS22L	516.541	0.434674	0.116136	3.7428	0.00018198	0.00309044	390.461	481.732	459.114	576.414	439.892	500.771	598.758	571.226	630.502
A3_A3_vs_WT_N	RBBP8	RBBP8	514.708	0.461203	0.123238	3.74238	0.000182282	0.00309135	414.457	430.355	528.297	528.345	381.85	461.923	615.356	607.415	664.374
A3_A3_vs_WT_N	COMMD9	COMMD9	220.469	-0.550581	0.147141	-3.74186	0.000182663	0.00309359	282.611	227.884	221.291	251.458	258.541	243.947	181.388	147.673	169.425
A3_A3_vs_WT_N	NUMA1	NUMA1	1186.28	-0.283336	0.0757316	-3.74131	0.000183061	0.00309612	1330.89	1221.92	1222.08	1233.2	1321.99	1245.75	1009.45	1042.4	1048.83
A3_A3_vs_WT_N	LRP1B	LRP1B	158.927	0.75819	0.202708	3.74031	0.000183794	0.00310009	126.155	147.535	145.09	122.071	78.7542	102.396	242.142	166.789	299.41
A3_A3_vs_WT_N	POLR2K	POLR2K	486.782	-0.436641	0.116733	-3.74051	0.000183648	0.00310009	604.517	508.9	549.064	435.713	540.703	514.708	402.87	454.098	370.468
A3_A3_vs_WT_N	CFAP157	CFAP157	57.2821	-1.03133	0.275776	-3.73975	0.000184203	0.00310278	98.4094	71.1598	75.8287	53.0693	40.9215	55.2463	31.9454	35.0883	53.8706
A3_A3_vs_WT_N	E2F2	E2F2	290.96	0.500977	0.13406	3.73697	0.000186252	0.00313306	268.266	229.521	249.43	257.774	284.146	274.663	350.284	300.25	404.303
A3_A3_vs_WT_N	PYROXD1	PYROXD1	330.518	0.483627	0.129492	3.73479	0.000187871	0.00315604	268.58	273.153	315.825	356.435	255.887	307.498	402.15	397.662	397.468
A3_A3_vs_WT_N	GTF2F1	GTF2F1	1016.95	-0.343393	0.0919613	-3.7341	0.000188388	0.00316045	1202.62	1082.96	1016.55	1005.36	1153.39	1089.28	828.55	831.437	942.438
A3_A3_vs_WT_N	RUVBL2	RUVBL2	1145.94	-0.335893	0.0899708	-3.73336	0.000188944	0.00316552	1354.91	1228.08	1149.24	1121.1	1314.14	1188.05	954.153	1056.68	947.095
A3_A3_vs_WT_N	M6PR	M6PR	935.462	-0.327946	0.0878822	-3.73166	0.000190225	0.00318269	1138.27	990.893	959.328	955.165	960.035	955.154	813.539	870.518	776.261
A3_A3_vs_WT_N	C8orf33	C8orf33	1021.99	-0.373325	0.100116	-3.72891	0.000192311	0.00321001	1264.55	1095.87	990.286	979.425	1187.2	1093.16	824.696	907.935	854.823
A3_A3_vs_WT_N	UBL4A	UBL4A	599.95	-0.421724	0.113098	-3.72883	0.000192374	0.00321001	804.246	660.703	583.376	591.572	620.845	610.345	550.411	486.414	491.643
A3_A3_vs_WT_N	PROSER1	PROSER1	893.819	0.329505	0.0884191	3.72663	0.00019406	0.00322901	762.431	883.36	847.382	803.358	751.442	860.836	1049.7	998.081	1087.78
A3_A3_vs_WT_N	PTPN13	PTPN13	1745.47	0.425443	0.114179	3.72612	0.000194452	0.00322901	1305.14	1682.96	1943.22	1488.63	1367.06	1300.93	2208.95	1974.17	2438.19
A3_A3_vs_WT_N	SLIRP	SLIRP	370.204	-0.430412	0.115488	-3.72689	0.000193854	0.00322901	418.444	348.149	379.89	433.468	442.755	460.499	295.301	286.982	266.349
A3_A3_vs_WT_N	YJU2	YJU2	136.379	-0.703242	0.18874	-3.72599	0.00019455	0.00322901	211.485	142.677	155.295	117.719	139.412	149.024	110.355	104.245	97.1999
A3_A3_vs_WT_N	GTF3C6	GTF3C6	687.58	-0.425544	0.114249	-3.72471	0.000195542	0.00324116	930.842	657.541	749.016	691.128	754.919	667.421	571.433	597.361	568.557
A3_A3_vs_WT_N	ARHGDIA	ARHGDIA	1548.4	-0.343046	0.0921688	-3.72193	0.000197706	0.00325536	1976.83	1702.95	1598.62	1412.58	1620.1	1463.05	1381.01	1499.91	1280.6
A3_A3_vs_WT_N	HNRNPC	HNRNPC	10779.9	-0.253336	0.0680598	-3.72225	0.000197456	0.00325536	12741.2	10890.6	10974.4	10870.4	11581.7	10930.4	9624.48	9920.31	9485.85
A3_A3_vs_WT_N	MID1	MID1	1208.3	0.32799	0.0881152	3.72229	0.000197425	0.00325536	1055.19	1194.23	1136.05	1135.13	1086	1016.4	1433.07	1274.95	1543.68
A3_A3_vs_WT_N	ZNF430	ZNF430	123.122	0.690087	0.185403	3.72209	0.00019758	0.00325536	79.5183	101.777	90.9405	140.689	111.712	141.967	143.617	159.253	138.624
A3_A3_vs_WT_N	ZNF678	ZNF678	385.181	0.424074	0.113939	3.72193	0.000197702	0.00325536	304.295	369.18	369.516	362.521	317.217	342.788	448.169	477.162	475.781
A3_A3_vs_WT_N	GEMIN6	GEMIN6	234.924	-0.528493	0.142031	-3.72097	0.000198457	0.0032634	300.746	255.892	245.512	239.085	270.107	246.549	172.136	209.238	175.055
A3_A3_vs_WT_N	ABHD14B	ABHD14B	178.715	0.631423	0.169782	3.71903	0.000199991	0.00327996	116.064	167.745	138.959	178.753	152.46	196.118	196.601	245.285	216.451
A3_A3_vs_WT_N	ATP5MJ	ATP5MJ	667.796	-0.372051	0.100034	-3.71925	0.000199814	0.00327996	777.767	721.299	686.521	634.054	753.168	749.074	602.309	556.855	529.114
A3_A3_vs_WT_N	TRAPPC13	TRAPPC13	238.475	0.532185	0.143338	3.7128	0.000204979	0.00335733	186.964	189.765	241.71	242.282	197.767	196.612	311.152	293.292	286.726
A3_A3_vs_WT_N	PTPRA	PTPRA	823.613	-0.330584	0.0890556	-3.71211	0.000205539	0.00336209	958.393	901.347	877.51	756.81	901.024	840.977	712.538	713.625	750.295
A3_A3_vs_WT_N	TP53	TP53	933.913	-0.325301	0.0877117	-3.70875	0.000208284	0.00340252	1107.12	1020.2	964.048	865.303	989.812	990.99	822.936	845.716	799.095
A3_A3_vs_WT_N	CCT6A	CCT6A	2592.49	-0.328139	0.0885768	-3.70457	0.000211748	0.0034519	2941.01	2334.22	2903.37	2995.79	2807.92	2840.25	2228.05	2291.15	1990.65
A3_A3_vs_WT_N	PCDHGC3	PCDHGC3	120.153	-0.89679	0.242085	-3.70444	0.000211862	0.0034519	149.194	181.333	86.6292	150.679	129.394	159.063	66.4447	95.6166	63.0196
A3_A3_vs_WT_N	RBM41	RBM41	404.772	0.601113	0.162292	3.70391	0.000212302	0.00345456	285.167	266.369	428.05	449.201	339.953	397.342	530.422	405.392	541.051
A3_A3_vs_WT_N	CARS1	CARS1	919.767	0.409258	0.110577	3.70111	0.000214659	0.00348742	819.502	981.942	809.042	738.621	783.016	674.346	1105.09	1016.97	1349.37
A3_A3_vs_WT_N	PSPH	PSPH	670.371	0.402164	0.108668	3.70085	0.000214882	0.00348742	621.768	693.155	550.515	542.922	590.694	564.677	823.784	724.361	921.463
A3_A3_vs_WT_N	GLRX5	GLRX5	556.865	-0.430475	0.116343	-3.70007	0.000215541	0.00348901	655.199	631.102	591.372	514.053	634.096	591.538	469.2	530.776	394.446
A3_A3_vs_WT_N	GNRHR2	GNRHR2	41.665	-1.46571	0.396114	-3.70022	0.000215416	0.00348901	80.7217	66.4929	41.2467	55.998	33.6367	28.4002	29.9884	30.1593	8.34144
A3_A3_vs_WT_N	ACAP2	ACAP2	465.451	0.450434	0.121799	3.69818	0.000217152	0.00351052	343.496	438.198	453.603	481.6	375.83	407.005	556.87	586.6	545.857
A3_A3_vs_WT_N	HINT3	HINT3	459.084	0.373695	0.101158	3.69416	0.000220616	0.0035619	377.544	399.708	441.759	441.027	448.636	445.228	513.52	538.212	526.125
A3_A3_vs_WT_N	DGKH	DGKH	332.196	0.449409	0.121687	3.69315	0.000221497	0.0035715	261.801	307.747	316.741	331.62	266.498	294.609	403.689	399.286	407.776
A3_A3_vs_WT_N	SETD5	SETD5	1194	0.314962	0.085299	3.69244	0.000222109	0.00357673	1011.97	1119.88	1124.62	1211.98	1098.38	1127.92	1364.79	1231.11	1455.32
A3_A3_vs_WT_N	KLHL8	KLHL8	567.438	0.400562	0.108494	3.69203	0.000222475	0.003578	461.633	497.127	537.058	566.384	506.801	564.632	627.775	597.501	748.031
A3_A3_vs_WT_N	SMOX	SMOX	85.554	0.765426	0.207451	3.68967	0.000224544	0.0036066	62.793	79.5286	64.1791	64.5317	73.7358	72.0032	116.391	111.644	125.179
A3_A3_vs_WT_N	FERMT2	FERMT2	687.588	0.36335	0.0985399	3.68733	0.000226617	0.00363521	547.352	681.962	634.262	660.519	635.874	627.267	770.62	769.174	861.262
A3_A3_vs_WT_N	SUMF2	SUMF2	1020.21	0.318111	0.0862888	3.68658	0.000227284	0.00364122	964.381	1043.4	890.54	882.918	931.561	851.308	1216.12	1127.46	1274.23
A3_A3_vs_WT_N	NRARP	NRARP	210.866	-0.573738	0.155661	-3.68583	0.000227963	0.00364741	252.318	265.405	202.927	226.817	222.799	242.035	186.924	161.802	136.77
A3_A3_vs_WT_N	ZNF146	ZNF146	1388.19	0.402557	0.109253	3.68463	0.000229039	0.00365993	1024.53	1204.02	1444.89	1502.89	1182.1	1281.63	1567.59	1640.16	1645.87
A3_A3_vs_WT_N	WDR75	WDR75	767.478	0.332917	0.0903728	3.68381	0.00022977	0.00366689	688.665	662.316	694.053	825.419	712.661	750.956	884.1	795.279	893.85
A3_A3_vs_WT_N	ALKBH3	ALKBH3	259.895	0.472645	0.128342	3.68269	0.000230781	0.00367832	233.428	218.55	228.959	256.236	231.019	227.74	343.072	289.566	310.486
A3_A3_vs_WT_N	BAG3	BAG3	348.141	-0.480656	0.13053	-3.68235	0.000231097	0.00367864	468.432	379.784	361.929	320.829	379.754	355.391	284.972	320.078	262.1
A3_A3_vs_WT_N	OSBPL6	OSBPL6	412.016	0.468275	0.127216	3.68094	0.000232376	0.00369427	292.227	388.649	327.577	463.404	459.397	379.22	448.97	437.008	511.695
A3_A3_vs_WT_N	RAB4A	RAB4A	320.471	-0.552681	0.150164	-3.68052	0.000232757	0.00369561	445.938	359.132	327.961	313.33	348.989	316.109	278.625	294.856	199.295
A3_A3_vs_WT_N	NELFB	NELFB	556.313	-0.379244	0.103051	-3.68017	0.000233075	0.00369594	667.23	615.31	572.398	521.697	633.519	570.057	471.336	488.367	466.902
A3_A3_vs_WT_N	AP3M1	AP3M1	847.013	0.296841	0.0806772	3.67937	0.000233815	0.00369864	756.784	819.131	810.6	760.438	775.6	767.791	1007.54	939.863	985.369
A3_A3_vs_WT_N	KRCC1	KRCC1	203.884	0.520612	0.141508	3.67902	0.000234136	0.00369864	167.504	167.547	186.688	183.916	197.69	184.098	224.191	259.399	263.927
A3_A3_vs_WT_N	TBC1D14	TBC1D14	555.655	-0.407701	0.110808	-3.67933	0.000233845	0.00369864	690.323	567.362	572.942	557.099	675.386	560.105	459.512	470.487	447.676
A3_A3_vs_WT_N	ZNF131	ZNF131	320.106	0.440813	0.120025	3.67269	0.000240009	0.00378661	271.828	257.949	296.019	323.054	317.119	297.65	392.041	336.704	388.593
A3_A3_vs_WT_N	RABGEF1P1	RABGEF1P1	111.237	0.698556	0.19024	3.67198	0.000240683	0.00379243	83.2474	80.9462	101.355	117.147	98.2709	91.357	137.952	134.835	156.023
A3_A3_vs_WT_N	PPHLN1	PPHLN1	615.329	-0.360147	0.0981235	-3.67035	0.000242218	0.00380698	667.645	628.365	667.499	677.913	678.113	689.747	498.292	570.515	459.868
A3_A3_vs_WT_N	SINHCAF	SINHCAF	1132.15	0.313374	0.0853741	3.6706	0.000241981	0.00380698	981.56	1186.98	1052.86	973.086	1045.73	939.523	1309.47	1329.61	1370.51
A3_A3_vs_WT_N	CEP85L	CEP85L	210.393	0.586856	0.160023	3.66733	0.000245092	0.00383279	140.291	179.018	194.45	218.518	172.832	214.723	263.023	286.317	224.362
A3_A3_vs_WT_N	KDM6A	KDM6A	575.573	0.352411	0.0960893	3.66754	0.000244899	0.00383279	466.887	494.16	547.215	615.136	556.36	576.483	638.522	635.625	649.769
A3_A3_vs_WT_N	PRKAA2	PRKAA2	707.629	0.396521	0.108122	3.66736	0.000245072	0.00383279	545.713	701.254	696.226	679.224	550.803	635.497	853.92	824.429	881.597
A3_A3_vs_WT_N	RMI1	RMI1	466.251	0.458793	0.125095	3.66755	0.000244886	0.00383279	342.611	415.096	441.581	473.945	418.631	456.223	515.312	490.022	642.838
A3_A3_vs_WT_N	SPEN	SPEN	1712.67	-0.300892	0.0820966	-3.66509	0.000247247	0.00385563	1885.59	1577.74	1822.11	1914.03	1938.55	1989.12	1383.43	1539.87	1363.62
A3_A3_vs_WT_N	TCF12	TCF12	446.835	0.421636	0.115037	3.66522	0.000247131	0.00385563	350.516	440.513	386.217	473.69	385.286	404.22	514.362	537.743	528.963
A3_A3_vs_WT_N	TIMM8B	TIMM8B	514.153	-0.434771	0.118633	-3.66485	0.000247481	0.00385563	656.378	561.905	546.288	450.671	531.704	574.773	431.743	482.27	391.646
A3_A3_vs_WT_N	NHP2	NHP2	1665.07	-0.40618	0.110872	-3.66351	0.000248786	0.00387112	2017.68	1721.7	1713.87	1729.53	1979.95	1707.56	1344.52	1636.34	1134.47
A3_A3_vs_WT_N	LPIN1	LPIN1	375.188	0.390249	0.106608	3.6606	0.000251628	0.00391045	333.913	311.127	332.539	378.006	360.866	380.713	415.208	434.127	430.19
A3_A3_vs_WT_N	SKP1	SKP1	1046.81	-0.354727	0.0969126	-3.66027	0.000251948	0.00391053	1292.43	1062.57	1071.23	1056.04	1096.38	1164.47	894.082	974.127	809.916
A3_A3_vs_WT_N	SUB1	SUB1	1232.24	-0.362219	0.0990267	-3.6578	0.000254394	0.00394359	1448.63	1131.38	1547.54	1247.09	1263.72	1246.86	1078.2	1095.34	1031.4
A3_A3_vs_WT_N	TM9SF2	TM9SF2	1594.86	-0.286317	0.0783229	-3.65559	0.000256588	0.00397264	1778.68	1670.16	1691.34	1618.61	1621.02	1759.35	1449.71	1489.57	1275.3
A3_A3_vs_WT_N	MEF2A	MEF2A	867.09	0.38534	0.105426	3.65509	0.000257095	0.00397555	679.374	960.571	811.857	749.819	697.659	694.733	1062.23	1066.57	1080.99
A3_A3_vs_WT_N	PDE4A	PDE4A	91.6195	-0.815185	0.223077	-3.65428	0.000257906	0.00398314	131.208	115.239	91.3921	78.9139	108.914	106.857	73.7693	62.1422	56.1399
A3_A3_vs_WT_N	POP4	POP4	296.736	-0.473039	0.129505	-3.65266	0.000259534	0.00400331	364.081	297.909	288.569	337.887	326.59	371.47	228.544	226.889	228.688
A3_A3_vs_WT_N	TRUB1	TRUB1	774.108	0.35025	0.0959297	3.65111	0.000261111	0.00402266	636.346	776.303	695.694	743.822	665.454	756.262	847.69	915.613	929.793
A3_A3_vs_WT_N	DCTN1	DCTN1	2641.86	-0.240567	0.0658949	-3.65077	0.000261458	0.00402303	2810.45	2853.88	2749.53	2582.9	2927.62	2728.71	2344.79	2423.5	2355.32
A3_A3_vs_WT_N	BANF1	BANF1	1341.62	-0.413791	0.113426	-3.64812	0.000264163	0.00405963	1784.41	1435.78	1241.87	1336.01	1518.42	1407.96	1066.56	1258.55	1025.04
A3_A3_vs_WT_N	PLK1	PLK1	936.335	-0.50103	0.137363	-3.64748	0.000264823	0.00406475	940.803	1238.8	936.663	979.983	1064.28	1060.82	759.796	895.193	550.674
A3_A3_vs_WT_N	COX5A	COX5A	924.536	-0.345403	0.0948208	-3.64269	0.000269805	0.00413612	1094.09	972.77	957.339	889.584	1085.56	942.013	830.509	800.241	748.718
A3_A3_vs_WT_N	ZZZ3	ZZZ3	887.913	0.366025	0.100518	3.64138	0.000271182	0.00415211	781.601	725.12	963.899	813.414	728.133	803.867	1077.32	1050.87	1046.99
A3_A3_vs_WT_N	YPEL2	YPEL2	133.649	0.725995	0.199405	3.64081	0.000271783	0.00415621	68.2684	105.687	107.542	156.331	122.135	175.76	142.375	164.949	159.795
A3_A3_vs_WT_N	ZMYM3	ZMYM3	625.769	-0.365684	0.10046	-3.64009	0.000272547	0.00416277	711.662	666.472	675.452	601.495	650.991	732.321	543.641	560.973	488.914
A3_A3_vs_WT_N	UHRF1BP1L	UHRF1BP1L	364.504	0.421917	0.115961	3.63843	0.000274305	0.0041845	312.955	332.081	305.412	382.798	312.904	360.04	413.565	409.005	451.771
A3_A3_vs_WT_N	TRIM25	TRIM25	815.111	-0.337511	0.092773	-3.63803	0.000274729	0.00418584	974.649	912.129	823.724	792.771	858.107	827.502	668.81	775.847	702.455
A3_A3_vs_WT_N	HACD3	HACD3	3727.16	-0.289581	0.0796177	-3.63714	0.000275685	0.00419527	3904.04	3277.24	3882.71	4564.33	4260.15	4609.16	3084.92	3175.85	2786.06
A3_A3_vs_WT_N	CEP57L1	CEP57L1	271.038	0.528713	0.145402	3.63621	0.000276674	0.00420517	174.291	223.837	259.512	273.245	259.18	303.705	326.286	287.014	332.268
A3_A3_vs_WT_N	HMGN2	HMGN2	3851.02	-0.295014	0.0811646	-3.63476	0.000278242	0.00422385	4808.69	4147.96	4001.72	3486.84	4082.86	3569.78	3537.28	3623.09	3400.98
A3_A3_vs_WT_N	SLX9	SLX9	333.99	-0.533863	0.146906	-3.63405	0.000279009	0.00423033	461.823	304.77	365.576	335.913	341.033	417.378	267.953	248.532	262.928
A3_A3_vs_WT_N	TRAPPC2L	TRAPPC2L	287.024	-0.487967	0.134321	-3.63286	0.000280302	0.00424477	361.944	274.11	307.307	312.921	325.418	330.504	228.811	239.402	202.796
A3_A3_vs_WT_N	HSP90AA1	HSP90AA1	14109.9	-0.380326	0.104716	-3.63199	0.000281248	0.00425208	14165.9	12824.1	16217.2	18394.1	15460.7	16734.9	11146	12859.4	9187.18
A3_A3_vs_WT_N	TMA7	TMA7	591.329	-0.435459	0.119902	-3.63178	0.000281468	0.00425208	785.356	558.131	592.461	665.349	676.029	615.374	481.259	501.204	446.797
A3_A3_vs_WT_N	RAD23A	RAD23A	1030.12	0.311951	0.0859036	3.6314	0.000281887	0.00425325	977.777	1029.75	884.357	849.704	947.364	987.259	1181.25	1186.86	1226.79
A3_A3_vs_WT_N	COA3	COA3	257.565	-0.551767	0.151998	-3.63009	0.000283324	0.0042646	349.167	280.452	249.844	264.698	307.135	267.241	223.135	207.202	169.213
A3_A3_vs_WT_N	MRPL41	MRPL41	310.594	-0.44179	0.121697	-3.63025	0.000283149	0.0042646	369.368	329.208	347.261	307.298	353.406	319.57	246.298	277.65	245.287
A3_A3_vs_WT_N	PYCR1	PYCR1	907.57	0.351601	0.0968672	3.62972	0.000283728	0.00426551	824.519	984.61	786.322	728.034	811.6	714.375	1095.9	1055.11	1167.66
A3_A3_vs_WT_N	ZNF609	ZNF609	483.958	0.355122	0.0979559	3.62533	0.000288595	0.00433344	410.374	430.668	444.231	495.666	474.001	456.454	544.073	569.191	530.963
A3_A3_vs_WT_N	CACYBP	CACYBP	1957.82	-0.351553	0.0970082	-3.62395	0.000290139	0.00435138	2345.25	1793.81	2101.65	2069.83	2264.84	2157.11	1618.28	1803.82	1465.8
A3_A3_vs_WT_N	KIF5C	KIF5C	436.01	0.446642	0.123269	3.6233	0.000290871	0.00435711	322.203	371.009	433.931	455.165	370.109	437.853	546.086	477.16	510.576
A3_A3_vs_WT_N	CACNA2D1	CACNA2D1	324.123	0.4364	0.12051	3.62129	0.000293136	0.00438577	291.299	319.602	288.298	300.584	248.499	250.123	428.015	381.177	409.507
A3_A3_vs_WT_N	DDX50	DDX50	815.518	0.30938	0.0854933	3.61876	0.000296018	0.00442357	724.761	711.967	803.428	780.785	740.165	805.759	892.601	948.336	931.859
A3_A3_vs_WT_N	BRK1	BRK1	785.113	-0.311094	0.0859747	-3.61844	0.000296388	0.00442379	776.816	869.36	858.316	814.568	870.345	856.855	695.949	661.987	661.825
A3_A3_vs_WT_N	ABRACL	ABRACL	275.015	-0.477346	0.131949	-3.61766	0.000297276	0.00442976	330.677	278.546	284.113	301.051	321.819	318.158	233.785	217.21	189.781
A3_A3_vs_WT_N	VHL	VHL	1131.28	0.313496	0.0866618	3.61747	0.0002975	0.00442976	1034.7	1102.76	1077.39	955.747	1017.59	997.518	1292.82	1211.43	1491.57
A3_A3_vs_WT_N	LRP1	LRP1	446.182	0.490098	0.135593	3.61446	0.000300969	0.00447606	305.912	399.642	412.526	442.63	461.154	422.681	504.767	441.111	625.212
A3_A3_vs_WT_N	AZIN1	AZIN1	1873.1	0.251857	0.0696945	3.61373	0.000301822	0.00448339	1717.98	1861.21	1682.58	1771.47	1842.42	1711.34	2099.67	2028.81	2142.45
A3_A3_vs_WT_N	GET1	GET1	503.769	-0.434541	0.120268	-3.61311	0.000302549	0.00448884	648.154	503.063	559.869	496.385	501.186	560.96	450.092	452.384	361.829
A3_A3_vs_WT_N	C19orf53	C19orf53	530.998	-0.38712	0.107183	-3.61177	0.000304115	0.00450669	619.632	581.229	550.2	548.428	633.444	506.471	434.814	474.616	430.149
A3_A3_vs_WT_N	TRIO	TRIO	959.677	0.291947	0.0808596	3.61054	0.000305562	0.00452276	868.135	946.076	890.859	884.493	875.822	857.063	1123.97	1032.81	1157.87
A3_A3_vs_WT_N	PPIH	PPIH	755.128	-0.39956	0.110701	-3.60935	0.000306969	0.00453819	1002.4	725.781	811.823	729.457	778.345	825.902	605.538	648.17	668.743
A3_A3_vs_WT_N	CYBC1	CYBC1	140.708	-0.613526	0.170011	-3.60874	0.00030769	0.00454344	196.939	157.781	157.027	143.756	129.474	147.912	116.18	103.18	114.119
A3_A3_vs_WT_N	IK	IK	1149.96	-0.304807	0.0844943	-3.60742	0.000309255	0.00456114	1263.33	1105.76	1258.49	1298.58	1287.08	1202.32	930.581	1048.01	955.488
A3_A3_vs_WT_N	SCAF1	SCAF1	373.725	-0.402079	0.111512	-3.60569	0.000311322	0.0045862	448.718	449.11	386.701	358.29	357.504	389.629	330.682	320.876	322.012
A3_A3_vs_WT_N	OS9	OS9	1574.09	-0.289205	0.0802477	-3.6039	0.000313479	0.00461251	1735.26	1670.24	1658.6	1570.99	1778.37	1607.81	1312.06	1514.75	1318.69
A3_A3_vs_WT_N	TRA2B	TRA2B	1449.88	-0.295453	0.0820076	-3.60275	0.000314868	0.00462748	1748.2	1487.83	1600.4	1367.58	1451.75	1455.3	1358.15	1366.9	1212.82
A3_A3_vs_WT_N	HSPBP1	HSPBP1	210.04	-0.637038	0.176874	-3.60165	0.00031621	0.00464042	276.881	218.111	227.82	222.232	238.344	239.764	155.914	199.904	111.394
A3_A3_vs_WT_N	ZNF724	ZNF724	103.885	0.744942	0.206847	3.60141	0.000316494	0.00464042	69.5453	85.9894	79.608	114.027	78.5494	111.844	118.401	126.629	150.371
A3_A3_vs_WT_N	MED10	MED10	222.516	0.507246	0.140869	3.60083	0.000317202	0.00464532	162.962	192.298	196.234	199.515	244.842	222.452	274.517	251.787	258.039
A3_A3_vs_WT_N	SOCS4	SOCS4	545.347	0.371072	0.103074	3.60007	0.000318128	0.00465341	440.65	477.681	519.643	591.809	486.336	533.316	612.341	626.955	619.394
A3_A3_vs_WT_N	MGAT2	MGAT2	501.306	-0.373004	0.103638	-3.59911	0.000319303	0.00466513	570.274	652.088	548.68	434.532	451.504	483.713	466.362	468.977	435.627
A3_A3_vs_WT_N	DOCK11	DOCK11	623.37	0.393972	0.109519	3.5973	0.000321532	0.00469218	533.393	516.934	665.877	574.823	542.14	527.44	756.823	680.514	812.388
A3_A3_vs_WT_N	HNRNPDL	HNRNPDL	2440.29	-0.345393	0.0960289	-3.59676	0.0003222	0.00469642	3273.62	2403.74	2831.29	2242.53	2426.42	2093.07	2336.24	2137.23	2218.5
A3_A3_vs_WT_N	ASB3	ASB3	293.513	0.432256	0.120211	3.5958	0.000323391	0.00470348	240.246	253.448	267.614	287.617	274.961	291.436	358.435	316.765	351.097
A3_A3_vs_WT_N	HECTD4	HECTD4	594.044	0.347142	0.0965419	3.59576	0.00032344	0.00470348	490.54	569.629	510.689	584.067	586.855	602.951	700.159	621.789	679.721
A3_A3_vs_WT_N	MANEAL	MANEAL	312.364	-0.559111	0.155582	-3.59368	0.000326043	0.00473581	474.351	335.459	329.996	257.336	358.615	282.865	260.925	238.721	273.011
A3_A3_vs_WT_N	TSPAN6	TSPAN6	1315.16	-0.294744	0.0820368	-3.59283	0.000327108	0.00474573	1587.45	1405.16	1358.84	1245.12	1358.28	1334.02	1158.08	1249.4	1140.08
A3_A3_vs_WT_N	QSER1	QSER1	1327.14	0.28822	0.0802426	3.59185	0.000328335	0.00475799	1161.4	1262.25	1287.94	1333.35	1173.24	1194.15	1537.18	1428.5	1566.28
A3_A3_vs_WT_N	PTTG1IP	PTTG1IP	1396.96	-0.341984	0.0952549	-3.5902	0.000330421	0.00478266	1763.18	1565.22	1342.87	1337.37	1532.59	1344.48	1188.6	1268.44	1229.87
A3_A3_vs_WT_N	CCNB1	CCNB1	1441.96	-0.403531	0.112416	-3.58963	0.000331148	0.00478761	1457.74	1715.5	1496.25	1434.82	1673.57	1665.72	1115.17	1424.97	993.903
A3_A3_vs_WT_N	TOM1L1	TOM1L1	616.309	0.405127	0.11288	3.589	0.000331949	0.00479363	481.508	609.139	608.956	567.645	542.466	485.544	767.13	669.175	815.221
A3_A3_vs_WT_N	MEGF8	MEGF8	597.555	-0.430123	0.119871	-3.58823	0.000332936	0.00480231	805.144	592.753	612.451	603.355	690.354	583.614	511.351	517.463	461.513
A3_A3_vs_WT_N	HARS1	HARS1	660.435	-0.455236	0.126893	-3.58756	0.000333781	0.00480892	917.762	654.494	657.614	618.696	748.114	723.008	579.362	492.241	552.628
A3_A3_vs_WT_N	UBFD1	UBFD1	864.225	-0.345658	0.0964043	-3.58551	0.000336425	0.00484141	1032.3	1005.51	861.695	952.903	858.713	782.774	751.212	756.951	775.975
A3_A3_vs_WT_N	RRP36	RRP36	405.482	-0.45885	0.12799	-3.58503	0.000337033	0.00484456	564.796	406.148	421.563	393.184	414.286	438.067	330.327	329.075	351.893
A3_A3_vs_WT_N	JRK	JRK	453.251	-0.364334	0.101741	-3.58098	0.000342305	0.00491466	499.616	479.928	523.289	494.521	469.893	446.708	398.524	372.997	393.785
A3_A3_vs_WT_N	ATP6V0D1	ATP6V0D1	495.46	-0.443699	0.123937	-3.58004	0.000343536	0.00492666	639.626	537.508	496.007	476.621	531.246	547.44	402.744	472.943	355.003
A3_A3_vs_WT_N	GALNT2	GALNT2	870.879	-0.316992	0.0885694	-3.57903	0.000344876	0.00494019	1028.97	906.834	892.755	868.93	944.589	926.993	757.28	714.862	796.702
A3_A3_vs_WT_N	CDC7	CDC7	832.639	0.392045	0.109572	3.57797	0.000346273	0.00494879	685.848	716.161	832.994	878.388	683.109	767.915	1032.36	864.025	1032.96
A3_A3_vs_WT_N	WIPI2	WIPI2	658.474	-0.351546	0.098249	-3.57811	0.000346087	0.00494879	784.402	709.785	678.808	683.573	728.973	638.217	611.612	561.5	529.399
A3_A3_vs_WT_N	RUVBL1	RUVBL1	1461.23	-0.32474	0.0907709	-3.57758	0.000346796	0.00495059	1695.74	1496.22	1551.03	1424.2	1697.08	1500.72	1272.91	1373.8	1139.33
A3_A3_vs_WT_N	AMOTL2	AMOTL2	140.847	0.619954	0.173305	3.57724	0.000347239	0.00495124	103.808	134.307	109.116	123.667	132.925	127.656	188.871	154.038	193.235
A3_A3_vs_WT_N	RPS21	RPS21	1931.3	-0.328568	0.091897	-3.57539	0.0003497	0.00498062	2362.62	2371.79	1875.92	1726.92	1940.75	1837.28	1861.21	1765.96	1639.27
A3_A3_vs_WT_N	ALYREF	ALYREF	713.051	-0.433054	0.121131	-3.57508	0.000350121	0.00498093	926.628	647.407	773.497	722.471	809.825	802.789	647.935	521.435	565.471
A3_A3_vs_WT_N	UFL1	UFL1	494.911	0.387126	0.108394	3.57147	0.000354983	0.00504433	375.361	441.601	494.616	498.772	457.036	472.661	583.301	567.974	562.88
A3_A3_vs_WT_N	C1GALT1C1	C1GALT1C1	220.634	-0.55693	0.155977	-3.5706	0.000356169	0.00505541	282.258	221.359	259.448	234.372	250.819	219.552	170.046	205.184	142.664
A3_A3_vs_WT_N	NACC2	NACC2	250.673	-0.495995	0.138964	-3.56923	0.000358031	0.00507028	353.48	281.285	279.827	216.273	241.619	236.425	232.905	196.502	217.738
A3_A3_vs_WT_N	NONO	NONO	6833	-0.238902	0.0669327	-3.56929	0.000357946	0.00507028	7899.35	6989.89	7002.02	6763.5	7395.63	6898.4	6035.84	6092.05	6420.27
A3_A3_vs_WT_N	IRAK1	IRAK1	2479.22	-0.337868	0.0946748	-3.56872	0.000358724	0.00507432	2856.59	2793.82	2455.8	2358.56	2723.31	2708.04	2054.45	2456.36	1906.04
A3_A3_vs_WT_N	NDUFB10	NDUFB10	1437.83	-0.2908	0.0815383	-3.56643	0.000361883	0.00511319	1737.56	1425.43	1506.32	1460.21	1526.92	1470.6	1250.14	1288.98	1274.3
A3_A3_vs_WT_N	DAZAP2	DAZAP2	965.55	-0.308213	0.0864658	-3.56456	0.000364466	0.00514385	1087.54	980.541	993.268	1011.95	1053.24	1091.01	815.771	893.332	763.296
A3_A3_vs_WT_N	RRS1	RRS1	307.823	-0.51967	0.14584	-3.5633	0.000366226	0.00516283	470.276	357.228	307.258	271.341	306.301	266.699	248.478	262.688	280.141
A3_A3_vs_WT_N	MBTPS2	MBTPS2	719.593	0.420549	0.118058	3.56221	0.000367741	0.00517833	522.713	736.917	675.162	724.411	571.394	652.229	869.696	822.798	901.018
A3_A3_vs_WT_N	RNF122	RNF122	93.2358	0.787425	0.221202	3.55976	0.000371188	0.00522095	73.9446	86.0821	63.9265	63.3843	87.2916	75.9014	110.134	117.102	161.356
A3_A3_vs_WT_N	DNAJC14	DNAJC14	400.756	-0.375443	0.105514	-3.55821	0.00037339	0.005246	465.603	439.122	428.728	433.922	404.578	407.477	350.678	327.258	349.436
A3_A3_vs_WT_N	BHLHB9	BHLHB9	156.433	-0.642682	0.180649	-3.55763	0.000374223	0.00525117	153.973	156.05	194.107	175.481	189.83	215.877	89.6529	130.856	102.073
A3_A3_vs_WT_N	HERPUD1	HERPUD1	747.029	0.475185	0.133578	3.55736	0.000374602	0.00525117	563.159	899.986	618.134	538.883	646.037	555.613	981.865	931.809	987.77
A3_A3_vs_WT_N	PPIB	PPIB	2381.82	-0.355115	0.0998777	-3.5555	0.000377267	0.00528258	3110.05	2483.24	2388.54	2275.2	2589.92	2350.11	2138.95	2258.1	1842.25
A3_A3_vs_WT_N	BRMS1	BRMS1	299.306	-0.477271	0.134339	-3.55273	0.000381256	0.00533244	390.559	322.026	306.628	284.782	322.463	335.155	236.385	270.986	224.775
A3_A3_vs_WT_N	ASAP1	ASAP1	859.758	0.292409	0.0823357	3.55142	0.000383161	0.00533609	784.177	808.154	796.837	805.632	808.753	807.995	960.956	918.014	1047.3
A3_A3_vs_WT_N	HSF2	HSF2	560.329	0.383724	0.108024	3.5522	0.000382018	0.00533609	438.514	505.465	526.554	585.52	477.114	590.978	627.371	660.454	630.989
A3_A3_vs_WT_N	IDH3G	IDH3G	405.579	-0.389848	0.109774	-3.55137	0.000383232	0.00533609	492.479	448.249	421.709	397.746	443.284	406.559	335.467	365.934	338.786
A3_A3_vs_WT_N	KIAA0408	KIAA0408	69.9394	1.08122	0.304432	3.5516	0.000382901	0.00533609	42.0234	66.234	42.856	77.1607	51.8715	27.1212	134.682	96.9346	90.5709
A3_A3_vs_WT_N	APEX1	APEX1	1483.28	-0.357731	0.100748	-3.55075	0.000384132	0.00534265	1892.75	1509.06	1494.06	1371.04	1590.14	1672.74	1183.33	1330.1	1306.3
A3_A3_vs_WT_N	SOX4	SOX4	697.318	0.323808	0.0912032	3.5504	0.000384647	0.00534385	669.842	678.165	605.961	640.269	644.404	589.101	799.079	780.133	868.904
A3_A3_vs_WT_N	CLPTM1L	CLPTM1L	1112.94	-0.305785	0.0861537	-3.5493	0.000386264	0.00535849	1337.25	1173.12	1124.91	1138.7	1093.01	1208.67	1003.03	1006.98	930.766
A3_A3_vs_WT_N	PPIA	PPIA	6794.8	-0.278235	0.0783962	-3.54909	0.000386562	0.00535849	8263.68	6845.67	6618.44	6845.55	7474.39	7190.51	6089.07	5992.16	5833.71
A3_A3_vs_WT_N	ZFP90	ZFP90	365.839	0.424246	0.119574	3.54799	0.000388185	0.005375	294.783	327.893	330.694	373.86	381.577	303.568	400.212	439.581	440.384
A3_A3_vs_WT_N	AS3MT	AS3MT	214.873	0.48965	0.138046	3.54701	0.000389624	0.00538638	204.655	172.803	185.302	188.541	210.411	184.126	272.84	251.599	263.58
A3_A3_vs_WT_N	PRRC2B	PRRC2B	2857.01	0.246314	0.0694459	3.54685	0.000389872	0.00538638	2590.8	2896.54	2669.37	2714.16	2654.71	2507.09	3197.64	3086.43	3396.33
A3_A3_vs_WT_N	ARRB1	ARRB1	334.988	-0.443774	0.125142	-3.54616	0.000390891	0.00539446	404.131	341.994	348.941	326.085	396.479	392.793	264.813	283.872	255.781
A3_A3_vs_WT_N	DDX27	DDX27	695.776	-0.328058	0.0925295	-3.54545	0.00039195	0.0054031	769.591	717.648	754.444	731.603	815.107	688.857	587.409	616.49	580.837
A3_A3_vs_WT_N	CBX2	CBX2	462.611	-0.50134	0.141443	-3.54446	0.000393413	0.0054153	636.174	510.662	440.85	449.396	488.169	515.952	409.789	413.731	298.772
A3_A3_vs_WT_N	GPT2	GPT2	791.938	0.450723	0.12717	3.54427	0.000393706	0.0054153	635.558	840.898	693.592	695.932	740.199	551.095	988.388	853.13	1128.65
A3_A3_vs_WT_N	PTPN12	PTPN12	409.973	0.429088	0.121119	3.54269	0.000396065	0.00544174	312.763	336.724	410.142	433.958	353.157	419.326	485.123	471.869	466.695
A3_A3_vs_WT_N	UCP2	UCP2	235.16	0.520016	0.146861	3.54086	0.000398822	0.00546755	173.649	184.734	203.781	228.388	221.144	299.423	272.869	254.716	277.732
A3_A3_vs_WT_N	WDR1	WDR1	1101.37	-0.326529	0.0922152	-3.54095	0.000398689	0.00546755	1409.46	1123.83	1116.04	1103.94	1116.17	1134.72	980.159	975.676	952.335
A3_A3_vs_WT_N	RRAGA	RRAGA	538.096	-0.35373	0.0999178	-3.54021	0.000399807	0.00547503	621.09	586.557	554.819	521.763	585.835	592.994	463.385	481.359	435.064
A3_A3_vs_WT_N	LRWD1	LRWD1	245.424	-0.518709	0.146608	-3.53807	0.000403068	0.00551361	335.899	279.482	238.926	237.322	257.091	263.8	216.438	200.88	178.977
A3_A3_vs_WT_N	B2M	B2M	1929	-0.281708	0.0796728	-3.53581	0.000406525	0.0055548	2202.03	1917.75	1962.84	2036.28	2027.46	2212.11	1664.24	1784.2	1554.11
A3_A3_vs_WT_N	OTUD1	OTUD1	212.043	0.520178	0.147167	3.53462	0.000408363	0.0055738	176.559	223.188	165.386	188.209	164.834	174.856	282.608	277.3	255.443
A3_A3_vs_WT_N	PALM2AKAP2	PALM2AKAP2	717.431	0.357203	0.101171	3.5307	0.00041446	0.00564483	616.057	707.074	634.704	691.237	688.909	607.693	805.376	770.389	935.444
A3_A3_vs_WT_N	SLC25A38	SLC25A38	322.133	0.46452	0.131566	3.53069	0.000414474	0.00564483	301.451	303.857	241.093	256.14	302.115	324.655	389.688	360.714	419.488
A3_A3_vs_WT_N	FRAS1	FRAS1	289.92	0.608837	0.17249	3.52969	0.000416051	0.00566011	162.433	272.688	285.628	294.026	214.869	279.205	366.253	337.774	396.4
A3_A3_vs_WT_N	POU3F2	POU3F2	100.094	-0.720366	0.204192	-3.52788	0.000418899	0.00568982	134.868	102.189	136.234	97.2731	102.683	102.483	86.5059	65.6036	73.0079
A3_A3_vs_WT_N	RPS12	RPS12	4659.77	-0.236492	0.0670382	-3.52772	0.000419149	0.00568982	5006.99	5344.07	4895.32	4318.54	4815.04	4613.1	4485.99	4383.06	4075.82
A3_A3_vs_WT_N	ZCCHC8	ZCCHC8	455.376	0.390953	0.110864	3.52641	0.000421229	0.00571183	381.291	392.647	461.83	412.856	399.618	434.206	544.61	489.44	581.884
A3_A3_vs_WT_N	TACC3	TACC3	785.231	-0.395468	0.112158	-3.52598	0.000421925	0.00571505	878.733	953.061	781.563	726.525	843.399	893.248	666.772	748.835	574.946
A3_A3_vs_WT_N	ISYNA1	ISYNA1	600.538	-0.428907	0.121696	-3.52441	0.00042443	0.00574272	800.529	637.365	627.089	536.359	673.459	597.809	578.377	489.783	464.068
A3_A3_vs_WT_N	PDE4D	PDE4D	178.119	0.571443	0.162167	3.52378	0.00042543	0.0057451	125.431	140.582	183.897	180.909	152.743	156.476	216.52	214.213	232.301
A3_A3_vs_WT_N	PSPC1	PSPC1	461.39	-0.441452	0.12528	-3.52372	0.000425529	0.0057451	633.857	457.372	538.745	416.519	481.749	426.903	378.45	378.698	440.217
A3_A3_vs_WT_N	SENP8	SENP8	53.9238	0.951585	0.270094	3.52316	0.000426429	0.00575101	39.722	43.8093	32.1196	51.8239	55.3317	39.9253	88.2576	67.7221	66.6028
A3_A3_vs_WT_N	SLC30A1	SLC30A1	329.302	0.490085	0.139136	3.52235	0.000427742	0.00576248	352.378	235.282	272.93	296.685	293.642	308.197	362.685	410.778	431.146
A3_A3_vs_WT_N	EEF1B2	EEF1B2	3956.35	-0.352134	0.100013	-3.52089	0.000430104	0.00578804	5208.5	3945.66	4553.55	3357.29	4294.03	3512.3	3573.55	3765.32	3396.95
A3_A3_vs_WT_N	ARAP1	ARAP1	490.029	-0.382996	0.108836	-3.51901	0.00043316	0.00582287	584.776	542.981	505.666	442.397	552.609	528.939	410.955	419.342	422.593
A3_A3_vs_WT_N	NTHL1	NTHL1	182.503	-0.579945	0.164847	-3.51807	0.00043469	0.00583084	235.866	216.547	185.048	198.589	207.974	170.967	129.596	170.14	127.799
A3_A3_vs_WT_N	SART1	SART1	547.831	-0.400208	0.113757	-3.51811	0.000434638	0.00583084	705.27	554.659	610.148	516.361	609.111	518.922	434.639	479.73	501.635
A3_A3_vs_WT_N	GCSHP5	GCSHP5	284.626	-0.470162	0.133708	-3.51634	0.000437541	0.00585646	357.963	313.013	296.205	270.304	307.758	318.048	244.574	250.019	203.752
A3_A3_vs_WT_N	TMEM47	TMEM47	426.303	0.417147	0.118621	3.51662	0.000437072	0.00585646	343.412	395.3	454.771	361.071	325.871	364.589	507.432	502.208	582.068
A3_A3_vs_WT_N	ACVR1	ACVR1	204.831	0.528706	0.150445	3.51427	0.000440962	0.00588695	149.833	190.215	184.233	186.41	205.732	169.402	237.508	238.998	281.145
A3_A3_vs_WT_N	ASNS	ASNS	4462.01	0.665153	0.189281	3.5141	0.00044125	0.00588695	3276.8	5280.09	4045.68	2546.91	2793.8	2226.59	6554.96	6148.4	7284.91
A3_A3_vs_WT_N	FAM169A	FAM169A	493.596	0.408248	0.116174	3.5141	0.000441247	0.00588695	374.797	452.069	504.969	488.754	422.669	432.873	553.434	582.676	630.123
A3_A3_vs_WT_N	GCC1	GCC1	318.637	0.415155	0.118149	3.51382	0.00044171	0.00588695	298.66	271.63	273.766	303.26	313.494	282.79	371.06	349.032	404.039
A3_A3_vs_WT_N	SMIM13	SMIM13	439.126	0.36687	0.104443	3.51265	0.000443668	0.00590672	372.676	400.601	430.242	411.071	375.243	411.518	524.243	491.712	534.829
A3_A3_vs_WT_N	RNF169	RNF169	482.537	0.415424	0.118286	3.51203	0.000444702	0.00591415	336.743	450.082	442.831	502.875	487.868	480.279	522.729	515.26	604.168
A3_A3_vs_WT_N	HNRNPA0	HNRNPA0	1547.94	-0.245827	0.0700108	-3.51128	0.000445961	0.00592458	1781.58	1721.95	1657.15	1430.75	1460.97	1525.88	1466.67	1490.79	1395.69
A3_A3_vs_WT_N	VPS33A	VPS33A	477.588	-0.388026	0.110572	-3.50926	0.000449359	0.00596335	609.079	504.19	474.762	510.29	496.812	489.671	386.336	423.78	403.375
A3_A3_vs_WT_N	HRAS	HRAS	231.134	-0.58702	0.167334	-3.50808	0.000451361	0.00598354	337.696	239.434	233.759	203.548	279.066	247.818	196.779	180.83	161.281
A3_A3_vs_WT_N	MINDY3	MINDY3	845.167	0.352805	0.100649	3.50531	0.000456068	0.0060395	829.171	801.564	793.804	758.979	676.028	651.326	997.289	915.163	1183.18
A3_A3_vs_WT_N	NARS1	NARS1	1622.85	0.291207	0.0830903	3.5047	0.000457122	0.00604061	1409.55	1535.78	1674.35	1585.39	1335.28	1413.62	1857.23	1900.46	1893.96
A3_A3_vs_WT_N	SRSF5	SRSF5	1476.3	-0.291061	0.0830426	-3.50496	0.000456669	0.00604061	1587.11	1584.04	1826.47	1417.95	1296.57	1493.11	1410.86	1372.28	1298.29
A3_A3_vs_WT_N	ZBED10P	ZBED10P	106.984	-0.676645	0.19314	-3.50338	0.000459385	0.00606408	128.681	122.886	122.716	121.52	126.389	106.124	68.0685	90.3172	76.1552
A3_A3_vs_WT_N	TCP11L1	TCP11L1	163.45	0.568643	0.162371	3.50212	0.000461569	0.00608645	151.677	133.445	143.469	135.389	142.809	129.545	226.919	174.279	233.521
A3_A3_vs_WT_N	IGFBP5	IGFBP5	435.437	-0.409264	0.116877	-3.50168	0.000462343	0.00609021	543.601	433.114	458.898	441.886	507.361	454.46	364.532	382.499	332.586
A3_A3_vs_WT_N	AHCYL1	AHCYL1	1844.44	0.255355	0.0729573	3.50006	0.000465153	0.00612074	1658.69	1867.62	1710.11	1706.67	1693.8	1708.17	2130.4	1951.01	2173.46
A3_A3_vs_WT_N	C5orf34	C5orf34	182.422	0.578113	0.165309	3.49717	0.00047023	0.0061745	120.412	148.84	173.558	200.147	156.706	181.35	229.257	195.419	236.113
A3_A3_vs_WT_N	CALCOCO2	CALCOCO2	1115.32	0.345975	0.0989248	3.49735	0.000469898	0.0061745	887.993	1148.91	1103.28	984.708	1043.86	874.632	1329.1	1281.64	1383.78
A3_A3_vs_WT_N	COQ8A	COQ8A	587.1	-0.343142	0.0981456	-3.49625	0.000471845	0.00618918	696.727	622.713	591.899	580.838	643.123	641.882	502.267	517.674	486.778
A3_A3_vs_WT_N	DNAJC8	DNAJC8	2157.45	-0.307167	0.0879132	-3.49398	0.00047588	0.00622487	2575.94	2179.19	2125.06	2242.99	2428	2304.71	1731.99	2056.05	1773.13
A3_A3_vs_WT_N	TFE3	TFE3	440.296	0.410772	0.117554	3.49432	0.000475265	0.00622487	346.379	446.564	340.47	414.408	463.98	437.185	515.929	511.06	486.691
A3_A3_vs_WT_N	ZNF254	ZNF254	126.681	0.640399	0.183292	3.49387	0.000476066	0.00622487	80.1592	91.9893	118.586	143.322	123.829	134.49	152.265	153.395	142.093
A3_A3_vs_WT_N	EID2	EID2	212.334	-0.478436	0.13698	-3.49275	0.000478071	0.00623798	244.629	224.159	248.816	236.225	224.467	218.673	175.887	172.029	166.125
A3_A3_vs_WT_N	MIB1	MIB1	1852.72	0.381106	0.109109	3.4929	0.000477811	0.00623798	1368.56	1741.97	2006.76	1769.9	1453.05	1670.89	2177.65	2159.29	2326.37
A3_A3_vs_WT_N	IGF1R	IGF1R	823.705	-0.291814	0.0835806	-3.4914	0.000480488	0.00626207	827.746	886.603	916.592	836.949	895.529	900.948	720.513	701.744	726.718
A3_A3_vs_WT_N	SLC7A11	SLC7A11	1313.77	0.966082	0.276722	3.49116	0.000480924	0.00626207	658.471	1222.95	1217.6	1053.16	806.285	810.541	2009.56	1687.17	2358.2
A3_A3_vs_WT_N	PLCB3	PLCB3	341.008	-0.443508	0.127074	-3.49014	0.000482766	0.00627948	406.475	355.8	354.696	375.577	378.266	377.081	290.47	304.472	226.239
A3_A3_vs_WT_N	CANX	CANX	11971.2	-0.180786	0.0518036	-3.48984	0.000483301	0.00627989	12682.6	12376.7	12347.1	12474.7	12548.7	12309.7	10843.5	11429.7	10728.5
A3_A3_vs_WT_N	HSPA13	HSPA13	1196.77	0.345386	0.0990253	3.48785	0.000486915	0.00632025	924.418	1229.02	1237.91	1064.08	968.948	1035.31	1406.99	1467.69	1436.54
A3_A3_vs_WT_N	SIVA1	SIVA1	221.021	-0.542668	0.155609	-3.48738	0.000487781	0.00632489	307.965	269.595	209.211	217.935	241.888	202.075	189.278	184.46	166.78
A3_A3_vs_WT_N	AP3D1	AP3D1	1487.17	-0.240324	0.0689415	-3.48591	0.00049047	0.00633425	1515.89	1591.83	1558.01	1533.02	1618.33	1615.53	1296.79	1353.39	1301.7
A3_A3_vs_WT_N	PPP1R14B	PPP1R14B	316.983	-0.504635	0.144759	-3.48604	0.000490235	0.00633425	429.283	365.927	284.06	301.126	351.516	359.403	243.147	274.881	243.504
A3_A3_vs_WT_N	RPL5	RPL5	9018.83	-0.212576	0.0609687	-3.48664	0.000489135	0.00633425	10353.2	9340.01	9804.39	8502.02	9235.77	8482.11	8457.88	8369.84	8624.33
A3_A3_vs_WT_N	THOP1	THOP1	440.079	-0.428394	0.122894	-3.48587	0.000490538	0.00633425	578.316	449.364	434.608	442.35	451.694	519.315	375.837	346.858	362.365
A3_A3_vs_WT_N	BAX	BAX	321.728	-0.448971	0.128928	-3.48233	0.000497078	0.00640083	383.376	342.959	332.58	332.862	411.783	316.323	255.913	269.2	250.554
A3_A3_vs_WT_N	EFHD2	EFHD2	245.956	-0.534873	0.1536	-3.48224	0.000497237	0.00640083	322.066	270.181	224.825	266.299	295.451	270.248	171.095	220.173	173.268
A3_A3_vs_WT_N	FUS	FUS	2133.2	-0.621104	0.178363	-3.48225	0.000497226	0.00640083	3407.65	2346.84	2465.86	1865.23	2119.7	1650.15	1915.04	1591.86	1836.47
A3_A3_vs_WT_N	LUC7L3	LUC7L3	1300.18	-0.403078	0.115775	-3.48155	0.000498515	0.00640735	1469.43	1154.31	1762.79	1419.01	1286.45	1298.58	1163.46	1125.86	1021.68
A3_A3_vs_WT_N	MCRS1	MCRS1	568.33	-0.443978	0.127528	-3.48141	0.000498773	0.00640735	779.304	617.126	518.936	530.709	651.3	610.306	472.023	471.943	463.32
A3_A3_vs_WT_N	COX7C	COX7C	1877.8	-0.233747	0.0671574	-3.48058	0.000500325	0.00641148	2110.25	1970.26	1992.68	1813.88	1945.39	1904.23	1673.53	1744.34	1745.62
A3_A3_vs_WT_N	NBPF15	NBPF15	663.361	0.323871	0.0930554	3.48041	0.000500639	0.00641148	612.827	626.372	657.538	622.056	540.242	538.639	810.914	744.423	817.236
A3_A3_vs_WT_N	NDUFAB1	NDUFAB1	450.653	-0.409592	0.117679	-3.48059	0.000500309	0.00641148	576.334	456.686	481.385	462.902	516.117	424.495	400.953	373.675	363.327
A3_A3_vs_WT_N	PARP1	PARP1	9464.04	-0.266373	0.0765747	-3.4786	0.000504036	0.00644173	11066.8	9706.4	9404.7	9755.19	10209.9	9942.51	8009.77	9235.76	7845.34
A3_A3_vs_WT_N	SAMM50	SAMM50	571.363	-0.371626	0.106827	-3.47877	0.000503724	0.00644173	729.593	567.33	592.796	572.385	621.438	600.42	497.699	483.783	476.824
A3_A3_vs_WT_N	CTSL	CTSL	987.578	-0.31796	0.0914123	-3.4783	0.000504602	0.00644235	1167.57	964.933	1146.33	951.235	1054.05	977.524	831.522	911	884.037
A3_A3_vs_WT_N	INTS7	INTS7	834.11	0.349241	0.100417	3.4779	0.000505365	0.00644547	805.068	688.367	758.121	767.121	856.426	766.2	891.125	889.928	1084.63
A3_A3_vs_WT_N	BTG3	BTG3	753.578	0.337755	0.097247	3.47316	0.000514365	0.00655355	644.005	733.549	717.24	764.049	660.47	613.092	874.402	919.573	855.821
A3_A3_vs_WT_N	OCRL	OCRL	1129.05	0.266848	0.0768597	3.47188	0.000516823	0.00657813	1090.56	1007.97	1060.06	1087.93	1075.57	1041.55	1196.86	1274.21	1326.7
A3_A3_vs_WT_N	ATP5PB	ATP5PB	2015.33	-0.238747	0.0687801	-3.47116	0.00051821	0.00658758	2171.09	2040.05	2157.76	1990.09	2182.55	2201.22	1797.81	1836.88	1760.53
A3_A3_vs_WT_N	CSNK1G3	CSNK1G3	530.546	0.370056	0.106615	3.47095	0.000518624	0.00658758	405.411	466.082	522.612	557.835	503.897	518.502	576.524	593.702	630.347
A3_A3_vs_WT_N	CCPG1	CCPG1	570.701	0.437734	0.126133	3.47042	0.000519636	0.00659371	426.79	471.007	633.949	570.161	493.646	470.266	712.901	687.892	669.695
A3_A3_vs_WT_N	PSMD1	PSMD1	1373.02	-0.34156	0.0984971	-3.46772	0.000524901	0.00665373	1596.38	1277.22	1362.7	1565.34	1643.24	1570.93	1181.63	1200.06	959.698
A3_A3_vs_WT_N	PRPF3	PRPF3	488.081	-0.360146	0.103875	-3.46713	0.000526057	0.0066616	555.391	491.263	562.659	491.949	507.942	531.794	414.207	447.027	390.495
A3_A3_vs_WT_N	EIF2B1	EIF2B1	633.764	-0.371652	0.107222	-3.46618	0.000527914	0.00667832	788.419	618.605	677.221	641.151	711.429	659.037	583.975	526.378	497.665
A3_A3_vs_WT_N	PAK4	PAK4	325.088	-0.424054	0.122393	-3.46469	0.000530849	0.00670846	397.129	358.22	319.997	350.364	327.335	371.42	271.151	254.479	275.699
A3_A3_vs_WT_N	WNK1	WNK1	2390.07	0.257605	0.0743572	3.46442	0.000531374	0.00670846	2030.31	2309.4	2324.09	2348.63	2183.26	2346.6	2626.98	2534.95	2806.43
A3_A3_vs_WT_N	EI24	EI24	1652.68	-0.267378	0.0771961	-3.46362	0.000532956	0.00672161	1743.47	1736.14	1628.97	1737.73	1818.79	1961.96	1349.55	1520.56	1376.93
A3_A3_vs_WT_N	HSD17B10	HSD17B10	929.538	-0.392203	0.113262	-3.4628	0.000534595	0.00673546	1174.1	989.6	886.594	911.781	1051.72	1027.26	781.353	874.024	669.41
A3_A3_vs_WT_N	SMARCC1	SMARCC1	3145.16	-0.203806	0.0588932	-3.46061	0.000538954	0.00678352	3423.72	3247.96	3265.38	3222.52	3288.65	3230.78	2815.09	2952.88	2859.46
A3_A3_vs_WT_N	SLC27A4	SLC27A4	356.027	-0.449201	0.12986	-3.45912	0.000541945	0.00681428	453.25	399.775	326.451	363.483	396.815	399.181	286.019	313.021	266.249
A3_A3_vs_WT_N	ATP6V0E1	ATP6V0E1	544.071	-0.448394	0.129641	-3.45874	0.000542716	0.00681627	738.563	540.27	549.498	518.19	563.714	647.564	463.586	477.992	397.26
A3_A3_vs_WT_N	KIAA0100	KIAA0100	2058.49	-0.311947	0.0902044	-3.45823	0.000543746	0.00681627	2633.67	2066.84	2030.21	2049.52	2130.71	2195.68	1835.57	1820.38	1763.83
A3_A3_vs_WT_N	TUBA1B	TUBA1B	9861.84	-0.283747	0.0820466	-3.45836	0.000543465	0.00681627	10006.8	11607.3	9316.7	9849.39	11517	11044.6	8617.22	8732.45	8064.98
A3_A3_vs_WT_N	NASP	NASP	2410.97	-0.292745	0.0847013	-3.4562	0.000547851	0.00686081	2906.18	2329.57	2763.75	2509.15	2468.57	2195.05	2128.09	2201.1	2197.28
A3_A3_vs_WT_N	FENDRR	FENDRR	134.824	-0.609923	0.176506	-3.45554	0.000549186	0.00687061	161.807	159.989	123.865	168.658	153.597	152.693	98.8777	96.789	97.1434
A3_A3_vs_WT_N	ZNF100	ZNF100	185.348	0.559	0.161797	3.45495	0.000550386	0.00687873	135.867	142.062	189.579	187.149	155.228	172.504	241.23	240.055	204.462
A3_A3_vs_WT_N	PRKG1	PRKG1	349.364	0.404645	0.117185	3.45305	0.000554284	0.00692048	304.249	293.827	352.904	292.103	322.189	323.813	440.313	391.286	423.588
A3_A3_vs_WT_N	SUMO2	SUMO2	2623.19	-0.235756	0.0682902	-3.45227	0.000555895	0.00693364	2963.77	2748.65	2675.62	2573.27	2750.26	2773.48	2265.84	2413.03	2444.78
A3_A3_vs_WT_N	DDX47	DDX47	517.319	-0.373582	0.108262	-3.45071	0.000559123	0.00696693	620.037	542.171	543.134	489.273	563.821	582.123	468.92	442.822	403.569
A3_A3_vs_WT_N	C18orf54	C18orf54	186.35	0.569016	0.165018	3.4482	0.00056434	0.00701088	117.095	160.368	183.059	174.678	194.411	164.187	210.536	233.106	239.71
A3_A3_vs_WT_N	ILKAP	ILKAP	355.987	-0.413044	0.119782	-3.44831	0.000564107	0.00701088	446.852	406.38	375.191	347.023	390.441	314.87	312.6	312.58	297.945
A3_A3_vs_WT_N	RALGAPB	RALGAPB	709.526	0.335918	0.0974135	3.44837	0.000563973	0.00701088	587.118	640.834	695.03	710.047	655.824	671.389	836.008	727.341	862.147
A3_A3_vs_WT_N	ERLIN1	ERLIN1	707.015	0.316989	0.0919363	3.44792	0.000564923	0.00701113	672.626	682.486	661.795	593.388	655.161	583.575	762.997	866.44	884.665
A3_A3_vs_WT_N	AGTPBP1	AGTPBP1	1218.66	0.424576	0.123249	3.44486	0.000571361	0.0070696	879.292	1172.29	1316.68	1171.59	864.777	1042.52	1550.68	1423.87	1546.25
A3_A3_vs_WT_N	BAHCC1	BAHCC1	375.932	-0.408925	0.118724	-3.44432	0.00057249	0.0070696	419.153	382.567	419.605	384.162	414.127	444.609	303.403	342.582	273.179
A3_A3_vs_WT_N	BCL2L13	BCL2L13	878.99	0.32971	0.0957328	3.44406	0.000573042	0.0070696	741.124	899.46	791.965	801.61	768.81	844.741	928.01	1039.69	1095.5
A3_A3_vs_WT_N	DDX59	DDX59	258.229	0.46003	0.13355	3.44462	0.000571854	0.0070696	205.875	233.514	229.706	253.068	229.638	250.707	271.473	307.505	342.574
A3_A3_vs_WT_N	EIF1B	EIF1B	709.429	0.34071	0.0989119	3.44458	0.000571945	0.0070696	618.172	737.453	632.583	641.089	638.781	593.209	777.207	830.073	916.298
A3_A3_vs_WT_N	LSM3	LSM3	814.502	-0.340426	0.0988357	-3.44436	0.00057241	0.0070696	918.112	776.116	871.957	868.368	920.794	950.063	593.983	725.322	705.808
A3_A3_vs_WT_N	PCK2	PCK2	1258.67	0.701177	0.203611	3.4437	0.000573804	0.00707199	879.357	1351.58	996.066	923.747	1112.54	814.564	1677.71	1590.53	1981.93
A3_A3_vs_WT_N	ZNF512	ZNF512	391.428	-0.384613	0.111717	-3.44272	0.000575885	0.00709062	466.033	387.915	439.368	423.604	424.732	392.993	326.021	323.176	339.009
A3_A3_vs_WT_N	RTL8C	RTL8C	319.148	-0.426674	0.124085	-3.43857	0.000584805	0.00719333	376.701	363.408	320.468	309.856	361.27	350.254	242.548	284.171	263.657
A3_A3_vs_WT_N	LSM11	LSM11	411.876	0.37889	0.110222	3.43751	0.000587079	0.00720734	344.779	385.979	364.451	406.158	407.913	372.015	476.664	433.112	515.808
A3_A3_vs_WT_N	PHF23	PHF23	414.67	-0.40824	0.118761	-3.4375	0.000587102	0.00720734	548.051	448.113	423.526	402.859	432.805	407.523	338.44	342.264	388.447
A3_A3_vs_WT_N	USP53	USP53	383.099	0.443064	0.12892	3.43674	0.00058877	0.00722069	305.651	305.418	398.385	403.894	342.431	324.273	441.961	434.281	491.598
A3_A3_vs_WT_N	ERICH2	ERICH2	65.3723	0.813915	0.237247	3.43066	0.000602114	0.00737708	45.4093	57.9202	62.8638	53.7447	38.9577	38.4795	94.6093	96.1383	100.228
A3_A3_vs_WT_N	SYNCRIP	SYNCRIP	3174.59	-0.234363	0.0683257	-3.43008	0.0006034	0.00738557	3626.28	3119.55	3530.1	3202.35	3217.24	3146.75	2890.12	2975.23	2863.73
A3_A3_vs_WT_N	MAPK6	MAPK6	514.177	0.357572	0.104255	3.42977	0.000604094	0.0073868	450.45	464.866	536.191	425.77	420.196	473.721	640.668	577.368	638.36
A3_A3_vs_WT_N	IER5	IER5	326.964	-0.40912	0.119295	-3.42948	0.000604731	0.00738734	381.075	384.665	328.416	329.377	366.529	326.922	266.2	286.122	273.369
A3_A3_vs_WT_N	CCNJ	CCNJ	367.833	0.371665	0.108401	3.42861	0.000606676	0.00740383	368.293	343.539	346.478	313.009	281.781	288.898	434.333	456.626	477.538
A3_A3_vs_WT_N	LRRC20	LRRC20	234.838	-0.533517	0.15578	-3.42482	0.000615203	0.00750054	304.229	244.951	229.494	256.668	281.706	258.419	184.349	208.731	144.996
A3_A3_vs_WT_N	DNAJC11	DNAJC11	458.794	-0.370285	0.108211	-3.42187	0.000621929	0.00757512	574.904	490.493	467.775	448.736	499.674	462.045	393.219	395.682	396.617
A3_A3_vs_WT_N	TBC1D4	TBC1D4	972.236	-0.302053	0.0883532	-3.4187	0.00062921	0.0076563	1146.56	944.93	1050.33	1001.12	999.512	1062.74	811.481	851.21	882.242
A3_A3_vs_WT_N	B4GALT1	B4GALT1	734.556	0.359903	0.105312	3.41749	0.000632021	0.007683	611.202	780.447	659.486	621.431	665.376	634.922	800.915	862.566	974.654
A3_A3_vs_WT_N	KIF2A	KIF2A	1316.11	0.300604	0.08799	3.41634	0.000634686	0.00770787	1073.53	1205.58	1318.6	1339.41	1158.7	1318.68	1444.42	1530.21	1455.84
A3_A3_vs_WT_N	ARHGAP42	ARHGAP42	163.158	0.598998	0.175357	3.41587	0.00063578	0.00771364	108.514	141.733	152.916	156.861	138.81	158.702	207.798	167.588	235.495
A3_A3_vs_WT_N	GNG12	GNG12	1003.28	0.284947	0.0834273	3.41551	0.000636631	0.00771644	922.629	981.415	930.442	980.075	821.767	937.066	1137.78	1153.69	1164.63
A3_A3_vs_WT_N	LGALS3BP	LGALS3BP	977.046	-0.302239	0.0885204	-3.41434	0.000639364	0.00774203	1087.72	1025.3	959.697	1000.61	1083.81	1143.41	849.7	875.336	767.835
A3_A3_vs_WT_N	CHKA	CHKA	188.519	-0.59221	0.173474	-3.41383	0.000640576	0.00774916	255.236	192.406	200.004	181.894	211.707	225.077	112.434	165.753	152.163
A3_A3_vs_WT_N	ZNF569	ZNF569	109.83	0.634463	0.185894	3.41305	0.000642413	0.00776384	81.308	91.6541	87.5338	119.067	99.7733	103.426	125.424	145.352	134.933
A3_A3_vs_WT_N	DENND5B	DENND5B	261.118	0.44718	0.131107	3.4108	0.000647734	0.00781298	238.614	223.473	227.429	257.275	210.282	254.478	307.97	293.134	337.408
A3_A3_vs_WT_N	HMG20B	HMG20B	556.279	-0.348963	0.102307	-3.41095	0.000647375	0.00781298	603.897	602.722	555.002	561.751	666.586	631.687	443.764	498.232	442.869
A3_A3_vs_WT_N	RPL23	RPL23	4654.45	-0.211722	0.0621013	-3.4093	0.000651306	0.00784086	5100.4	4908.27	5082.57	4305.04	4890.66	4573.64	4289.29	4353.73	4386.49
A3_A3_vs_WT_N	TIMM23B	TIMM23B	89.3115	0.813671	0.238653	3.40944	0.000650975	0.00784086	67.6476	72.2581	83.3291	51.9622	71.1519	66.5776	137.564	87.6225	165.691
A3_A3_vs_WT_N	ANKRD27	ANKRD27	535.567	0.31592	0.0927281	3.40695	0.000656937	0.00788578	463.94	471.792	478.227	570.378	533.475	542.514	598.92	579.085	581.772
A3_A3_vs_WT_N	ITGAV	ITGAV	590.412	0.405423	0.118995	3.40708	0.000656626	0.00788578	453.305	572.125	600.049	560.165	446.251	529.124	680.934	680.986	790.77
A3_A3_vs_WT_N	TPST2	TPST2	181.699	-0.540748	0.158713	-3.40709	0.000656587	0.00788578	234.503	206.479	183.425	184.535	198.186	198.284	143.646	163.209	123.018
A3_A3_vs_WT_N	RBM14	RBM14	517.518	-0.401205	0.117807	-3.40561	0.000660161	0.00791684	663.696	533.672	501.037	507.26	600.886	566.06	458.564	408.06	418.428
A3_A3_vs_WT_N	PRDX2	PRDX2	1633.28	-0.294932	0.0866193	-3.40493	0.000661819	0.00792909	1974.74	1736.06	1645.09	1537.64	1750.64	1689.45	1423.74	1567.61	1374.58
A3_A3_vs_WT_N	LONRF2	LONRF2	165.067	0.515286	0.15146	3.40213	0.000668618	0.00800034	143.548	140.109	133.881	157.186	166.534	147.294	190.612	196.809	209.632
A3_A3_vs_WT_N	WDHD1	WDHD1	865.559	0.37877	0.111339	3.40196	0.000669051	0.00800034	672.877	717.904	935.399	871.514	757.084	815.654	996.209	944.717	1078.67
A3_A3_vs_WT_N	LCORL	LCORL	353.267	0.487028	0.143204	3.40094	0.000671541	0.00801471	240.895	281.926	377.144	363.534	311.973	345.403	403.904	462.564	392.06
A3_A3_vs_WT_N	UBL5	UBL5	714.189	-0.358843	0.105507	-3.40111	0.000671123	0.00801471	829.576	754.862	696.467	766.695	884.039	717.666	614.098	627.434	536.866
A3_A3_vs_WT_N	LOC107984974	LOC107984974	1147.16	-0.31577	0.0928817	-3.3997	0.00067459	0.00804339	1170.93	1420.9	1298.73	971.683	1168.8	1164.75	1053.76	1028.04	1046.88
A3_A3_vs_WT_N	SNHG15	SNHG15	204.515	0.533566	0.156976	3.39902	0.000676284	0.00805587	211.403	185.942	150.329	174.769	157.93	167.086	289.685	222.893	280.599
A3_A3_vs_WT_N	NSDHL	NSDHL	397.057	-0.431746	0.127091	-3.39714	0.000680931	0.00810347	497.844	408.279	405.305	366.422	486.553	437.454	323.133	339.675	308.848
A3_A3_vs_WT_N	ZNF697	ZNF697	266.648	0.524124	0.154382	3.39499	0.000686308	0.00815966	184.507	287.688	218.097	246.306	246.974	218.713	331.437	297.078	369.028
A3_A3_vs_WT_N	COX15	COX15	740.208	-0.30186	0.0889939	-3.39191	0.000694061	0.00824396	835.242	784.057	732.618	761.277	818.134	822.253	615.635	628.606	664.046
A3_A3_vs_WT_N	C4orf33	C4orf33	199.394	0.51467	0.151815	3.39011	0.000698646	0.00828366	164.879	192.301	171.073	175.924	154.243	177.74	214.811	261.907	281.668
A3_A3_vs_WT_N	HOXA7	HOXA7	92.171	-0.692576	0.204295	-3.39008	0.000698734	0.00828366	118.286	102.084	103.884	106.614	97.9704	100.054	58.6304	73.687	68.3287
A3_A3_vs_WT_N	BRD8	BRD8	707.882	-0.33348	0.0984406	-3.38763	0.000705005	0.00834753	707.304	845.101	708.263	758.455	810.619	742.488	593.49	638.509	566.708
A3_A3_vs_WT_N	KCTD10	KCTD10	437.968	-0.360093	0.106302	-3.38745	0.000705463	0.00834753	536.461	464.514	443	449.515	465.289	458.848	371.631	380.232	372.22
A3_A3_vs_WT_N	JPT2	JPT2	1726.66	-0.304804	0.090029	-3.38562	0.000710179	0.00839535	2172.28	1696.93	1825.16	1638.12	1878.98	1721.88	1506.27	1534.97	1565.35
A3_A3_vs_WT_N	WDR61	WDR61	326.525	-0.41375	0.122227	-3.38509	0.000711552	0.0084036	406.351	337.824	329.863	331.591	363.986	363.47	261.096	276.31	268.235
A3_A3_vs_WT_N	SIGMAR1	SIGMAR1	1324.73	-0.30821	0.091058	-3.38476	0.000712396	0.00840559	1570.12	1518.12	1330.64	1210.15	1381.07	1341.09	1183.53	1302.51	1085.37
A3_A3_vs_WT_N	FASTKD5	FASTKD5	257.499	-0.494256	0.146098	-3.38305	0.00071685	0.00845014	330.044	256.184	285.078	296.179	272.286	259.919	206.6	237.374	173.829
A3_A3_vs_WT_N	EIF2S2	EIF2S2	2070.8	0.315643	0.0933176	3.38246	0.000718384	0.00846022	1657.02	1811.47	2141.73	2211.53	1910.66	1925.76	2248.46	2240	2490.61
A3_A3_vs_WT_N	AKAP11	AKAP11	760.768	0.366555	0.10842	3.38087	0.000722569	0.00848804	613.355	700.099	751	821.344	605.074	694.88	885.148	879.388	896.626
A3_A3_vs_WT_N	CTNNB1	CTNNB1	2878.77	-0.21831	0.0645656	-3.38121	0.00072167	0.00848804	3109.01	3042.92	2898.61	3005.46	2971.01	3100.01	2601.55	2720.27	2460.11
A3_A3_vs_WT_N	PIP5K1A	PIP5K1A	1630.44	0.250625	0.0741323	3.38078	0.000722792	0.00848804	1442.36	1594.04	1535.5	1571.38	1514.35	1574.03	1767.57	1729.91	1944.8
A3_A3_vs_WT_N	GLOD4	GLOD4	749.305	-0.309764	0.0916671	-3.37922	0.000726907	0.00852831	913.851	782.054	829.602	707.434	758.474	717.54	672.31	641.595	720.889
A3_A3_vs_WT_N	TXNDC5	TXNDC5	1660.54	-0.311162	0.0921216	-3.37773	0.000730859	0.0085666	2125.27	1805.74	1723.89	1505.64	1693.67	1533.12	1563.13	1623.01	1371.39
A3_A3_vs_WT_N	NCL	NCL	13401.7	-0.257459	0.076238	-3.37705	0.000732675	0.00857981	15010.7	12884.2	15617.8	13745.8	14215.1	12746.1	11593.1	12866.5	11936.3
A3_A3_vs_WT_N	CDK17	CDK17	279.775	0.416677	0.12355	3.37254	0.000744787	0.00871345	235.039	257.768	240.643	266.565	247.191	289.868	316.772	322.84	341.291
A3_A3_vs_WT_N	XRCC6	XRCC6	5644.52	-0.232318	0.0689001	-3.37181	0.000746752	0.00872823	6326.66	5876.46	5518.46	5827.15	6288.43	5875.84	4839.3	5337.67	4910.69
A3_A3_vs_WT_N	LMNA	LMNA	832.692	-0.355965	0.105581	-3.3715	0.00074761	0.00873006	951.491	966.545	845.514	816.016	907.252	845.304	735.899	819.548	606.659
A3_A3_vs_WT_N	TRAFD1	TRAFD1	499.367	-0.446355	0.132434	-3.3704	0.000750599	0.00875676	684.684	481.976	484.643	499.277	612.747	520.643	411.704	410.183	388.444
A3_A3_vs_WT_N	ANKZF1	ANKZF1	248.292	-0.473443	0.140488	-3.36999	0.000751705	0.00876145	288.981	264.718	266.756	245.654	289.702	287.451	166.371	208.19	216.806
A3_A3_vs_WT_N	KDM5B	KDM5B	1104.45	0.268055	0.0795641	3.36904	0.000754311	0.0087836	956.247	1069.52	940.948	1145.03	1105.94	1144.15	1161.83	1174.41	1241.98
A3_A3_vs_WT_N	AFF3	AFF3	121.867	0.622018	0.184673	3.36822	0.000756559	0.00880154	91.5862	107.381	110.809	108.648	88.4971	112.391	141.206	154.231	182.051
A3_A3_vs_WT_N	FAM83D	FAM83D	223.434	-0.542962	0.161261	-3.36697	0.000759982	0.00882487	286.791	259.654	256.59	181.661	226.464	248.348	194.209	213.468	143.718
A3_A3_vs_WT_N	WDR26	WDR26	1347.28	0.317805	0.0943867	3.36705	0.000759757	0.00882487	1062.65	1273.03	1380.69	1328.55	1158.64	1290.08	1514.96	1485.93	1630.95
A3_A3_vs_WT_N	AIF1L	AIF1L	675.776	-0.330559	0.0982581	-3.36419	0.000767696	0.00890614	800.455	695.036	687.704	696.776	760.05	706.002	565.526	630.441	539.999
A3_A3_vs_WT_N	SOWAHA	SOWAHA	45.1479	-1.04044	0.3093	-3.36384	0.000768653	0.00890893	65.1754	48.6445	55.0685	58.549	54.1496	42.7986	18.3106	34.2729	29.3621
A3_A3_vs_WT_N	ALDOC	ALDOC	162.938	0.571889	0.170045	3.36317	0.000770533	0.00891412	162.47	116.031	127.612	148.028	169.366	142.152	212.514	175.074	213.192
A3_A3_vs_WT_N	CNOT7	CNOT7	738.91	-0.302318	0.0898906	-3.36318	0.000770497	0.00891412	819.728	751.549	777.265	831.485	755.027	811.371	673.692	638.603	591.468
A3_A3_vs_WT_N	HNRNPU	HNRNPU	10038.2	-0.207491	0.0617206	-3.36178	0.000774416	0.00894633	11125.2	10082.5	11029.7	10057.5	10469	9665.84	8927.39	9488.8	9498.03
A3_A3_vs_WT_N	MFSD1	MFSD1	397.273	-0.405154	0.120522	-3.36166	0.000774754	0.00894633	513.636	418.424	384.413	432.092	434.325	398.69	319.708	331.79	342.376
A3_A3_vs_WT_N	STARD4	STARD4	273.067	0.473338	0.140851	3.36056	0.000777859	0.00897385	229.66	206.96	257.69	308.745	226.777	268.466	302.007	312.627	344.668
A3_A3_vs_WT_N	ABCA11P	ABCA11P	33.954	1.12763	0.335787	3.35816	0.000784641	0.00903724	23.0165	25.0491	17.721	38.6622	24.2287	32.2073	50.4975	42.6384	51.5651
A3_A3_vs_WT_N	PPP1R3B	PPP1R3B	116.337	0.616105	0.183474	3.358	0.0007851	0.00903724	100.639	84.2828	83.9529	113.196	132.348	121.444	144.799	126.098	140.272
A3_A3_vs_WT_N	SRSF7	SRSF7	1756.11	-0.259653	0.0773273	-3.35784	0.000785531	0.00903724	2044.37	1753.25	1898.39	1755.53	1715.21	1882.86	1575.88	1524.86	1654.64
A3_A3_vs_WT_N	NCOA7	NCOA7	357.523	0.41632	0.124038	3.35638	0.000789689	0.00907669	277.185	378.759	311.494	314.608	318.157	320.505	425.096	409.996	461.911
A3_A3_vs_WT_N	KCMF1	KCMF1	325.076	0.377141	0.112405	3.35521	0.000793037	0.00908163	275.317	280.508	294.106	330.322	320.639	321.713	380.502	365.284	357.289
A3_A3_vs_WT_N	PPCDC	PPCDC	94.4022	0.676648	0.20165	3.35555	0.000792063	0.00908163	81.5047	80.2228	66.6816	88.9621	70.9805	95.3779	118.461	120.536	126.893
A3_A3_vs_WT_N	RNF165	RNF165	64.1544	0.827809	0.246716	3.35531	0.000792748	0.00908163	40.8504	53.2294	37.7998	62.2311	75.0423	71.7594	74.4019	75.8073	86.2677
A3_A3_vs_WT_N	RNPS1	RNPS1	1362.71	-0.332574	0.0991053	-3.35577	0.000791457	0.00908163	1719.99	1383.31	1292.76	1350.9	1562.88	1464.27	1111.57	1179.29	1199.42
A3_A3_vs_WT_N	LOC102723728	LOC102723728	185.166	-0.605913	0.180738	-3.35244	0.000801038	0.00916482	269.32	194.358	178.925	197.288	219.676	184.6	112.003	159.26	151.061
A3_A3_vs_WT_N	CD320	CD320	280.144	-0.46078	0.137512	-3.35083	0.000805706	0.00920131	367.416	292.246	298.618	266.982	328.297	272.194	219.57	248.074	227.898
A3_A3_vs_WT_N	FN1	FN1	451.924	0.460535	0.13743	3.35105	0.000805064	0.00920131	301.75	463.145	392.405	468.155	439.448	405.589	552.13	463.868	580.827
A3_A3_vs_WT_N	COPA	COPA	2814.78	0.231297	0.0690511	3.34965	0.000809146	0.00923212	2475.44	2818.11	2635.06	2636.21	2780.9	2674.91	3053.12	2995.29	3264.01
A3_A3_vs_WT_N	DHX30	DHX30	923.385	-0.281166	0.0839649	-3.34861	0.000812174	0.00924542	1008.52	971.351	925.6	934.719	1026.57	1051.99	815.861	816.091	759.769
A3_A3_vs_WT_N	PATJ	PATJ	349.957	0.405797	0.121188	3.34849	0.000812539	0.00924542	290.223	314.872	328.725	367.051	297.146	312.83	379.76	413.971	445.032
A3_A3_vs_WT_N	TBRG1	TBRG1	305.737	0.491673	0.146822	3.34876	0.000811746	0.00924542	214.984	304.758	277.244	250.385	330.399	250.756	342.195	390.04	390.872
A3_A3_vs_WT_N	ZNF260	ZNF260	251.232	0.452458	0.135177	3.34716	0.000816442	0.00928134	204.601	204.692	235.469	273.971	212.992	248.856	284.362	293.733	302.408
A3_A3_vs_WT_N	TJP2	TJP2	581.454	-0.352215	0.105277	-3.3456	0.000821061	0.00932533	720.429	569.914	614.965	574.171	620.73	642.355	479.071	517.814	493.634
A3_A3_vs_WT_N	AP2M1	AP2M1	2170.84	-0.245678	0.0734618	-3.34429	0.000824922	0.00934361	2463.31	2291.14	2150.89	2149.55	2419.78	2238.85	1984.83	1912.11	1927.11
A3_A3_vs_WT_N	SLC39A7	SLC39A7	924.313	-0.292624	0.0874883	-3.34472	0.000823663	0.00934361	1056.43	923.434	991.324	954.531	1043.66	926.302	835.816	824.073	763.244
A3_A3_vs_WT_N	TASOR2	TASOR2	1502.75	0.306004	0.0914984	3.34436	0.000824722	0.00934361	1332.48	1314.56	1502.09	1494.49	1270.14	1486.49	1753.17	1532.76	1838.57
A3_A3_vs_WT_N	SRSF8	SRSF8	375.522	-0.383485	0.114704	-3.34327	0.000827983	0.00936976	477.303	400.841	417.058	360.603	388.831	343.921	347.974	313.409	329.76
A3_A3_vs_WT_N	UNC45A	UNC45A	647.949	-0.350031	0.104722	-3.34246	0.000830389	0.00938845	813.471	633.553	658.048	672.808	682.163	722.673	566.092	522.574	560.163
A3_A3_vs_WT_N	KBTBD2	KBTBD2	356.622	0.418755	0.125309	3.34177	0.000832459	0.00940331	280.052	350.405	297.742	384.377	300.055	352.308	400.63	412.322	431.704
A3_A3_vs_WT_N	COX6B1	COX6B1	1224.23	-0.358459	0.107332	-3.33972	0.000838624	0.00946436	1534.61	1224.93	1105.65	1290.76	1444	1403.88	995.998	1094.44	923.836
A3_A3_vs_WT_N	ANKHD1-EIF4EBP3	ANKHD1-EIF4EBP3	426.392	0.348663	0.104433	3.33864	0.000841902	0.00948416	382.077	389.409	371.597	419.444	387.938	429.687	460.993	519.314	477.067
A3_A3_vs_WT_N	ITPRIP	ITPRIP	202.464	0.473045	0.14168	3.33882	0.000841345	0.00948416	165.33	190.038	201.244	169.909	166.971	156.332	277.526	241.938	252.887
A3_A3_vs_WT_N	GLUL	GLUL	3140.17	-0.267717	0.0802114	-3.33765	0.000844912	0.00950911	3870.53	3390.48	3120.43	2855.55	3230.81	3170.38	2863.05	2887.38	2872.88
A3_A3_vs_WT_N	MXD4	MXD4	356.487	-0.455649	0.136528	-3.33741	0.000845645	0.00950911	482.287	368.12	371.757	305.647	412.105	378.363	289.526	302.694	297.879
A3_A3_vs_WT_N	RHOBTB3	RHOBTB3	1032.55	0.310797	0.0931508	3.33649	0.000848432	0.00953184	879.321	1020.79	1009.18	1017.27	856.324	899.558	1175.64	1134.39	1300.45
A3_A3_vs_WT_N	DHX32	DHX32	551.933	0.321338	0.0963323	3.33572	0.000850776	0.00954166	489.713	537.565	529.752	523.094	445.851	494.487	649.331	648.581	649.024
A3_A3_vs_WT_N	NAT8L	NAT8L	249.735	-0.503993	0.151091	-3.3357	0.000850839	0.00954166	366.988	319.245	241.402	226.507	210.118	228.806	231.09	197.389	226.074
A3_A3_vs_WT_N	RRP1	RRP1	528.954	-0.460054	0.138004	-3.33363	0.000857196	0.0096043	728.691	522.253	602.502	439.043	625.36	497.589	445.309	407.897	491.946
A3_A3_vs_WT_N	FEN1	FEN1	1049.74	-0.348997	0.104746	-3.33184	0.000862745	0.00965778	1439.63	1070.99	1088.4	1019.45	1039.66	966.727	981.41	884.609	956.777
A3_A3_vs_WT_N	ATP6V0B	ATP6V0B	592.458	-0.362324	0.108777	-3.3309	0.000865646	0.00967418	742.131	650.564	547.128	615.749	637.606	628.9	495.473	529.119	485.448
A3_A3_vs_WT_N	MLXIP	MLXIP	569.932	-0.341239	0.102452	-3.33073	0.000866201	0.00967418	726.63	589.299	625.768	546.485	584.957	526.164	508.798	495.036	526.253
A3_A3_vs_WT_N	PAX3	PAX3	116.84	0.609244	0.182922	3.33062	0.000866542	0.00967418	81.5399	95.4483	99.4207	125.391	111.488	116.143	132.773	132.205	157.148
A3_A3_vs_WT_N	P2RX4	P2RX4	110.908	0.634042	0.190394	3.33017	0.000867939	0.0096811	74.8612	104.241	102.447	96.3199	97.9258	84.1126	149.111	153.956	135.199
A3_A3_vs_WT_N	SNX24	SNX24	137.474	0.552537	0.166069	3.32715	0.000877393	0.00977779	127.738	107.519	117.225	124.433	120.048	124.332	187.2	161.007	167.765
A3_A3_vs_WT_N	TCP1	TCP1	3820.38	-0.248176	0.0746105	-3.3263	0.000880087	0.00979904	4293.2	3653.84	4000.41	4162.51	4199.35	4017.64	3288.29	3621.17	3147.02
A3_A3_vs_WT_N	ZDBF2	ZDBF2	508.518	0.43138	0.129736	3.32506	0.000883985	0.00983365	364.843	487.331	510.686	488.637	392.145	494.681	641.39	549.773	647.176
A3_A3_vs_WT_N	EIF1	EIF1	4982.12	0.307471	0.0924787	3.32478	0.000884879	0.0098348	4428.08	5668.54	4567.08	3865.68	4419.86	3735.27	6142.15	5616.14	6396.24
A3_A3_vs_WT_N	FANCI	FANCI	1478.94	0.307172	0.0924072	3.32411	0.000886998	0.00984955	1344.12	1360.64	1485.47	1396.94	1230.72	1311.58	1768.05	1493.4	1919.51
A3_A3_vs_WT_N	CNOT6L	CNOT6L	607.394	0.324191	0.0975505	3.32332	0.000889543	0.00986902	544.366	533.451	599.506	606.077	512.104	574.846	705.885	665.848	724.467
A3_A3_vs_WT_N	GNA11	GNA11	505.955	-0.458425	0.137957	-3.32294	0.000890725	0.00987332	724.617	604.786	461.496	441.582	513.159	504.277	488.791	406.661	408.226
A3_A3_vs_WT_N	ZNF107	ZNF107	208.507	0.48843	0.147007	3.32249	0.000892175	0.0098806	146.301	181.34	200.484	220.532	191.737	194.694	244.211	243.913	253.348
A3_A3_vs_WT_N	KLHL21	KLHL21	186.75	-0.538883	0.162308	-3.32012	0.000899776	0.00995592	252.234	200.119	187.2	179.625	225.903	196.212	150.045	133.225	156.183
A3_A3_vs_WT_N	BCL2	BCL2	73.534	0.813472	0.245057	3.31952	0.00090173	0.00996083	48.0634	62.3649	64.1	62.9421	59.4662	57.0036	93.6223	79.2048	135.038
A3_A3_vs_WT_N	EEF1D	EEF1D	2545.39	-0.29896	0.090062	-3.31949	0.00090182	0.00996083	3159.05	2820.91	2559.87	2270.31	2812.22	2344.57	2354.6	2325.06	2261.92
A3_A3_vs_WT_N	SAMHD1	SAMHD1	746.923	-0.291391	0.0878339	-3.31753	0.000908182	0.0100222	872.497	783.955	770.766	766.618	774.1	771.542	670.158	686.561	626.111
A3_A3_vs_WT_N	JADE2	JADE2	108.335	-0.673491	0.203043	-3.31698	0.000909957	0.0100329	145.179	135.035	104.125	101.167	124.544	123.178	77.3301	93.6243	70.8332
A3_A3_vs_WT_N	MLLT6	MLLT6	497.446	-0.344412	0.103861	-3.3161	0.00091283	0.0100557	635.518	570.393	576.594	404.838	448.203	439.218	472.629	423.535	506.089
A3_A3_vs_WT_N	MTRFR	MTRFR	179.811	0.483891	0.145998	3.31436	0.000918532	0.0101095	159.552	145.021	146.22	178.46	171.837	187.576	218.755	207.66	203.213
A3_A3_vs_WT_N	ODAD4	ODAD4	41.8442	0.995966	0.30054	3.31392	0.000919979	0.0101165	26.5739	33.829	25.5736	48.9053	34.9956	33.6756	55.043	58.5625	59.4395
A3_A3_vs_WT_N	BRD3OS	BRD3OS	503.94	-0.329913	0.0996361	-3.31118	0.000929044	0.0102031	600.883	543.197	544.325	487.355	527.643	489.016	441.649	473.91	427.482
A3_A3_vs_WT_N	MET	MET	817.406	0.30689	0.0926867	3.31104	0.000929493	0.0102031	742.73	771.952	753.146	804.427	753.243	724.915	884.866	872.053	1049.32
A3_A3_vs_WT_N	ADPRM	ADPRM	54.1969	0.886857	0.26802	3.30892	0.000936552	0.0102715	31.6557	41.0739	42.0359	53.4404	52.7014	54.2505	62.649	63.1802	86.785
A3_A3_vs_WT_N	PRRC2C	PRRC2C	2262.79	0.247453	0.0747975	3.3083	0.00093864	0.0102854	1928.52	2030.12	2295.13	2281.76	2152.32	2256.96	2424.97	2421.77	2573.54
A3_A3_vs_WT_N	COX7A2	COX7A2	983.496	-0.333483	0.100884	-3.30561	0.000947684	0.0103753	1201.6	1049.73	942.659	985.503	1149.3	988.195	889.503	863.135	781.833
A3_A3_vs_WT_N	ZEB2	ZEB2	309.718	0.394718	0.119438	3.30479	0.000950466	0.0103967	246.566	297.264	293.301	281.766	283.026	283.552	350.266	375.44	376.284
A3_A3_vs_WT_N	RHOQ	RHOQ	780.124	0.311849	0.094377	3.30429	0.000952179	0.0104063	668.445	804.896	749.513	705.398	657.186	673.018	930.777	848.475	983.412
A3_A3_vs_WT_N	XPO7	XPO7	1079.14	0.265975	0.0805128	3.30351	0.000954824	0.010426	906.339	1055.49	1020.36	1065.29	1042.48	1032.8	1165.44	1187.74	1236.34
A3_A3_vs_WT_N	ELAPOR2	ELAPOR2	228.74	0.443627	0.134331	3.3025	0.000958274	0.0104454	198.948	205.408	201.392	234.916	187.352	206.46	272.998	269.212	281.973
A3_A3_vs_WT_N	PSAT1	PSAT1	5115.64	0.525243	0.159035	3.30268	0.000957656	0.0104454	3972.51	5764.85	4683.7	3555.69	4022.16	3283.66	6615.69	6461.44	7681.08
A3_A3_vs_WT_N	CASP8AP2	CASP8AP2	726.669	0.473893	0.143562	3.30097	0.000963525	0.0104934	554.889	519.405	796.526	837.768	589.434	649.593	895.602	787.219	909.582
A3_A3_vs_WT_N	CCT7	CCT7	5952.75	-0.23801	0.0721153	-3.30041	0.000965421	0.0105049	6559.07	6401.99	5835.83	5779.28	6869	6189.12	5237.69	5412.36	5290.44
A3_A3_vs_WT_N	MEF2D	MEF2D	311.677	0.476033	0.144285	3.29926	0.000969389	0.0105388	282.018	262.683	276.842	266.466	237.773	335.731	382.134	323.015	438.431
A3_A3_vs_WT_N	AKT1	AKT1	824.42	-0.314524	0.0953438	-3.29884	0.000970859	0.0105456	943.076	867.869	879.246	751.442	951.046	865.338	737.77	689.311	734.68
A3_A3_vs_WT_N	GTF3C2	GTF3C2	715.158	-0.319981	0.0970501	-3.29707	0.000976988	0.0106029	879.029	730.669	705.555	742.81	755.701	769.671	632.186	595.243	625.557
A3_A3_vs_WT_N	ARL5B	ARL5B	1255.73	0.323522	0.0981369	3.29664	0.000978502	0.0106098	1044.35	1134.91	1369.27	1193.81	988.445	1134.4	1470.57	1505.75	1460.03
A3_A3_vs_WT_N	FHOD1	FHOD1	186.941	-0.524804	0.159205	-3.2964	0.000979331	0.0106098	246.742	195.443	181.001	194.833	205.735	225.723	138.639	156.067	138.285
A3_A3_vs_WT_N	DPH5	DPH5	456.68	0.352282	0.10689	3.29575	0.000981603	0.0106252	438.268	420.637	360.484	429.692	477.384	424.767	506.263	526.799	525.83
A3_A3_vs_WT_N	IGDCC3	IGDCC3	56.7659	-0.855933	0.259752	-3.29519	0.000983556	0.0106279	80.4988	71.6456	72.7035	52.6277	50.5454	58.418	31.3777	49.46	43.616
A3_A3_vs_WT_N	SLC25A25	SLC25A25	273.551	0.443438	0.13457	3.29523	0.0009834	0.0106279	227.471	278.12	239.989	242.231	245.822	211.362	318.43	317.036	381.502
A3_A3_vs_WT_N	PTPN14	PTPN14	629.786	0.353251	0.107249	3.29374	0.000988637	0.0106735	535.485	554.299	600.164	651.793	540.188	628.956	683.071	661.323	812.795
A3_A3_vs_WT_N	SSRP1	SSRP1	4107.83	-0.242733	0.0737231	-3.2925	0.000993019	0.0107115	4846.18	4153.87	4107.26	4065.67	4424.61	4296.57	3610.26	3848.52	3617.5
A3_A3_vs_WT_N	CDCA7L	CDCA7L	467.374	-0.341405	0.103722	-3.29155	0.000996375	0.0107384	538.892	469.893	521.9	460.427	502.327	507.443	417.85	387.178	400.457
A3_A3_vs_WT_N	PSMD13	PSMD13	999.706	-0.288659	0.0877657	-3.28897	0.00100553	0.0108278	1164.32	1034.72	958.512	1018.85	1114.16	1121.83	861.536	865.643	857.793
A3_A3_vs_WT_N	ATE1	ATE1	513.893	0.336627	0.102383	3.28792	0.00100932	0.0108591	453.511	498.89	499.908	470.029	418.173	448.229	573.748	669.513	593.04
A3_A3_vs_WT_N	ARPC5	ARPC5	1550.24	-0.263896	0.08027	-3.2876	0.00101046	0.010862	1818.14	1514.18	1601.89	1657.39	1678.8	1575.04	1325.18	1417.05	1364.46
A3_A3_vs_WT_N	TNKS	TNKS	758.996	0.316413	0.0963214	3.28497	0.00101994	0.0109544	600.856	757.724	686.562	765.829	748.878	719.942	822.065	828.505	900.605
A3_A3_vs_WT_N	MRPS33	MRPS33	564.941	-0.331507	0.100974	-3.28309	0.00102676	0.0110182	675.042	559.288	597.867	579.953	596.233	621.736	482.613	511.126	460.608
A3_A3_vs_WT_N	FLII	FLII	1542.53	-0.248969	0.0758698	-3.28152	0.00103247	0.01107	1630.64	1694.64	1494.58	1562.93	1725.64	1714.39	1343.54	1383.73	1332.67
A3_A3_vs_WT_N	COX16	COX16	333.724	-0.40114	0.1223	-3.27995	0.00103824	0.0110982	394.804	322.772	351.97	378.093	371.238	375.988	267.652	294.978	246.018
A3_A3_vs_WT_N	CREB5	CREB5	759.172	0.704321	0.214742	3.27984	0.00103864	0.0110982	442.792	780.025	713.019	608.542	607.947	525.63	968.159	1036.11	1150.32
A3_A3_vs_WT_N	KCTD15	KCTD15	548.285	0.343732	0.104801	3.27984	0.00103867	0.0110982	491.624	548.012	594.296	380.544	450.169	400.137	680.75	652.008	737.024
A3_A3_vs_WT_N	LOC728392	LOC728392	97.0086	-0.704209	0.214704	-3.2799	0.00103843	0.0110982	137.697	103.543	118.725	78.0633	107.584	107.011	74.1703	84.3095	61.9736
A3_A3_vs_WT_N	EID1	EID1	987.1	-0.279557	0.0852835	-3.27797	0.00104556	0.0111622	1170.99	1010.1	1124.91	1004.94	914.004	938.591	862.466	933.026	924.877
A3_A3_vs_WT_N	TXN	TXN	2152.73	-0.25227	0.0770039	-3.27607	0.00105264	0.0112281	2450.99	2113.47	2411.38	2049.7	2294.28	2203.04	2006.57	1978.92	1866.25
A3_A3_vs_WT_N	GART	GART	3879.51	0.236891	0.0723205	3.27557	0.0010545	0.0112384	3571.99	3809.14	3748.61	3670.94	3684.06	3314.02	4251.37	4107.03	4758.44
A3_A3_vs_WT_N	ACTR3B	ACTR3B	219.382	-0.459598	0.140364	-3.27433	0.00105912	0.0112579	253.782	240.417	222.631	218.658	265.647	251.956	181.329	169.152	170.871
A3_A3_vs_WT_N	DCAF11	DCAF11	736.287	-0.298276	0.0911081	-3.27387	0.00106086	0.0112579	821.16	761.081	754.68	774.124	795.523	819.066	576.251	680.461	644.238
A3_A3_vs_WT_N	NAT10	NAT10	1036.23	-0.266405	0.0813701	-3.27399	0.00106039	0.0112579	1185.4	1110.57	1062.81	1010.19	1086.83	1077.4	882.813	929.562	980.488
A3_A3_vs_WT_N	NRIP1	NRIP1	391.428	0.376272	0.114929	3.27396	0.0010605	0.0112579	308.098	356.066	389.677	388.071	350.068	364.316	484.596	443.776	438.183
A3_A3_vs_WT_N	PCF11	PCF11	454.609	-0.405725	0.123902	-3.27456	0.00105825	0.0112579	495.862	458.689	584.732	484.212	456.836	451.014	396.624	438.052	325.463
A3_A3_vs_WT_N	GAS1	GAS1	259.157	-0.45758	0.139791	-3.27332	0.00106291	0.0112701	308.44	306.246	236.82	271.374	315.132	272.93	217.495	201.657	202.316
A3_A3_vs_WT_N	HCFC1	HCFC1	1207.45	-0.280464	0.0857576	-3.27043	0.00107383	0.0113666	1457.61	1273.19	1212.7	1136.51	1287.75	1253.28	1097.36	1079.22	1069.42
A3_A3_vs_WT_N	NEFM	NEFM	789.727	0.368231	0.112589	3.27059	0.00107322	0.0113666	674.387	683.708	777.333	842.383	702.033	673.89	859.683	829.863	1064.27
A3_A3_vs_WT_N	SIPA1L2	SIPA1L2	235.432	0.468197	0.143227	3.2689	0.00107965	0.0114184	201.456	227.386	211.649	221.052	190.56	180.046	310.026	250.635	326.081
A3_A3_vs_WT_N	RFX5	RFX5	853.125	0.273235	0.0836872	3.26496	0.0010948	0.0115688	741.814	802.056	835.904	785.352	795.871	840.834	921.045	964.032	991.214
A3_A3_vs_WT_N	HPS6	HPS6	128.144	-0.595362	0.182402	-3.264	0.0010985	0.0115976	184.738	139.653	149.104	105.52	136.635	125.236	107.361	99.3583	105.689
A3_A3_vs_WT_N	NGDN	NGDN	441.19	-0.339047	0.103882	-3.26377	0.00109939	0.0115976	507.623	496.134	471.828	444.283	476.992	407.015	395.521	386.39	384.923
A3_A3_vs_WT_N	CTC1	CTC1	157.2	0.601094	0.184201	3.26326	0.0011014	0.011609	95.2782	151.148	129.813	158.931	170.71	136.054	185.636	169.011	218.214
A3_A3_vs_WT_N	CDC25B	CDC25B	813.832	-0.313216	0.0960522	-3.26089	0.00111062	0.0116963	870.324	930.197	834.083	796.399	904.496	865.629	718.178	775.516	629.664
A3_A3_vs_WT_N	MMADHC	MMADHC	835.852	0.27699	0.0850585	3.25647	0.00112808	0.0118652	733.65	770.262	813.916	841.737	767.681	787.509	889.468	942.689	975.757
A3_A3_vs_WT_N	SEC13	SEC13	724.618	-0.30234	0.0928463	-3.25634	0.00112857	0.0118652	792.978	843.658	730.463	713.584	780.099	738.024	661.669	667.802	593.287
A3_A3_vs_WT_N	ATP5MC1	ATP5MC1	593.717	-0.447252	0.137427	-3.25447	0.00113604	0.0119236	700.07	645.858	542.714	621.16	700.77	745.881	428.033	580.728	378.241
A3_A3_vs_WT_N	BOP1	BOP1	703.302	-0.350302	0.10763	-3.25468	0.00113521	0.0119236	825.401	754.382	730.43	650.703	851.882	704.376	589.365	655.135	568.046
A3_A3_vs_WT_N	ZNF449	ZNF449	139.691	0.619449	0.190412	3.25321	0.00114111	0.0119667	93.3713	104.764	143.182	134.906	120.722	138.604	204.106	145.524	172.036
A3_A3_vs_WT_N	ZNF606	ZNF606	56.7484	0.870788	0.268151	3.24738	0.00116472	0.0122041	32.5331	37.9394	39.1091	84.0215	57.812	58.6724	60.0987	68.4147	72.1349
A3_A3_vs_WT_N	EHD1	EHD1	220.279	-0.461656	0.142211	-3.24628	0.00116924	0.0122411	259.81	263.016	213.438	230.651	238.314	241.105	183.803	191.14	161.234
A3_A3_vs_WT_N	DTNA	DTNA	545.383	0.443144	0.136519	3.24603	0.00117026	0.0122415	387.77	504.715	538.536	578.745	527.391	427.973	591.278	602.375	749.658
A3_A3_vs_WT_N	NCK1	NCK1	239.842	0.428415	0.131991	3.24579	0.00117124	0.0122415	204.312	207.421	204.117	248.474	233.987	231.245	255.605	267.812	305.608
A3_A3_vs_WT_N	CSTB	CSTB	579.234	-0.367192	0.113177	-3.2444	0.00117699	0.0122913	741.673	592.143	616.026	508.968	626.378	617.682	483.555	535.88	490.799
A3_A3_vs_WT_N	ANKRD9	ANKRD9	119.791	-0.715349	0.220536	-3.24368	0.00117995	0.0123119	203.281	122.386	123.58	109.696	140.807	105.172	82.4423	105.77	84.9891
A3_A3_vs_WT_N	SMAD2	SMAD2	477.052	0.353563	0.109035	3.24266	0.0011842	0.0123459	409.617	451.327	441.634	492.211	405.361	428.116	570.169	504.725	590.31
A3_A3_vs_WT_N	NYNRIN	NYNRIN	240.616	-0.43893	0.13542	-3.24125	0.00119006	0.0123861	264.827	245.819	265.477	258.514	273.244	286.335	210.223	192.005	169.097
A3_A3_vs_WT_N	SCMH1	SCMH1	491.401	0.340424	0.105025	3.24136	0.00118959	0.0123861	466.201	482.79	441.757	386.726	466.789	416.287	616.923	540.197	604.943
A3_A3_vs_WT_N	SEPTIN2	SEPTIN2	3737.13	-0.19186	0.0592186	-3.23985	0.00119591	0.0124367	4064.96	3733.12	3996.2	3871.25	3765.22	3882.22	3439.26	3463.98	3417.91
A3_A3_vs_WT_N	ABHD17A	ABHD17A	152.622	-0.568227	0.17544	-3.23886	0.00120007	0.0124695	202.434	148.179	159.275	175.584	175.726	169.144	113.936	131.073	98.2423
A3_A3_vs_WT_N	PCGF3-AS1	PCGF3-AS1	45.6934	-1.04531	0.322767	-3.23858	0.00120126	0.0124715	61.7248	56.2046	66.7763	41.5165	40.5084	53.1763	47.5067	24.4568	19.3703
A3_A3_vs_WT_N	TTC28	TTC28	521.408	0.312299	0.0964792	3.23695	0.00120813	0.0125323	466.801	500.456	491.581	470.929	469.128	481.301	591.25	571.759	649.469
A3_A3_vs_WT_N	PDCL3	PDCL3	159.673	-0.553955	0.171188	-3.23595	0.00121238	0.0125659	225.089	161.086	193.648	154.791	154.958	153.407	115.062	151.112	127.908
A3_A3_vs_WT_N	ARFGEF3	ARFGEF3	166.471	0.574524	0.177613	3.23469	0.00121774	0.0126005	91.5559	154.538	142.534	177.501	172.323	178.291	180.332	192.265	208.903
A3_A3_vs_WT_N	SLCO5A1	SLCO5A1	120.722	0.644747	0.199309	3.23492	0.00121678	0.0126005	87.0565	113.176	92.3854	112.448	127.677	93.6401	143.592	129.782	186.737
A3_A3_vs_WT_N	SQSTM1	SQSTM1	1167.61	-0.345053	0.10671	-3.23357	0.00122252	0.0126395	1485.28	1142.46	1123.06	1175.23	1327.05	1303.57	988.785	1069.26	893.79
A3_A3_vs_WT_N	SGMS2	SGMS2	337.094	0.424921	0.13143	3.23305	0.00122476	0.0126521	270.556	340.368	299.642	353.752	256.506	287.055	412.902	411.283	401.78
A3_A3_vs_WT_N	NCDN	NCDN	362.175	-0.429417	0.132832	-3.23279	0.00122588	0.0126532	476.281	375.036	379.847	321.442	384.822	408.587	301.883	334.65	277.027
A3_A3_vs_WT_N	POR	POR	358.268	-0.435586	0.134768	-3.23212	0.00122877	0.0126725	427.202	374.429	363.535	346.367	393.688	457.647	296.718	319.892	244.934
A3_A3_vs_WT_N	GGNBP2	GGNBP2	393.335	0.362889	0.112316	3.23098	0.00123367	0.0127125	331.667	322.825	380.524	396.169	387.288	394.026	441.529	407.748	478.245
A3_A3_vs_WT_N	FARSA	FARSA	1063.57	-0.305017	0.0944491	-3.22943	0.00124036	0.0127603	1265.31	1150.09	992.362	1051.13	1215.02	1138.92	949.462	911.766	898.071
A3_A3_vs_WT_N	GM2A	GM2A	428.085	-0.399703	0.123764	-3.22955	0.00123983	0.0127603	484.041	446.313	429.39	412.336	513.96	535.22	321.391	388.388	321.722
A3_A3_vs_WT_N	CEP97	CEP97	342.148	0.432042	0.133864	3.22747	0.00124891	0.0128377	243.837	327.19	324.551	356.221	278.607	339.179	397.903	388.661	423.181
A3_A3_vs_WT_N	NUPR1	NUPR1	217.546	1.33148	0.412843	3.22515	0.00125906	0.0129313	68.2151	218.932	134.326	164.403	193.231	115.326	348.198	343.52	371.76
A3_A3_vs_WT_N	UBE2O	UBE2O	615.352	-0.344863	0.106967	-3.22402	0.00126403	0.0129717	756.66	674.159	594.982	577.475	691.208	648.327	556.921	524.313	514.12
A3_A3_vs_WT_N	KLHL5	KLHL5	443.795	0.360336	0.111829	3.22222	0.00127203	0.013043	353.626	406.392	467.785	408.44	397.065	386.343	509.654	524.303	540.549
A3_A3_vs_WT_N	DPH5-DT	DPH5-DT	74.075	0.709824	0.220349	3.22136	0.00127583	0.0130533	57.5056	67.2364	59.9254	53.033	61.2349	64.5131	103.996	108.132	91.0984
A3_A3_vs_WT_N	OAT	OAT	1658.59	-0.279561	0.0867805	-3.22148	0.00127532	0.0130533	1928.76	1638.89	1778.61	1646.5	1669	1862.91	1436.67	1602.5	1363.45
A3_A3_vs_WT_N	PRR3	PRR3	390.338	0.379424	0.117787	3.22128	0.00127618	0.0130533	301.094	373.301	325.591	363.107	427.862	418.685	451.166	415.338	436.901
A3_A3_vs_WT_N	RCC1	RCC1	2051.28	-0.244421	0.075893	-3.2206	0.00127923	0.0130631	2398.02	2129.36	2046.52	2017.8	2227.32	2093.64	1791.91	1874.48	1882.5
A3_A3_vs_WT_N	UBE2G2	UBE2G2	969.948	-0.290568	0.0902215	-3.22061	0.0012792	0.0130631	1178.91	1039.02	980.759	939.361	991.281	984.839	888.974	923.53	802.857
A3_A3_vs_WT_N	PSMB1	PSMB1	1497.77	-0.233762	0.0726057	-3.21961	0.00128366	0.0130976	1629.76	1437.42	1491.49	1679.15	1659.44	1708.81	1299.34	1300.62	1273.92
A3_A3_vs_WT_N	MACROH2A1	MACROH2A1	1386.51	-0.281999	0.0876256	-3.21823	0.00128986	0.0131393	1707.8	1544.22	1370.94	1275.91	1453.06	1323.32	1228.43	1279.38	1295.54
A3_A3_vs_WT_N	SSB	SSB	2554.3	-0.302374	0.0939543	-3.21832	0.00128946	0.0131393	2805.71	2312.24	3002.5	2972.15	2693.91	2621.79	2072.72	2402.78	2104.91
A3_A3_vs_WT_N	CENPS	CENPS	82.2132	-0.747378	0.232396	-3.21597	0.00130005	0.0132171	129.642	88.2046	86.6321	80.9759	83.6387	89.7989	51.0048	68.9926	61.0284
A3_A3_vs_WT_N	EZR	EZR	1345.52	-0.263213	0.0818546	-3.21562	0.00130163	0.0132171	1618.85	1454.97	1399.18	1285.02	1407.75	1217.08	1217.87	1258.07	1250.87
A3_A3_vs_WT_N	METTL9	METTL9	747.777	-0.281757	0.0876219	-3.21559	0.00130175	0.0132171	850.92	748.296	776.535	779.799	798.608	823.314	659.243	666.966	626.31
A3_A3_vs_WT_N	SGPL1	SGPL1	905.869	0.31045	0.0965356	3.21592	0.00130028	0.0132171	930.279	885.727	842.048	703.208	829	665.497	1018.16	1087.35	1191.56
A3_A3_vs_WT_N	PEPD	PEPD	330.306	-0.439124	0.136576	-3.21524	0.00130336	0.0132227	418.641	355.564	320.306	343.694	378.549	348.246	275.618	307.096	225.044
A3_A3_vs_WT_N	AHNAK	AHNAK	1714.43	-0.242453	0.07548	-3.21214	0.00131749	0.0133443	1714.95	1888.35	1893.73	1736.62	1719.05	1828.33	1516.26	1664	1468.59
A3_A3_vs_WT_N	COMMD4	COMMD4	342.677	-0.408732	0.127238	-3.21234	0.00131658	0.0133443	441.243	348.823	333.325	351.788	381.495	382.345	296.07	266.03	282.971
A3_A3_vs_WT_N	ICE2	ICE2	595.458	0.333019	0.103802	3.20821	0.00133562	0.0135169	560.312	513.145	572.686	610.013	481.079	551.466	707.077	643.777	719.566
A3_A3_vs_WT_N	TATDN3	TATDN3	225.406	0.442072	0.137833	3.20729	0.0013399	0.0135493	183.468	214.047	195.311	215.071	199.092	214.231	290.14	276.394	240.903
A3_A3_vs_WT_N	FOXJ2	FOXJ2	283.68	0.421921	0.131572	3.20678	0.00134228	0.0135612	242.977	276.846	227.969	256.141	283.567	261.092	334.68	297.53	372.321
A3_A3_vs_WT_N	MYBBP1A	MYBBP1A	808.617	-0.293165	0.0914262	-3.20657	0.00134327	0.0135612	918.045	874.532	854.535	749.78	891.793	828.311	753.776	737.334	669.446
A3_A3_vs_WT_N	SUCO	SUCO	604.43	0.322255	0.100513	3.2061	0.00134548	0.0135726	536.293	526.516	602.361	616.791	500.522	578.192	688.96	705.985	684.255
A3_A3_vs_WT_N	BTF3	BTF3	3774.43	-0.225142	0.0702627	-3.20429	0.00135398	0.0136362	4375.12	3852.94	3932.6	3598.34	3933.12	3875.76	3342.82	3646.37	3412.85
A3_A3_vs_WT_N	NCAPG	NCAPG	941.372	0.339357	0.105902	3.20446	0.00135317	0.0136362	727.831	848.121	929.603	1058	826.848	912.699	1047.57	997.829	1123.84
A3_A3_vs_WT_N	MARVELD1	MARVELD1	453.509	-0.359306	0.11215	-3.20379	0.00135633	0.0136488	533.841	521.003	461.867	447.303	439.48	494.166	401.779	432.162	349.978
A3_A3_vs_WT_N	MCM2	MCM2	2861.72	-0.250211	0.0781485	-3.20173	0.00136604	0.0137354	3404.01	2943.67	2818.47	2830.45	3172.31	2880.96	2533.94	2560.21	2611.46
A3_A3_vs_WT_N	CNNM1	CNNM1	246.696	-0.43294	0.135234	-3.20142	0.00136751	0.0137391	324.478	304.402	253.441	238.118	209.512	235.85	218.126	220.508	215.829
A3_A3_vs_WT_N	FAM136A	FAM136A	882.634	-0.329591	0.103005	-3.19977	0.00137538	0.0138053	1120.85	921.977	974.865	799.918	898.401	827.612	813.138	888.32	698.621
A3_A3_vs_WT_N	NEDD1	NEDD1	445.77	0.431806	0.134958	3.19957	0.00137631	0.0138053	317.431	437.903	434.259	456.291	343.571	415.833	501.491	591.182	513.966
A3_A3_vs_WT_N	NAGPA	NAGPA	52.6426	-0.842798	0.263533	-3.19807	0.0013835	0.0138662	61.653	66.2602	61.9101	56.1829	62.2297	59.4457	38.8202	35.6257	31.6558
A3_A3_vs_WT_N	TSPAN3	TSPAN3	1704.59	-0.252075	0.0788278	-3.19779	0.00138485	0.0138686	2061.78	1837.08	1713.97	1613.98	1752.36	1649.28	1607.9	1570.9	1534.06
A3_A3_vs_WT_N	MSRB1	MSRB1	179.307	-0.541086	0.169276	-3.19648	0.00139118	0.0139207	211.701	194.085	163.439	181.481	238.37	232.737	131.226	146.315	114.407
A3_A3_vs_WT_N	TRUB2	TRUB2	357.174	-0.474393	0.148471	-3.1952	0.00139734	0.0139674	490.558	365.699	332.484	343.798	438.17	389.264	324.119	268.482	261.989
A3_A3_vs_WT_N	ZNF207	ZNF207	1599.57	-0.217035	0.0679286	-3.19505	0.00139809	0.0139674	1722.92	1679.46	1667.29	1652.28	1706.98	1606.56	1493.12	1401.16	1466.32
A3_A3_vs_WT_N	BAG6	BAG6	1798.35	-0.232073	0.072654	-3.19422	0.00140211	0.0139852	1931.22	1980.58	1741.29	1821.94	1980.65	1912	1587.63	1634.84	1595.03
A3_A3_vs_WT_N	CXXC5	CXXC5	62.7038	-0.818671	0.256284	-3.1944	0.00140124	0.0139852	66.0089	73.3501	72.9427	64.934	83.7234	83.1671	48.5807	37.3184	34.3087
A3_A3_vs_WT_N	ZBTB9	ZBTB9	95.0853	-0.649315	0.203331	-3.19339	0.00140611	0.0140139	130.413	107.615	117.902	98.7875	81.565	93.0638	66.6871	73.1223	86.6127
A3_A3_vs_WT_N	PHRF1	PHRF1	324.96	-0.413275	0.129523	-3.19074	0.00141907	0.0141252	443.25	339.712	339.465	308.412	339.828	312.311	288.698	288.689	264.277
A3_A3_vs_WT_N	POLR2E	POLR2E	732.871	-0.356941	0.111871	-3.19065	0.00141955	0.0141252	875.315	839.187	702.444	698.508	827.63	763.364	640.403	703.123	545.867
A3_A3_vs_WT_N	ENY2	ENY2	574.709	-0.383867	0.120364	-3.18921	0.00142663	0.0141842	712.982	517.442	706.653	539.522	616.736	598.364	498.14	518.647	463.891
A3_A3_vs_WT_N	GATAD1	GATAD1	501.079	0.351844	0.110386	3.1874	0.00143559	0.0142619	453.643	409.809	499.502	495.666	448.246	468.612	580.261	518.868	635.103
A3_A3_vs_WT_N	MAP2K5	MAP2K5	198.369	0.528218	0.165798	3.18591	0.00144299	0.0143013	172.091	185.839	137.488	153.032	219.168	200.369	218.517	233.858	264.954
A3_A3_vs_WT_N	NRP2	NRP2	203.143	0.487787	0.153089	3.18631	0.00144101	0.0143013	159.982	177.9	189.465	187.953	209.674	163.833	213.158	276.162	250.163
A3_A3_vs_WT_N	SLC29A2	SLC29A2	179.214	0.458008	0.143755	3.18604	0.00144235	0.0143013	159.927	160.927	158.15	154.046	159.453	161.977	221.161	229.606	207.676
A3_A3_vs_WT_N	PIK3R4	PIK3R4	528.72	-0.32654	0.102509	-3.18546	0.00144522	0.0143119	599.53	541.976	563.352	604.993	520.238	569.395	451.205	485.685	422.105
A3_A3_vs_WT_N	BCL2L11	BCL2L11	247.253	-0.448641	0.140901	-3.18409	0.00145211	0.0143687	302.896	245.808	262.925	256.409	286.388	276.179	175.097	223.461	196.111
A3_A3_vs_WT_N	MAPKAPK3	MAPKAPK3	376.444	-0.387846	0.121837	-3.18331	0.001456	0.0143958	461.771	418.961	343.766	399.237	435.224	391.931	308.748	318.735	309.623
A3_A3_vs_WT_N	TUB	TUB	639.086	-0.331539	0.104267	-3.1797	0.00147427	0.0145649	779.105	676.152	674.709	678.666	614.966	635.84	590.146	610.077	492.114
A3_A3_vs_WT_N	MAP2K3	MAP2K3	209.006	-0.484409	0.152371	-3.17914	0.00147712	0.0145815	256.135	230.679	211.145	209.297	252.591	221.757	184.592	173.653	141.201
A3_A3_vs_WT_N	MXI1	MXI1	678.441	0.341987	0.107602	3.17825	0.00148165	0.0146146	514.189	661.801	637.012	722.628	651.363	616.819	723.9	825.575	752.68
A3_A3_vs_WT_N	CXorf38	CXorf38	247.687	0.420162	0.132236	3.17735	0.00148626	0.0146484	195.846	237.32	199.047	246.378	247.486	254.317	275.774	271.708	301.306
A3_A3_vs_WT_N	PLD1	PLD1	156.055	0.511224	0.160943	3.17643	0.001491	0.0146835	128.508	116.906	140.52	158.786	161.776	149.755	202.815	167.403	178.028
A3_A3_vs_WT_N	FLT1	FLT1	237.882	0.45156	0.142244	3.17455	0.00150069	0.0147673	213.961	190.334	213.046	260.989	213.337	207.406	299.295	248.403	294.165
A3_A3_vs_WT_N	ANAPC2	ANAPC2	223.673	-0.447973	0.141126	-3.17427	0.00150214	0.0147699	279.557	229.41	246.711	221.803	233.505	249.074	195.549	191.058	166.391
A3_A3_vs_WT_N	TAF1D	TAF1D	531.384	0.362138	0.114105	3.17372	0.00150498	0.0147861	458.831	447.386	565.935	521.185	410.842	490.414	642.546	619.905	625.409
A3_A3_vs_WT_N	TMEM87B	TMEM87B	158.207	0.49654	0.156479	3.1732	0.0015077	0.0148011	125.155	145.539	140.085	145.667	149.731	137.369	197.238	176.831	206.245
A3_A3_vs_WT_N	ZMAT2	ZMAT2	957.893	-0.274567	0.0865806	-3.17123	0.00151795	0.01489	995.954	914.858	1079.85	1104.66	1054.7	1002.05	821.044	850.238	797.684
A3_A3_vs_WT_N	ATP8B2	ATP8B2	903.969	-0.276255	0.0871253	-3.17078	0.0015203	0.0149013	940.367	1072.14	942.506	895.844	867.847	973.978	793.3	837.356	812.388
A3_A3_vs_WT_N	ATP1B3	ATP1B3	1564.57	-0.253741	0.0800506	-3.16976	0.00152563	0.0149301	1765.1	1606.9	1614.55	1611.91	1731.4	1568.85	1369.2	1513.13	1300.07
A3_A3_vs_WT_N	MIOS	MIOS	331.646	0.389493	0.122873	3.16988	0.00152502	0.0149301	289.25	270.996	340.211	325.557	302.657	281.75	366.66	405.177	402.555
A3_A3_vs_WT_N	LRCH2	LRCH2	477.612	0.459998	0.1452	3.16802	0.0015348	0.0149845	313.963	447.643	537.39	446.996	397.85	369.311	623.121	547.359	614.872
A3_A3_vs_WT_N	VLDLR	VLDLR	301.637	0.49397	0.155909	3.16833	0.00153317	0.0149845	251.134	226.743	289.563	302.77	349.472	218.803	364.101	386.745	325.403
A3_A3_vs_WT_N	YWHAQ	YWHAQ	3644.18	-0.21196	0.0669017	-3.16823	0.0015337	0.0149845	4107.58	3765.72	3656.64	3582.99	3819.33	3910.69	3284.5	3433.65	3236.51
A3_A3_vs_WT_N	NSA2	NSA2	1283.55	-0.320594	0.101224	-3.16716	0.00153933	0.0150052	1411.77	1173.71	1533.81	1412.79	1335.85	1389.33	1021.18	1241.61	1031.94
A3_A3_vs_WT_N	PRKAR2A	PRKAR2A	1473.8	-0.219981	0.0694562	-3.1672	0.00153916	0.0150052	1628.17	1572.74	1574.48	1476.07	1479.65	1432.48	1386.63	1412.24	1301.71
A3_A3_vs_WT_N	DUS4L	DUS4L	109.365	0.650518	0.205464	3.1661	0.001545	0.0150369	73.251	114.884	71.363	103.994	109.061	99.9516	130.076	148.079	133.629
A3_A3_vs_WT_N	SLC35E3	SLC35E3	160.084	-0.582556	0.183985	-3.16632	0.0015438	0.0150369	188.595	228.399	148.283	154.438	153.405	189.428	111.598	121.262	145.345
A3_A3_vs_WT_N	CCT2	CCT2	2868.64	-0.232537	0.0734531	-3.16579	0.00154662	0.0150409	3277.98	2857.13	2995.95	2916.62	3154.96	2845.67	2586.19	2716.75	2466.54
A3_A3_vs_WT_N	ATP5MF	ATP5MF	1350.5	-0.249368	0.0787824	-3.16528	0.00154933	0.0150555	1531.15	1377.27	1402.76	1414.68	1434.29	1368.22	1160.59	1308.11	1157.45
A3_A3_vs_WT_N	PNKD	PNKD	289.688	-0.427748	0.135211	-3.16355	0.0015586	0.0151337	380.874	319.525	304.371	266.873	325.502	263.106	233.241	268.395	245.309
A3_A3_vs_WT_N	OPHN1	OPHN1	305.211	0.391275	0.123751	3.16178	0.00156807	0.0152138	236.578	277.963	276.125	301.543	289.15	326.981	337.387	374.364	326.81
A3_A3_vs_WT_N	PITPNA	PITPNA	764.991	-0.304268	0.0963311	-3.15856	0.00158549	0.0153469	903.565	803.838	803.023	720.775	841.499	779.147	620.95	727.995	684.125
A3_A3_vs_WT_N	SMARCA2	SMARCA2	614.168	-0.342059	0.108291	-3.1587	0.00158473	0.0153469	684.833	614.062	750.817	617.204	674.378	571.011	505.244	599.031	510.928
A3_A3_vs_WT_N	YBX1	YBX1	10054.3	-0.277591	0.0878738	-3.15897	0.00158326	0.0153469	12271.9	10008.8	10302.6	9989.64	11663.5	9375	9370.01	8927.66	8579.27
A3_A3_vs_WT_N	SCRIB	SCRIB	847.792	-0.323654	0.102502	-3.15753	0.00159114	0.0153897	1068.98	893.337	806.665	818.317	934.588	896.392	762.605	708.315	740.927
A3_A3_vs_WT_N	ARL13B	ARL13B	258.152	0.402302	0.127443	3.15671	0.00159559	0.0154207	215.395	233.04	247.369	244.956	242.541	221.328	327.844	296.386	294.511
A3_A3_vs_WT_N	TPRN	TPRN	119.933	-0.700694	0.222003	-3.15624	0.00159818	0.0154338	190.001	139.331	109.383	114.977	144.158	111.373	91.2906	109.038	69.8425
A3_A3_vs_WT_N	RXRA	RXRA	314.601	-0.413432	0.131004	-3.15588	0.00160015	0.0154408	399.944	355.324	321.089	297.422	325.92	322.856	276.555	301.324	230.973
A3_A3_vs_WT_N	MAFG	MAFG	297.559	0.415673	0.131747	3.15509	0.00160451	0.0154658	267.162	301.393	234.063	278.699	283.331	239.077	345.21	337.174	391.922
A3_A3_vs_WT_N	PALLD	PALLD	827.363	0.28006	0.0887683	3.15496	0.00160522	0.0154658	728.849	802.423	778.405	842.866	738.072	748.647	880.788	946.78	979.438
A3_A3_vs_WT_N	MED13	MED13	1042.39	0.355833	0.112825	3.15385	0.00161133	0.0155095	773.913	986.903	1054.76	1110.08	875.21	977.464	1175.58	1119.63	1307.96
A3_A3_vs_WT_N	NT5C3B	NT5C3B	642.277	-0.335919	0.106516	-3.15368	0.00161225	0.0155095	778.801	709.351	621.874	605.594	748.592	643.878	561.853	562.561	547.987
A3_A3_vs_WT_N	KCNQ2	KCNQ2	128.182	-0.690885	0.219126	-3.15291	0.0016165	0.0155384	144.188	143.229	165.658	131.39	146.99	140.592	105.681	121.058	54.8502
A3_A3_vs_WT_N	MIGA1	MIGA1	331.537	0.399176	0.126636	3.15214	0.00162076	0.0155673	253.913	311.001	334.458	319.152	278.065	301.148	429.433	373.531	383.134
A3_A3_vs_WT_N	ZDHHC9	ZDHHC9	817.279	0.304762	0.0966924	3.15187	0.00162229	0.01557	812.755	780.294	728.871	697.851	785.47	679.25	1069.28	887.673	914.064
A3_A3_vs_WT_N	LMBRD2	LMBRD2	280.768	0.427551	0.135677	3.15124	0.00162577	0.0155914	223.785	265.014	267.326	253.818	223.006	276.682	375.631	301.028	340.626
A3_A3_vs_WT_N	MFSD5	MFSD5	103.759	-0.622017	0.197406	-3.15095	0.0016274	0.015595	143.664	107.272	127.904	99.8465	102.711	107.517	87.362	86.1834	71.3712
A3_A3_vs_WT_N	PPP3CA	PPP3CA	582.361	0.311521	0.0988967	3.14996	0.0016329	0.0156237	504.985	516.096	587.742	549.496	505.855	583.144	637.044	667.3	689.591
A3_A3_vs_WT_N	WDR43	WDR43	1022.13	0.253869	0.0805889	3.15017	0.00163174	0.0156237	873.673	941	992.643	1019.61	1015.65	1010.05	1073.67	1093.47	1179.42
A3_A3_vs_WT_N	VASH1	VASH1	385.811	-0.408928	0.129848	-3.14928	0.00163672	0.0156481	517.339	367.513	442.157	369.073	415.379	364.165	352.145	336.698	307.832
A3_A3_vs_WT_N	ACOT2	ACOT2	161.005	0.495206	0.157366	3.14684	0.00165045	0.0157673	125.599	142.475	149.047	140.002	159.492	144.388	177.898	206.631	203.512
A3_A3_vs_WT_N	ATAD2B	ATAD2B	246.755	0.426292	0.135478	3.14659	0.00165189	0.0157689	199.748	211.246	249.057	232.389	214.761	228.571	268.868	295.099	321.06
A3_A3_vs_WT_N	TECR	TECR	614.575	-0.293592	0.0933391	-3.14543	0.00165842	0.0158192	680.819	661.961	588.17	673.01	672.787	677.208	524.037	544.291	508.893
A3_A3_vs_WT_N	RPS6KA1	RPS6KA1	220.408	-0.447116	0.14218	-3.14473	0.00166242	0.0158451	276.336	245.332	210.67	240.213	240.206	233.086	168.891	186.421	182.514
A3_A3_vs_WT_N	SSNA1	SSNA1	364.445	-0.446691	0.14217	-3.14196	0.00167821	0.0159835	499.449	408.914	346.381	312.915	432.056	359.489	299.281	315.517	306.005
A3_A3_vs_WT_N	C15orf40	C15orf40	293.602	-0.422989	0.134653	-3.14132	0.0016819	0.0160063	363.606	315.541	280.187	335.019	341.982	290.85	245.445	255.768	214.022
A3_A3_vs_WT_N	HTATSF1	HTATSF1	1853.93	-0.268859	0.0856211	-3.1401	0.00168891	0.016024	2037.71	1856.68	1951.27	2122.26	2058.6	1807.35	1509.29	1792.6	1549.66
A3_A3_vs_WT_N	IKBIP	IKBIP	410.077	-0.373846	0.119047	-3.14031	0.00168771	0.016024	412.81	462.261	530.177	419.494	396.222	386.459	380.55	380.827	321.888
A3_A3_vs_WT_N	LARS2	LARS2	533.203	-0.32425	0.103249	-3.14047	0.00168675	0.016024	637.58	514.756	567.221	558.408	582.316	567.363	451.041	478.296	441.845
A3_A3_vs_WT_N	TEP1	TEP1	194.987	0.484188	0.154186	3.14028	0.00168785	0.016024	141.778	175.008	161.91	177.184	220.65	206.818	205.46	214.834	251.245
A3_A3_vs_WT_N	DDX41	DDX41	572.594	-0.333463	0.106251	-3.13844	0.00169849	0.0161027	708.418	569.73	581.453	560.898	649.837	609.082	490.727	487.569	495.628
A3_A3_vs_WT_N	PODXL2	PODXL2	357.59	-0.386344	0.123204	-3.1358	0.00171383	0.0162358	448.642	389.876	339.612	360.404	408.66	369.253	293.371	313.525	294.968
A3_A3_vs_WT_N	SNX22	SNX22	631.661	-0.341982	0.109089	-3.13489	0.00171917	0.0162739	787.541	686.072	611.996	599.491	710.48	643.696	571.474	569.341	504.859
A3_A3_vs_WT_N	AASDH	AASDH	173.536	0.49563	0.158158	3.13377	0.00172578	0.0163241	131.962	161.77	151.742	176.305	143.479	166.901	213.302	186.789	229.574
A3_A3_vs_WT_N	GNS	GNS	951.801	-0.269909	0.0861374	-3.13347	0.00172751	0.016328	1048.9	1019.91	914.775	1012.27	1008.62	1084.68	803.51	881.5	792.048
A3_A3_vs_WT_N	ANAPC5	ANAPC5	1328.32	-0.246026	0.078534	-3.13273	0.00173188	0.0163569	1413.09	1392.25	1374.16	1338.28	1521.32	1390.47	1160.44	1253.46	1111.39
A3_A3_vs_WT_N	GINS2	GINS2	651.244	-0.320901	0.102516	-3.13026	0.00174654	0.0164704	839.407	696.741	644.917	639.332	668.917	626.212	573.533	588.009	584.127
A3_A3_vs_WT_N	UBQLN4	UBQLN4	970.662	-0.282283	0.0901771	-3.13032	0.00174614	0.0164704	1108.65	1033.9	1004.49	935.322	1034.9	1029.64	824.345	960.33	804.379
A3_A3_vs_WT_N	TOP1	TOP1	1844.91	-0.231858	0.0741065	-3.12871	0.00175574	0.0165446	1921.16	1946.86	1899.32	1983.26	1970.85	1968.93	1564.03	1808.62	1541.17
A3_A3_vs_WT_N	PTPRK	PTPRK	415.659	0.360558	0.115278	3.12774	0.00176154	0.0165867	327.556	350.454	428.466	407.151	391.124	419.037	497.832	455.207	464.106
A3_A3_vs_WT_N	MCM7	MCM7	3791.44	-0.299864	0.0959186	-3.12624	0.00177058	0.0166531	4956.19	3729.98	3854.98	3604.14	4075.04	3718.82	3458.23	3134.81	3590.78
A3_A3_vs_WT_N	PRDX4	PRDX4	1307.61	-0.298659	0.0955364	-3.12612	0.00177127	0.0166531	1501.49	1430.75	1253.51	1284.95	1432.68	1459.48	1123.3	1266.07	1016.28
A3_A3_vs_WT_N	GSK3A	GSK3A	524.159	-0.341974	0.109494	-3.12323	0.0017888	0.0167926	611.381	581.94	516.988	506.198	597.2	553.295	451.614	491.325	407.492
A3_A3_vs_WT_N	RPL4	RPL4	12671.9	-0.207989	0.0665909	-3.12338	0.00178789	0.0167926	14589.7	13152.2	13445.2	11891.7	13457.2	11856	11539.5	12105.2	12010.7
A3_A3_vs_WT_N	ABCD3	ABCD3	964.462	-0.296361	0.0949613	-3.12085	0.00180327	0.0169157	1098.8	893.334	1106.66	1009.28	1001.44	1051.99	883.547	854.115	780.976
A3_A3_vs_WT_N	CLTA	CLTA	760.878	-0.362999	0.116374	-3.11925	0.00181311	0.0169952	995.029	735.997	803.635	708.397	892.104	743.714	613.792	681.265	673.966
A3_A3_vs_WT_N	ASNSD1	ASNSD1	527.005	0.359278	0.115209	3.1185	0.00181774	0.0170258	457.947	417.47	544.182	542.644	471.412	493.827	595.308	555.173	665.086
A3_A3_vs_WT_N	MORC4	MORC4	996.513	0.269204	0.0863435	3.11783	0.0018219	0.0170519	977.688	882.747	1013.85	907.863	859.231	869.432	1204.41	1054.25	1199.14
A3_A3_vs_WT_N	UNKL	UNKL	141.881	-0.580214	0.186163	-3.1167	0.00182887	0.0171043	150.923	141.278	176.124	143.161	178.439	174.893	121.047	109.025	82.0386
A3_A3_vs_WT_N	ZNF473	ZNF473	211.949	0.444448	0.142647	3.11573	0.00183493	0.017148	181.361	208.431	163.282	217.655	192.9	188.026	247.943	247.35	260.594
A3_A3_vs_WT_N	TSPYL2	TSPYL2	348.022	-0.356027	0.114284	-3.11528	0.00183771	0.0171612	390.347	371.799	390.157	367.784	352.397	359.726	300.48	328.366	271.141
A3_A3_vs_WT_N	PGD	PGD	1028.37	-0.303774	0.0975194	-3.11501	0.00183938	0.0171639	1293.05	1086.97	968.581	1008.27	1095.51	1090.39	903.465	887.364	921.763
A3_A3_vs_WT_N	CANT1	CANT1	347.339	-0.406841	0.13063	-3.11444	0.00184295	0.0171843	444.016	385.813	395.345	285.421	361.366	330.297	327.963	336.34	259.493
A3_A3_vs_WT_N	AGFG1	AGFG1	619.157	0.286419	0.0919977	3.11333	0.00184988	0.017236	531.432	594.896	568.483	612.043	605.111	590.704	653.565	689.823	726.352
A3_A3_vs_WT_N	UBE2H	UBE2H	934.334	0.277656	0.0891965	3.11286	0.00185285	0.0172508	782.993	963.142	838.893	937.607	886.639	859.962	1057.73	1031.73	1050.31
A3_A3_vs_WT_N	UNC5C	UNC5C	121.801	0.546496	0.175604	3.1121	0.00185762	0.0172823	97.7834	106.678	112.182	97.5311	114.198	105.678	153.843	141.393	166.918
A3_A3_vs_WT_N	LAMA5	LAMA5	171.948	0.475053	0.152681	3.11142	0.00186193	0.0173094	152.675	131.801	147.818	171.006	182.927	162.671	213.773	184.774	200.089
A3_A3_vs_WT_N	SH2D3C	SH2D3C	42.228	1.00904	0.324406	3.11043	0.00186818	0.0173545	17.9549	42.406	31.5272	35.9885	38.0531	26.6376	60.6246	73.694	53.1664
A3_A3_vs_WT_N	UBASH3B	UBASH3B	106.257	0.578998	0.186181	3.10986	0.00187176	0.0173749	84.7529	84.1477	85.0736	101.441	114.285	107.523	129.236	115.065	134.788
A3_A3_vs_WT_N	BARX1	BARX1	320.617	-0.38384	0.123451	-3.10926	0.00187557	0.0173972	390.35	364.497	318.198	315.45	352.057	321.995	295.009	273.332	254.662
A3_A3_vs_WT_N	PLIN3	PLIN3	275.538	-0.469371	0.150988	-3.10867	0.0018793	0.0174189	333.843	295.617	241.486	285.332	358.755	334.583	205.653	241.524	183.047
A3_A3_vs_WT_N	ISL2	ISL2	65.8227	0.738245	0.237575	3.10742	0.00188728	0.0174798	56.7138	43.6177	48.903	67.6224	66.5673	61.3682	78.6909	77.0924	91.8287
A3_A3_vs_WT_N	DSC2	DSC2	467.25	0.357482	0.115092	3.10606	0.001896	0.0175345	434.923	402.922	449.061	481.912	360.357	430.329	560.412	509.274	576.054
A3_A3_vs_WT_N	SNRPD2	SNRPD2	2961.79	-0.290699	0.0935904	-3.10607	0.00189589	0.0175345	3327.78	2932.25	3330.9	2697.94	3307.55	3220.72	2520.61	2946.08	2372.23
A3_A3_vs_WT_N	MID1IP1	MID1IP1	705.049	0.344557	0.110977	3.10476	0.00190434	0.0175985	629.967	757.596	565.996	603.589	641.999	659.147	786.733	774.355	926.06
A3_A3_vs_WT_N	LMAN2	LMAN2	1366.88	-0.264648	0.0852682	-3.10371	0.00191108	0.0176477	1538.21	1545.71	1329.06	1325.19	1505.1	1381.6	1207.78	1304.12	1165.15
A3_A3_vs_WT_N	BCL10	BCL10	135.155	0.51668	0.166551	3.10223	0.00192069	0.0177233	117.244	110.625	107.216	129.11	137.423	135.515	173.264	155.098	150.901
A3_A3_vs_WT_N	CACNB4	CACNB4	210.574	0.437894	0.141181	3.10165	0.00192448	0.017732	170.599	205.041	208.907	178.908	172.473	162.997	281.826	269.576	244.842
A3_A3_vs_WT_N	SHOC2	SHOC2	623.946	0.374029	0.120588	3.1017	0.0019241	0.017732	492.289	579.526	644.219	635.829	482.501	558.699	782.741	656.571	783.141
A3_A3_vs_WT_N	AKIRIN2	AKIRIN2	423.452	0.329625	0.106315	3.10046	0.00193222	0.017777	367.187	424.536	384.883	356.544	405.401	390.692	488.97	485.145	507.705
A3_A3_vs_WT_N	ARFRP1	ARFRP1	93.1363	0.74017	0.238723	3.10054	0.00193169	0.017777	77.1464	63.8124	67.1014	102.12	61.1373	120.717	105.217	121.482	119.492
A3_A3_vs_WT_N	TSC2	TSC2	749.652	-0.279881	0.0902839	-3.10001	0.00193516	0.0177909	803.617	851.213	781.831	693.808	801.732	805.32	668.365	687.816	653.164
A3_A3_vs_WT_N	CYP2U1	CYP2U1	158.628	-0.497654	0.160603	-3.09867	0.00194393	0.0178583	215.283	175.66	173.936	165.567	153.944	143.748	138.842	131.195	129.479
A3_A3_vs_WT_N	NAA25	NAA25	755.129	0.310053	0.100093	3.09765	0.00195058	0.0179063	584.335	726.181	755.901	765.64	691.359	709.667	860.765	876.695	825.617
A3_A3_vs_WT_N	AUP1	AUP1	771.721	-0.323489	0.104448	-3.09713	0.00195406	0.0179249	927.225	889.781	734.234	757.309	874.427	721.69	690.941	702.563	647.317
A3_A3_vs_WT_N	ANXA5	ANXA5	2328.88	-0.250073	0.0807718	-3.09605	0.00196118	0.017977	2815.84	2437.05	2301.04	2295.91	2499.68	2259.88	2182.99	2038.36	2129.2
A3_A3_vs_WT_N	CYB5R3	CYB5R3	743.448	-0.276719	0.0894605	-3.0932	0.0019801	0.0181371	859.396	832.262	737.034	723.773	743.018	789.165	667.96	661.44	676.985
A3_A3_vs_WT_N	GNB2	GNB2	700.117	-0.297853	0.0963001	-3.09296	0.00198169	0.0181383	787.243	787.462	666.33	722.715	780.726	730.938	627.646	631.764	566.227
A3_A3_vs_WT_N	APLP2	APLP2	4347.59	-0.205915	0.066624	-3.0907	0.00199683	0.01825	5031.01	4502.25	4498.41	4086.13	4479.83	4366.79	3936.34	4125.63	4101.94
A3_A3_vs_WT_N	ZNF431	ZNF431	181.226	0.512858	0.165925	3.09091	0.00199545	0.01825	122.886	186.275	148.835	185.964	164.557	167.615	198.079	232.052	224.772
A3_A3_vs_WT_N	RPS14	RPS14	4415.94	-0.280388	0.0907401	-3.09001	0.0020015	0.0182793	5560.65	4569.25	4537.94	3917.4	4857.33	4226.17	4065.25	3797.8	4211.71
A3_A3_vs_WT_N	ANAPC15	ANAPC15	231.68	-0.436762	0.141423	-3.08834	0.00201278	0.0183688	287.351	233.671	281.828	218.742	257.703	215.006	208.001	188.781	194.036
A3_A3_vs_WT_N	KBTBD7	KBTBD7	139.798	-0.589712	0.191023	-3.08712	0.00202104	0.0184307	185.44	148.843	146.519	169.815	138.751	149.227	111.679	127.851	80.0608
A3_A3_vs_WT_N	MTARC1	MTARC1	297.579	-0.456911	0.148018	-3.08685	0.00202288	0.018434	385.902	350.36	282.274	258.19	339.211	318.047	274.46	252.374	217.389
A3_A3_vs_WT_N	ACSL4	ACSL4	1331.96	0.273251	0.0885429	3.08609	0.00202811	0.0184681	1255.97	1112.93	1341.51	1352.42	1134.72	1312.25	1476.2	1534.97	1466.71
A3_A3_vs_WT_N	GTF3C1	GTF3C1	1632.74	-0.216949	0.0703313	-3.08467	0.00203776	0.0185424	1690.73	1658.22	1674.7	1668.29	1842.15	1838.51	1399.42	1449.72	1472.88
A3_A3_vs_WT_N	GRK6	GRK6	605.632	-0.31782	0.103056	-3.08395	0.0020427	0.0185724	694.403	704.313	632.732	555.705	651.144	580.521	519.498	605.173	507.195
A3_A3_vs_WT_N	RIOK3	RIOK3	671.563	0.288399	0.0935221	3.08376	0.00204404	0.0185724	580.206	670.622	603.637	674.887	632.198	613.941	792.252	716.345	759.981
A3_A3_vs_WT_N	GATAD2B	GATAD2B	1094.47	0.267699	0.0868402	3.08266	0.00205161	0.0186276	948.425	1094.84	919.372	1069.9	1066.87	1177.18	1144.77	1198.92	1229.92
A3_A3_vs_WT_N	CCDC86	CCDC86	499.781	-0.402747	0.130678	-3.08199	0.00205623	0.0186559	691.656	489.992	483.566	477.721	574.311	522.518	411.888	437.782	408.594
A3_A3_vs_WT_N	ATP6V1C1	ATP6V1C1	665.852	-0.279552	0.0907189	-3.08152	0.00205943	0.0186714	676.524	642.177	742.462	751.373	734.689	750.197	550.383	572.304	572.564
A3_A3_vs_WT_N	DDX21	DDX21	4731.25	0.244197	0.0792757	3.08035	0.00206754	0.0187313	4030.87	4586.28	5041.3	4514.74	4080.01	4151.5	5147.04	5449.6	5579.89
A3_A3_vs_WT_N	SCRN1	SCRN1	2055.9	0.221415	0.0719338	3.07804	0.0020837	0.0188502	1823.31	2052.5	1995.76	1952.75	1964.25	1866.65	2311.64	2152.43	2383.79
A3_A3_vs_WT_N	TIAM2	TIAM2	110.141	0.668239	0.217098	3.07805	0.00208361	0.0188502	78.4311	107.698	69.9001	101.217	114.264	108.741	149.229	159.861	101.925
A3_A3_vs_WT_N	SYP	SYP	103.515	-0.619786	0.201388	-3.07758	0.00208692	0.0188656	123.81	149.197	109.42	107.069	104.225	87.8287	90.7664	87.0333	72.2875
A3_A3_vs_WT_N	PI15	PI15	35.422	1.07466	0.349324	3.0764	0.00209514	0.0189262	16.8646	32.0626	25.2677	41.516	19.1653	26.0617	55.9845	50.2684	51.6073
A3_A3_vs_WT_N	ZFYVE9	ZFYVE9	419.963	0.324855	0.105616	3.0758	0.00209937	0.0189507	378.331	399.097	390.182	382.626	351.098	415.299	507.87	472.452	482.709
A3_A3_vs_WT_N	MORN2	MORN2	178.88	-0.485901	0.15804	-3.07455	0.0021082	0.0190028	241.969	185.549	181.711	179.01	197.315	190.289	145.937	140.41	147.728
A3_A3_vs_WT_N	UTP20	UTP20	481.413	-0.34971	0.113736	-3.07476	0.00210672	0.0190028	562.786	455.184	554.12	521.767	513.677	493.758	401.375	456.097	373.954
A3_A3_vs_WT_N	CCDC167	CCDC167	228.352	-0.474227	0.154313	-3.07315	0.00211815	0.0190671	324.455	230.089	251.606	209.853	256.882	203.723	196.463	191.637	190.456
A3_A3_vs_WT_N	DUSP12	DUSP12	147.138	0.520425	0.169348	3.07311	0.00211839	0.0190671	104.091	140.226	139.918	124.694	128.898	134.422	193.564	164.855	193.573
A3_A3_vs_WT_N	CEP120	CEP120	326.936	0.40223	0.130924	3.07224	0.00212456	0.0190951	232.844	282.994	337.353	332.688	310.419	320.458	353.606	384.25	387.809
A3_A3_vs_WT_N	FGD5-AS1	FGD5-AS1	629.658	-0.279218	0.0908905	-3.07203	0.0021261	0.0190951	651.41	661.925	696.607	644.092	665.584	691.585	565.597	571.678	518.448
A3_A3_vs_WT_N	MITF	MITF	91.9606	0.659732	0.214751	3.07207	0.00212578	0.0190951	53.088	69.9783	80.0505	114.983	100.8	88.2881	103.991	99.2007	117.265
A3_A3_vs_WT_N	SMG9	SMG9	247.827	0.456904	0.148776	3.07108	0.00213283	0.0191279	234.313	229.267	178.081	207.084	249.257	250.994	307.08	252.47	321.897
A3_A3_vs_WT_N	ZC3H8	ZC3H8	304.778	0.399565	0.130105	3.07109	0.00213279	0.0191279	259.182	240.006	325.311	278.038	289.932	267.344	340.737	364.401	378.049
A3_A3_vs_WT_N	CFAP410	CFAP410	93.7323	-0.700865	0.228361	-3.06911	0.00214699	0.019241	138.93	90.6021	112.562	76.723	115.332	100.467	80.1579	66.5109	62.3061
A3_A3_vs_WT_N	DLX2	DLX2	296.744	0.381826	0.124429	3.06862	0.00215047	0.0192583	292.402	253.795	226.355	292.715	297.141	301.602	331.722	325.95	349.009
A3_A3_vs_WT_N	TAF1A	TAF1A	93.8523	0.605345	0.197298	3.06817	0.00215371	0.0192735	78.7957	73.7236	74.7608	98.8043	79.3185	93.7812	112.074	117.769	115.643
A3_A3_vs_WT_N	SH3GL1	SH3GL1	732.664	-0.299509	0.0976265	-3.0679	0.00215566	0.019277	905.01	837.144	706.55	693.206	708.717	752.096	659.427	665.696	666.13
A3_A3_vs_WT_N	LRRC8D	LRRC8D	252.372	0.524791	0.171072	3.06766	0.0021574	0.0192788	147.918	244.769	250.189	277.248	209.194	215.349	300.074	299.643	326.962
A3_A3_vs_WT_N	C11orf98	C11orf98	307.958	-0.467369	0.152427	-3.06618	0.00216814	0.0193609	432.473	287.368	311.45	333.761	312.583	349.786	262.107	270.495	211.595
A3_A3_vs_WT_N	PELI1	PELI1	232.261	0.449564	0.14664	3.06577	0.00217112	0.0193735	162.347	209.833	233.497	208.869	232.678	216.129	281.881	252.922	292.192
A3_A3_vs_WT_N	CAPN2	CAPN2	896.639	-0.275725	0.0899943	-3.0638	0.00218542	0.0194431	1078.46	1000.05	903.841	814.762	927.332	880.288	803.426	858.082	803.516
A3_A3_vs_WT_N	KIF26A	KIF26A	151.833	-0.54048	0.176405	-3.06387	0.00218496	0.0194431	215.813	178.105	161.061	127.548	146.343	156.567	149.72	113.153	118.187
A3_A3_vs_WT_N	ODAD2	ODAD2	118.251	0.52491	0.171301	3.06425	0.00218215	0.0194431	113.57	101.809	109.782	87.6316	93.5819	91.1031	155.013	154.793	156.974
A3_A3_vs_WT_N	SEC24D	SEC24D	297.87	0.366134	0.11948	3.06439	0.00218111	0.0194431	255.758	264.13	232.845	314.128	308.689	332.897	328.883	331.321	312.178
A3_A3_vs_WT_N	SMIM14	SMIM14	197.067	0.454235	0.148267	3.06363	0.00218672	0.0194431	139.842	187.054	172.137	186.183	209.519	192.746	230.091	229.027	227.004
A3_A3_vs_WT_N	SCN4A	SCN4A	50.9622	0.932655	0.304468	3.06322	0.00218967	0.0194554	25.317	48.9462	42.0347	36.0143	52.6334	30.0117	62.3052	69.5411	91.8562
A3_A3_vs_WT_N	ABCF2	ABCF2	612.424	-0.312166	0.101935	-3.06241	0.0021956	0.0194803	716.729	683.791	597.157	567.378	668.946	667.398	530.404	542.438	537.576
A3_A3_vs_WT_N	SLC1A5	SLC1A5	3581.47	0.241691	0.0789212	3.06244	0.00219542	0.0194803	3448.26	3902.01	3307.37	2815.24	3221.55	2930.21	4156.22	3979.18	4473.16
A3_A3_vs_WT_N	CRLS1	CRLS1	355.184	-0.358964	0.117244	-3.06167	0.00220103	0.0195145	358.83	412.919	356.639	391.218	381.86	413.737	285.568	321.88	274.002
A3_A3_vs_WT_N	USP44	USP44	133.079	0.539238	0.176222	3.06	0.00221336	0.0196099	102.565	115.997	117.341	133.384	102.146	137.376	153.083	173.196	162.624
A3_A3_vs_WT_N	RBSN	RBSN	501.252	0.355445	0.116175	3.05957	0.00221653	0.019624	479.671	425.474	412.215	485.556	578.484	446.177	548.865	519.028	615.803
A3_A3_vs_WT_N	SPIN1	SPIN1	1237.84	0.220137	0.0720226	3.05651	0.00223933	0.0198118	1161.71	1217.91	1185.08	1156.67	1128.8	1136.85	1393.98	1324.01	1435.56
A3_A3_vs_WT_N	PRMT2	PRMT2	737.998	-0.295905	0.096876	-3.05447	0.00225455	0.0199323	900.503	822.147	708.505	723.893	765.507	742.037	689.394	647.777	642.217
A3_A3_vs_WT_N	PRKAB1	PRKAB1	218.758	0.429508	0.140659	3.05353	0.00226166	0.0199809	192.296	202.66	171.517	188.734	216.516	231.766	242.008	268.554	254.769
A3_A3_vs_WT_N	STX10	STX10	302.453	-0.407804	0.133611	-3.05216	0.00227201	0.0200581	372.905	333.212	304.597	296.683	326.488	323.609	235.577	299.36	229.65
A3_A3_vs_WT_N	MED12	MED12	706.22	0.281399	0.0922142	3.05158	0.00227643	0.0200829	605.257	677.79	671.865	643.571	703.522	676.682	768.223	753.896	855.174
A3_A3_vs_WT_N	B4GALT2	B4GALT2	351.132	-0.389435	0.127652	-3.05076	0.0022826	0.0201063	464.4	386.993	355.697	305.261	365.52	360.903	307.549	326.464	287.405
A3_A3_vs_WT_N	CNOT1	CNOT1	4308.79	0.22497	0.0737515	3.05038	0.00228554	0.0201063	3629.82	4109.1	4355.67	4314.61	3965.15	4269.65	4724.32	4518.95	4891.86
A3_A3_vs_WT_N	HMGXB4	HMGXB4	566.448	0.343029	0.112434	3.05094	0.00228125	0.0201063	416.553	543.974	566.872	586.272	528.71	517.016	639.233	639.318	660.087
A3_A3_vs_WT_N	HNRNPAB	HNRNPAB	3741.29	-0.267273	0.0876176	-3.05045	0.00228499	0.0201063	4812.44	3736.13	3900.66	3434.61	3901.17	3545.89	3336.76	3454.63	3549.27
A3_A3_vs_WT_N	ERI2	ERI2	361.782	0.385704	0.126454	3.05015	0.00228723	0.020107	284.036	330.941	362.12	358.177	291.453	353.544	431.668	387.102	456.994
A3_A3_vs_WT_N	NABP2	NABP2	508.565	-0.371863	0.121932	-3.04975	0.00229028	0.0201183	566.859	519.721	504.844	527.49	623.68	604.219	392.719	488.611	348.942
A3_A3_vs_WT_N	UQCRH	UQCRH	2570.34	-0.213625	0.070051	-3.04956	0.00229176	0.0201183	2535.83	2754.04	2794.35	2529.33	2708.08	2838.57	2384.06	2352.79	2235.98
A3_A3_vs_WT_N	CROCC	CROCC	78.3418	-0.68372	0.224354	-3.04751	0.00230748	0.0202421	100.444	78.8458	104.895	73.2979	85.7458	85.8878	64.3639	53.1229	58.4726
A3_A3_vs_WT_N	MCTS2	MCTS2	110.688	0.598205	0.196308	3.04728	0.00230924	0.0202432	89.1462	103.291	77.504	94.7762	117.043	103.893	131.253	120.122	159.161
A3_A3_vs_WT_N	PTP4A1	PTP4A1	1659.59	0.198575	0.0651865	3.04627	0.00231703	0.0202829	1589.4	1576.24	1626.53	1528.4	1553.83	1564.31	1794.88	1820.87	1881.83
A3_A3_vs_WT_N	SLC7A3	SLC7A3	145.312	0.581364	0.190838	3.04637	0.00231619	0.0202829	104.116	168.819	131.082	103.282	91.9906	100.929	209.401	165.472	232.716
A3_A3_vs_WT_N	JRKL	JRKL	168.227	0.460014	0.151038	3.04569	0.00232151	0.0202936	130.794	149.905	148.49	175.995	154.945	162.435	200.559	198.377	192.542
A3_A3_vs_WT_N	LARP6	LARP6	246.82	0.500775	0.164416	3.04578	0.00232076	0.0202936	172.169	245.083	234.588	263.176	166.424	217.312	293.026	301.165	328.434
A3_A3_vs_WT_N	SNAPC3	SNAPC3	800.819	0.303166	0.0995519	3.04531	0.00232442	0.0203049	665.198	745.147	778.951	864.381	671.754	780.764	899.96	880.37	920.846
A3_A3_vs_WT_N	C12orf57	C12orf57	289.653	-0.432933	0.142177	-3.04502	0.00232661	0.0203087	383.432	340.257	267.904	264.334	324.26	291.411	251.545	254.936	228.795
A3_A3_vs_WT_N	MRPL16	MRPL16	476.232	-0.351689	0.115504	-3.04483	0.00232813	0.0203087	620.351	509.087	481.032	438.774	519.251	456.314	433.326	424.597	403.358
A3_A3_vs_WT_N	PMM1	PMM1	197.718	0.449342	0.147625	3.0438	0.00233607	0.0203637	179.351	185.211	158.313	158.961	196.722	185.382	225.921	228.015	261.582
A3_A3_vs_WT_N	ASAH2B	ASAH2B	137.237	0.551409	0.181184	3.04336	0.00233955	0.0203798	89.9813	124.932	138.56	134.796	106.094	122.218	167.511	174.366	176.672
A3_A3_vs_WT_N	ZNHIT6	ZNHIT6	589.978	0.323217	0.106229	3.04263	0.00234521	0.0204148	465.765	535.227	604.214	605.072	535.615	560.233	654.519	639.64	709.514
A3_A3_vs_WT_N	CSNK1G2	CSNK1G2	536.599	-0.292019	0.0960469	-3.04037	0.00236285	0.0205402	614.63	559.533	561.712	542.277	549.73	584.205	458.566	492.358	466.378
A3_A3_vs_WT_N	SAMD8	SAMD8	531.915	0.338861	0.111462	3.04016	0.00236456	0.0205402	433.583	489.66	497.76	604.902	476.264	487.176	560.927	617.127	619.834
A3_A3_vs_WT_N	SH3PXD2A	SH3PXD2A	1054.42	-0.235855	0.0775752	-3.04034	0.0023631	0.0205402	1187.69	1138.31	1147.16	979.771	1067.53	1021.25	1033.95	968.52	945.571
A3_A3_vs_WT_N	TOMM5	TOMM5	585.986	-0.311952	0.102647	-3.03908	0.00237304	0.0205994	693.36	609.19	608.839	543.199	666.269	614.104	495.772	524.732	518.406
A3_A3_vs_WT_N	DBT	DBT	536.4	0.44312	0.145846	3.03828	0.00237933	0.0206397	437.43	444.828	521.234	647.792	471.223	398.186	598.625	579.02	729.26
A3_A3_vs_WT_N	AAMP	AAMP	1254.63	-0.272247	0.0896362	-3.03724	0.00238753	0.0206945	1400.63	1324.97	1271.25	1177.37	1453.25	1353.72	1081.82	1186.15	1042.52
A3_A3_vs_WT_N	USP3	USP3	215.597	0.448268	0.147599	3.03706	0.00238897	0.0206945	162.309	202.903	193.968	217.384	186.8	212.823	256.685	224.63	282.869
A3_A3_vs_WT_N	OIP5-AS1	OIP5-AS1	1074.15	0.233674	0.0770151	3.03413	0.0024123	0.020882	964.461	1075.43	1068.36	960.931	953.366	987.832	1198.55	1207.78	1250.67
A3_A3_vs_WT_N	ARHGEF9	ARHGEF9	297.997	0.361866	0.119294	3.03339	0.00241824	0.0209189	252.936	270.121	285.198	295.19	278.016	262.211	333.446	343.425	361.426
A3_A3_vs_WT_N	CTSA	CTSA	341.242	-0.409275	0.134972	-3.0323	0.00242701	0.0209732	449.457	311.751	347.064	365.573	363.139	401.764	272.233	284.402	275.796
A3_A3_vs_WT_N	IDH3B	IDH3B	608.341	-0.299313	0.0987119	-3.03219	0.00242789	0.0209732	695.725	611.87	639.707	618.382	709.715	618.813	542.147	540.253	498.455
A3_A3_vs_WT_N	H2AX	H2AX	169.3	-0.512229	0.169304	-3.0255	0.00248223	0.0214277	224.012	225.435	179.722	135.68	177.697	138.872	128.063	167.519	146.702
A3_A3_vs_WT_N	GNE	GNE	709.129	0.26554	0.0877845	3.0249	0.00248713	0.0214552	642.491	673.173	636.046	736.697	699.786	645.767	770.15	774.867	803.184
A3_A3_vs_WT_N	CIAO1	CIAO1	839.057	-0.290247	0.0959619	-3.02461	0.00248957	0.0214614	1042.22	831.045	836.158	877.831	882.998	867.321	733.814	759.348	720.774
A3_A3_vs_WT_N	ACADVL	ACADVL	514.015	0.358294	0.118474	3.02423	0.00249265	0.021473	453.719	504.027	462.126	492.124	426.318	466.51	657.246	496.765	667.298
A3_A3_vs_WT_N	EIF4G2	EIF4G2	8981.67	-0.18471	0.0610837	-3.02389	0.00249548	0.0214825	9304.44	9079.86	9448.51	9188.01	9439.55	9887.07	8088.31	8683.34	7715.93
A3_A3_vs_WT_N	ATRIP	ATRIP	119.359	-0.568854	0.188154	-3.02335	0.00249993	0.0215059	159.27	136.542	134.327	106.7	103.975	143.723	95.7597	95.0957	98.841
A3_A3_vs_WT_N	CSTF2	CSTF2	668.492	-0.294724	0.0975039	-3.02269	0.00250542	0.0215383	781.224	671.548	676.805	668.394	740.207	743.028	579.546	612.126	543.547
A3_A3_vs_WT_N	RAPGEF2	RAPGEF2	393.5	0.362046	0.119794	3.02224	0.00250911	0.0215552	318.139	378.717	363.829	374.023	385.183	357.2	444.586	402.786	517.041
A3_A3_vs_WT_N	RBM18	RBM18	510.405	0.29888	0.0989018	3.02199	0.00251118	0.0215581	460.57	458.229	439.647	546.052	475.278	542.291	567.29	536.577	567.711
A3_A3_vs_WT_N	INTS5	INTS5	140.84	-0.526145	0.17419	-3.02053	0.00252336	0.0216477	185.331	154.756	135.319	139.835	159.302	162.86	111.234	110.845	108.074
A3_A3_vs_WT_N	ENTPD7	ENTPD7	405.973	-0.330228	0.10936	-3.01963	0.00253083	0.0216784	487.808	422.975	445.526	401.615	418.532	400.659	384.717	331.45	360.478
A3_A3_vs_WT_N	PSMD6	PSMD6	695.304	-0.314876	0.104269	-3.01985	0.00252898	0.0216784	765.383	648.545	807.226	678.547	760.614	815.75	622.464	583.793	575.414
A3_A3_vs_WT_N	ZCCHC17	ZCCHC17	469.718	-0.380811	0.126118	-3.01947	0.00253217	0.0216784	602.057	441.11	460.524	503.138	575.537	491.674	393.253	406.83	353.336
A3_A3_vs_WT_N	HOXA10-AS	HOXA10-AS	155.683	-0.49595	0.164294	-3.01867	0.00253885	0.0217058	205.289	167.056	164.631	167.201	150.813	166.246	139.211	119.929	120.766
A3_A3_vs_WT_N	SH3BP1	SH3BP1	186.996	-0.490403	0.162447	-3.01885	0.00253735	0.0217058	195.041	188.293	210.471	197.502	241.387	227.854	122.135	170.906	129.373
A3_A3_vs_WT_N	EFCAB14	EFCAB14	477.092	-0.33829	0.112093	-3.01795	0.00254493	0.0217428	571.476	491.254	499.445	495.473	450.165	551.294	431.565	424.64	378.515
A3_A3_vs_WT_N	OBI1	OBI1	530.492	0.356444	0.118144	3.01704	0.00255257	0.0217931	509.882	405.532	500.583	554.341	473.124	522.815	535.318	597.892	674.943
A3_A3_vs_WT_N	KDELR2	KDELR2	1526.46	-0.239313	0.0793425	-3.0162	0.00255964	0.0218386	1747.27	1638.77	1535.91	1499.93	1504.71	1640.16	1372.63	1485.16	1313.55
A3_A3_vs_WT_N	MRPS7	MRPS7	604.495	-0.340747	0.112996	-3.01556	0.00256503	0.0218695	754.874	607.328	588.322	616.474	700.09	633.698	515.358	559.597	464.71
A3_A3_vs_WT_N	WSB1	WSB1	454.318	-0.305122	0.101191	-3.01531	0.0025672	0.0218731	491.745	512.241	482.739	442.305	495.24	460.193	389.224	397.311	417.87
A3_A3_vs_WT_N	BARD1	BARD1	342.756	0.335885	0.111494	3.01257	0.00259042	0.0220407	299.171	298.292	321.643	342.157	329.464	335.685	379.679	369.918	408.799
A3_A3_vs_WT_N	POT1	POT1	300.836	0.369043	0.122496	3.01271	0.00258928	0.0220407	251.393	257.403	292.578	310.65	263.688	298.791	354.149	331.663	347.21
A3_A3_vs_WT_N	ERBIN	ERBIN	962.779	0.334975	0.111227	3.01162	0.00259859	0.0220649	746.182	826.073	1012.41	1066.27	820.983	936.385	1097.77	1045.8	1113.14
A3_A3_vs_WT_N	MGAT4B	MGAT4B	714.388	-0.358558	0.11905	-3.01182	0.00259683	0.0220649	861.059	718.946	731.242	763.435	793.01	758.899	575.24	728.266	499.394
A3_A3_vs_WT_N	SH3D19	SH3D19	377.953	0.333835	0.110838	3.01192	0.002596	0.0220649	335.576	354.252	379.557	316.693	340.804	328.631	464.75	409.181	472.135
A3_A3_vs_WT_N	ZNF92	ZNF92	191.948	0.504938	0.167757	3.00993	0.00261309	0.022173	134.612	143.908	189.017	219.734	181.829	197.781	226.35	184.279	250.018
A3_A3_vs_WT_N	ASCC1	ASCC1	426.261	0.359462	0.119445	3.00943	0.00261738	0.0221942	366.024	404.207	416.717	404.199	369.485	352.768	501.723	439.145	582.079
A3_A3_vs_WT_N	KNTC1	KNTC1	730.053	0.352212	0.117109	3.00755	0.00263363	0.0223168	619.262	589.084	816.39	697.218	594.408	675.617	889.192	782.071	907.24
A3_A3_vs_WT_N	COX5B	COX5B	846.842	-0.271951	0.0904297	-3.00732	0.00263559	0.0223183	990.647	873.636	839.664	860.873	945.094	873.559	785.193	736.732	716.181
A3_A3_vs_WT_N	FBXO22	FBXO22	549.701	0.324017	0.107773	3.00648	0.00264294	0.0223652	433.425	505.491	530.187	527.205	526.315	584.994	627.148	552.874	659.672
A3_A3_vs_WT_N	AFG1L	AFG1L	89.1693	0.615035	0.204626	3.00565	0.00265012	0.0223841	77.4066	67.9168	68.6397	87.3082	75.6811	97.2349	106.976	117.54	103.821
A3_A3_vs_WT_N	NDUFA4	NDUFA4	1041.08	-0.246142	0.0818945	-3.0056	0.00265056	0.0223841	1203.81	1101.06	1029.27	1108.72	1041.29	1073.6	913.859	962.706	935.423
A3_A3_vs_WT_N	SRSF4	SRSF4	1733.12	-0.25235	0.0839566	-3.00572	0.00264956	0.0223841	2004.74	1721.53	1888.7	1722.53	1924.53	1624.95	1482.82	1601.56	1626.76
A3_A3_vs_WT_N	PSMB2	PSMB2	1822.83	-0.257897	0.0858439	-3.00425	0.00266236	0.0224685	1980.01	1955.67	1669.07	1914.65	2041.84	2153.1	1535.8	1695.04	1460.32
A3_A3_vs_WT_N	ZBED6	ZBED6	288.99	0.429675	0.143063	3.0034	0.0026698	0.0225161	226.16	241.474	292.093	293.333	228.748	297.971	377.245	298.784	345.105
A3_A3_vs_WT_N	SEPHS1	SEPHS1	1058.84	-0.226261	0.075352	-3.00272	0.00267583	0.0225363	1117.36	1154.49	1071.96	1080.07	1132.56	1112.06	933.162	961.082	966.823
A3_A3_vs_WT_N	TRO	TRO	249.337	-0.396431	0.132017	-3.00288	0.00267441	0.0225363	243.716	272.643	276.404	291.228	271.966	283.968	195.563	221.812	186.73
A3_A3_vs_WT_N	MED29	MED29	436.67	-0.365065	0.121652	-3.00089	0.00269188	0.0226562	573.217	451.671	416.583	425.514	477.054	467.49	382.803	372.66	363.037
A3_A3_vs_WT_N	ATP5F1A	ATP5F1A	3713.13	-0.22071	0.0735568	-3.00053	0.00269507	0.0226635	4310.48	3580.38	3858.59	3787.55	4058.55	3744.05	3375.09	3430.64	3272.86
A3_A3_vs_WT_N	WAPL	WAPL	878.083	0.275911	0.0919587	3.00038	0.00269639	0.0226635	759.288	818.099	912.845	854.086	722.83	822.459	1011.22	1004.46	997.453
A3_A3_vs_WT_N	ZBTB12	ZBTB12	182.748	-0.497499	0.165872	-2.99929	0.00270607	0.0227295	231.063	220.19	197.268	169.147	219.879	147.62	167.433	151.111	141.023
A3_A3_vs_WT_N	APPBP2	APPBP2	685.55	0.3008	0.10035	2.99751	0.00272199	0.0228324	600.278	630.761	651.699	744.009	636.385	588.518	808.668	721.557	788.072
A3_A3_vs_WT_N	DDB1	DDB1	3762.35	-0.21519	0.0717888	-2.99755	0.00272162	0.0228324	4238.57	3966.18	3678.77	3596.03	4097.22	4046.68	3400.06	3409.93	3427.73
A3_A3_vs_WT_N	HIRA	HIRA	629.933	-0.315928	0.105409	-2.99716	0.00272509	0.022843	795.389	616.146	696.426	597.033	631.271	643.694	594.679	521.752	573.008
A3_A3_vs_WT_N	MEPCE	MEPCE	622.881	-0.292372	0.0976173	-2.99508	0.00274371	0.02298	729.738	668.015	642.96	579.041	681.301	638.793	575.758	563.863	526.46
A3_A3_vs_WT_N	THRAP3	THRAP3	2639.37	-0.203725	0.0680235	-2.99493	0.00274512	0.02298	2886.7	2579.24	2796.02	2849.4	2734.98	2739.71	2404.92	2275.51	2487.83
A3_A3_vs_WT_N	CNPY2	CNPY2	772.7	-0.278711	0.0930815	-2.99426	0.00275108	0.0230091	883.969	831.41	741.539	764.429	850.354	855.616	675.677	701.215	650.093
A3_A3_vs_WT_N	NDUFB2	NDUFB2	483.572	-0.352014	0.117568	-2.99413	0.0027523	0.0230091	605.316	524.425	496.808	431.843	530.7	488.914	431.343	465.049	377.754
A3_A3_vs_WT_N	AGAP2-AS1	AGAP2-AS1	56.9263	-0.794133	0.265293	-2.99342	0.00275873	0.0230165	69.5294	56.181	81.3367	64.6666	60.2816	61.5198	31.9957	42.2646	44.5613
A3_A3_vs_WT_N	CDKN2A	CDKN2A	823.811	-0.283694	0.0947694	-2.99351	0.00275784	0.0230165	959.873	945.347	810.538	746.353	872.805	846.104	710.591	765.905	756.787
A3_A3_vs_WT_N	RAB11A	RAB11A	1066.42	-0.228641	0.0763736	-2.99371	0.00275608	0.0230165	1131.24	1120.36	1145.89	1044.07	1129.09	1127.58	944.09	1007.35	948.119
A3_A3_vs_WT_N	CYLD	CYLD	493.204	0.361617	0.120848	2.99234	0.00276851	0.0230822	448.908	396.305	502.237	479.327	385.659	501.276	554.995	544.064	626.069
A3_A3_vs_WT_N	MLF2	MLF2	995.545	-0.273871	0.0915303	-2.99214	0.00277031	0.0230822	1145.16	1022.97	980.047	1018.27	1064.22	1126.24	935.829	879.787	787.4
A3_A3_vs_WT_N	CDHR1	CDHR1	150.606	0.531924	0.177791	2.99186	0.00277286	0.023088	135.057	117.673	130.125	158.64	107.241	154.435	191.608	162.57	198.103
A3_A3_vs_WT_N	SNIP1	SNIP1	304.993	-0.397676	0.132973	-2.99066	0.00278379	0.0231635	412.394	327.63	314.47	271.835	325.44	293.724	277.592	252.288	269.558
A3_A3_vs_WT_N	AKAP1	AKAP1	1013.2	-0.253655	0.0848269	-2.99027	0.00278732	0.0231774	1188.17	1073.8	1088.35	967.423	1039.55	953.191	908.402	886.463	1013.49
A3_A3_vs_WT_N	SPCS2	SPCS2	937.264	-0.259979	0.0869516	-2.98993	0.00279041	0.0231876	1065.2	973.048	976.298	959.694	1017.4	926.98	882.43	869.616	764.713
A3_A3_vs_WT_N	SH3BGRL	SH3BGRL	514.165	-0.302939	0.101338	-2.98941	0.00279521	0.023212	565.823	509.255	593.364	502.726	539.076	567.806	440.54	448.952	459.94
A3_A3_vs_WT_N	FARSB	FARSB	780.309	0.269593	0.090196	2.98897	0.00279924	0.0232299	704.94	729.995	741.963	725.614	762.264	733.456	796.381	866.421	961.749
A3_A3_vs_WT_N	EIF4A1	EIF4A1	6216.39	-0.221329	0.0740639	-2.98835	0.0028049	0.0232614	7260.92	6300.84	5900.85	6434.06	6880.14	6477.23	5592.1	5428.25	5673.08
A3_A3_vs_WT_N	NT5C3A	NT5C3A	266.559	0.421794	0.141174	2.98775	0.0028104	0.0232624	225.55	220.593	246.987	244.178	246.174	288.309	300.137	265.262	361.837
A3_A3_vs_WT_N	PRXL2A	PRXL2A	392.322	-0.357503	0.119646	-2.98802	0.00280796	0.0232624	535.454	411.853	416.929	372.889	375.714	354.721	362.626	357.519	343.194
A3_A3_vs_WT_N	SMOC1	SMOC1	289.507	-0.405861	0.135843	-2.98772	0.00281062	0.0232624	398.752	320.638	290.278	254.299	295.682	283.93	244.716	263.331	253.936
A3_A3_vs_WT_N	COL4A5	COL4A5	246.722	0.422635	0.141485	2.98713	0.00281606	0.0232919	205.91	204.497	258.495	235.101	192.266	230.314	279.659	290.207	324.05
A3_A3_vs_WT_N	INHBE	INHBE	491.189	1.56804	0.525035	2.98655	0.00282149	0.0233071	83.363	413.041	301.093	440.078	484.116	332.402	779.192	866.122	721.298
A3_A3_vs_WT_N	MOSPD1	MOSPD1	262.495	0.372147	0.124608	2.98653	0.00282164	0.0233071	219.73	257.563	245.469	241.419	226.676	234.057	307.71	322.603	307.226
A3_A3_vs_WT_N	B3GAT3	B3GAT3	195.186	-0.508501	0.170404	-2.9841	0.00284417	0.0234776	259.895	204.398	208.284	178.783	228.722	203.725	143.342	194.979	134.548
A3_A3_vs_WT_N	ESS2	ESS2	263.415	-0.491116	0.164607	-2.98357	0.00284911	0.0235028	400.211	252.832	286.071	221.14	265.863	277.474	244.759	200.613	221.775
A3_A3_vs_WT_N	TAF4B	TAF4B	450.209	0.306387	0.102728	2.98251	0.00285893	0.0235682	398.193	403.449	463.035	422.245	394.375	409.122	511.051	531.833	518.581
A3_A3_vs_WT_N	TSC22D2	TSC22D2	262.658	0.429763	0.144169	2.98097	0.00287334	0.0236713	189.989	262.983	245.427	223.256	247.583	253.461	351.885	284.488	304.847
A3_A3_vs_WT_N	HES1	HES1	182.158	0.466293	0.1565	2.9795	0.00288718	0.0237695	151.321	159.003	130.017	200.289	193.569	195.29	201.838	176.304	231.787
A3_A3_vs_WT_N	PTAR1	PTAR1	908.008	0.320267	0.107511	2.97891	0.00289276	0.0237998	707.53	839.77	919.655	979.11	757.903	888.748	1081.82	990.472	1007.06
A3_A3_vs_WT_N	PHYKPL	PHYKPL	194.682	0.459817	0.154419	2.97773	0.00290393	0.0238759	149.152	199.577	186.819	155.346	173.967	148.566	275.044	225.233	238.435
A3_A3_vs_WT_N	DDX51	DDX51	140.851	-0.514373	0.172794	-2.97681	0.00291268	0.0239321	176.898	161.202	139.241	134.257	161.202	160.435	107.045	106.585	120.794
A3_A3_vs_WT_N	DHCR24	DHCR24	1907.78	-0.638838	0.214747	-2.97484	0.00293145	0.0240704	2876.26	1732.9	2013.01	1947.86	2088.75	2259.13	1492.51	1579.91	1179.72
A3_A3_vs_WT_N	BMS1P2-AGAP9	BMS1P2-AGAP9	166.85	0.566178	0.190341	2.97454	0.00293426	0.0240776	121.26	172.956	143.693	128.428	112.06	172.762	257.343	183.646	209.503
A3_A3_vs_WT_N	MELK	MELK	730.696	0.255107	0.0857847	2.9738	0.00294137	0.02412	666.048	699.96	671.979	697.109	687.458	719.725	775.624	795.989	862.377
A3_A3_vs_WT_N	GET3	GET3	565.843	-0.356403	0.119871	-2.97323	0.00294683	0.024141	736.031	559.324	549.629	559.643	581.717	666.08	460.231	512.763	467.167
A3_A3_vs_WT_N	MYH10	MYH10	2799.18	-0.230147	0.0774091	-2.97313	0.0029478	0.024141	2757.48	2720.86	3267.62	3069.31	2915.65	3009.21	2477.17	2595.97	2379.37
A3_A3_vs_WT_N	ARHGEF18	ARHGEF18	352.24	-0.368716	0.124048	-2.97237	0.00295509	0.0241801	449.596	367.815	343.141	354.666	369.702	387.659	316.639	280.69	300.248
A3_A3_vs_WT_N	CCDC106	CCDC106	90.5829	-0.642295	0.216099	-2.97223	0.00295647	0.0241801	119.18	88.0211	93.0714	95.7395	123.479	103.995	65.9157	67.0316	58.8136
A3_A3_vs_WT_N	DERPC	DERPC	332.642	-0.474738	0.15976	-2.97157	0.00296285	0.0242005	392.799	394.305	374.506	371.034	389.098	237.48	267.315	236.608	330.634
A3_A3_vs_WT_N	POLQ	POLQ	427.733	0.383337	0.129001	2.97159	0.00296265	0.0242005	342.978	381.408	450.014	443.062	346.96	355.722	545.491	452.136	531.826
A3_A3_vs_WT_N	VDAC1	VDAC1	1832.98	-0.256606	0.0863808	-2.97064	0.00297182	0.0242579	2171.16	1774.05	1852.62	2068.76	1835.83	1943.18	1586.52	1724.03	1540.65
A3_A3_vs_WT_N	UBR5	UBR5	1219.63	0.30465	0.102561	2.97041	0.002974	0.0242597	939.572	1056.52	1325.92	1221.07	1151.84	1181.89	1367.08	1304.18	1428.62
A3_A3_vs_WT_N	COL6A1	COL6A1	984.179	0.246892	0.0831355	2.96975	0.00298037	0.0242799	984.746	868.236	907.916	947.628	941.658	934.964	1053.74	1047.8	1170.92
A3_A3_vs_WT_N	MATR3	MATR3	4475.44	-0.242811	0.0817598	-2.96981	0.00297985	0.0242799	4857.54	4210.58	5270.47	4914.72	4388.81	4524.95	4027.11	4251.4	3833.43
A3_A3_vs_WT_N	LAPTM4A	LAPTM4A	1197.93	-0.245484	0.0826776	-2.96917	0.00298604	0.0243101	1293.84	1287.3	1196.43	1180.6	1290.37	1345.77	1071.04	988.715	1127.27
A3_A3_vs_WT_N	CETN2	CETN2	518.833	-0.354409	0.119404	-2.96814	0.00299604	0.0243121	650.421	483.147	509.649	555.448	580.576	606.224	397.721	471.167	415.143
A3_A3_vs_WT_N	HAX1	HAX1	1439.54	0.249751	0.0841424	2.96819	0.00299556	0.0243121	1403.89	1491.06	1258.99	1202.74	1380.6	1274.68	1637.75	1568.86	1737.3
A3_A3_vs_WT_N	PGAM5	PGAM5	616.437	-0.364609	0.122829	-2.96843	0.00299322	0.0243121	767.605	616.427	594.159	606.493	721.721	704.376	491.047	594.074	452.027
A3_A3_vs_WT_N	POU2F1	POU2F1	725.399	0.297085	0.100071	2.96875	0.00299018	0.0243121	555.778	698.926	691.221	756.667	679.972	752.176	776.493	821.008	796.35
A3_A3_vs_WT_N	THOC3	THOC3	1011.36	-0.242334	0.0816242	-2.9689	0.00298864	0.0243121	1140.71	1036.98	1008.88	1091.53	1099.12	1031.29	893.18	935.961	864.582
A3_A3_vs_WT_N	ZNHIT1	ZNHIT1	582.96	-0.372569	0.125536	-2.96783	0.00299908	0.0243208	715.459	648.283	553.28	542.259	713.379	591.845	466.19	564.25	451.699
A3_A3_vs_WT_N	TP73	TP73	66.4625	-0.763629	0.257393	-2.96679	0.0030093	0.0243878	106.059	71.805	67.1962	56.9415	77.6918	74.4367	43.2031	48.1568	52.6729
A3_A3_vs_WT_N	PTOV1	PTOV1	623.652	-0.344158	0.116036	-2.96594	0.00301755	0.0244388	779.639	710.62	573.801	576.162	697.166	648.323	569.362	557.333	500.466
A3_A3_vs_WT_N	GCNT1	GCNT1	107.816	-0.565548	0.190723	-2.96528	0.00302408	0.0244758	130.291	108.643	126.594	119.042	114.475	125.167	87.7333	72.2931	86.1023
A3_A3_vs_WT_N	CACTIN	CACTIN	143.775	-0.613843	0.207133	-2.96352	0.00304147	0.0246005	221.714	128.337	147.565	148.808	139.485	184.797	104.018	124.583	94.6676
A3_A3_vs_WT_N	DLG4	DLG4	131.653	0.523004	0.176534	2.96263	0.00305027	0.0246343	96.8755	123.711	106.133	117.16	148.504	120.74	157.479	161.79	152.482
A3_A3_vs_WT_N	EIF4G3	EIF4G3	685.722	0.286384	0.0966699	2.96249	0.00305159	0.0246343	663.919	579.89	701.838	638.555	594.843	625.649	838.519	737.562	790.721
A3_A3_vs_WT_N	LOC105376710	LOC105376710	44.0971	0.905201	0.305515	2.96287	0.00304785	0.0246343	27.3438	29.0067	46.5296	44.1106	30.5458	28.1293	69.189	67.4157	54.6033
A3_A3_vs_WT_N	PCCB	PCCB	527.883	0.298864	0.100896	2.96211	0.00305539	0.0246491	481.849	475.183	495.376	478.141	536.18	498.892	577.386	553.151	654.79
A3_A3_vs_WT_N	SLC43A1	SLC43A1	328.141	0.382831	0.129269	2.96151	0.00306131	0.0246808	301.62	369.991	278.804	238.828	263.988	256.211	424.69	372.816	446.321
A3_A3_vs_WT_N	ARFGEF1	ARFGEF1	647.45	0.319923	0.108046	2.96098	0.0030666	0.0246915	488.45	601.679	676.081	638.215	582.729	635.642	721.575	729.621	753.063
A3_A3_vs_WT_N	NBPF8	NBPF8	252.879	0.449338	0.151743	2.96117	0.00306473	0.0246915	190.811	255.514	259.18	234.277	171.073	201.138	345.838	286.545	331.536
A3_A3_vs_WT_N	TARS2	TARS2	725.037	-0.285669	0.0964904	-2.9606	0.00307041	0.0247062	851.081	705.973	740.442	763.788	809.399	771.217	587.042	673.235	623.157
A3_A3_vs_WT_N	OSER1	OSER1	384.909	0.313156	0.105792	2.9601	0.00307535	0.02473	329.227	345.979	332.243	380.843	408.374	414.433	414.958	424.813	413.311
A3_A3_vs_WT_N	ZMYM4	ZMYM4	1485.61	0.216498	0.0731513	2.95959	0.0030805	0.0247553	1308.05	1389.44	1471.08	1514	1397.02	1448.86	1605.65	1584.49	1651.88
A3_A3_vs_WT_N	ITPK1	ITPK1	362.056	-0.350113	0.118353	-2.9582	0.00309441	0.0248406	437.251	379.977	338.9	385.061	411.904	398.026	299.205	308.628	299.551
A3_A3_vs_WT_N	MTRR	MTRR	399.814	0.344784	0.116555	2.95813	0.0030951	0.0248406	355.886	371.358	351.785	418.361	384.037	345.702	430.919	425.592	514.685
A3_A3_vs_WT_N	TLCD5	TLCD5	150.887	0.512613	0.173303	2.95789	0.0030975	0.0248438	108.009	152.039	141.061	147.639	110.121	125.314	200.951	183.876	188.971
A3_A3_vs_WT_N	LOC112268170	LOC112268170	2766.89	-0.308403	0.104287	-2.95725	0.00310394	0.0248711	3580.33	3264.12	2606.33	2274.87	2912.47	2629.77	2468.52	2687.92	2477.71
A3_A3_vs_WT_N	ODC1	ODC1	1507.28	-0.246256	0.0832744	-2.95716	0.00310489	0.0248711	1821.56	1516.12	1632.87	1356.84	1519.28	1531.91	1434.65	1387.99	1364.32
A3_A3_vs_WT_N	SNX29	SNX29	199.062	-0.435491	0.147288	-2.95673	0.00310915	0.0248892	237.208	209.612	202.233	222.967	205.539	234.247	148.489	176.278	154.987
A3_A3_vs_WT_N	NDUFA9	NDUFA9	630.194	-0.29816	0.100874	-2.95576	0.00311901	0.0249521	762.586	612.219	617.327	679.519	700.187	681.423	533.296	538.09	547.102
A3_A3_vs_WT_N	PARP11	PARP11	129.861	0.544409	0.184227	2.95509	0.00312573	0.0249898	95.3802	101.632	138.779	124.951	103.147	117.928	168.833	146.708	171.388
A3_A3_vs_WT_N	IPCEF1	IPCEF1	108.869	0.572347	0.19374	2.9542	0.00313476	0.0250138	89.4079	90.8438	87.9163	121.489	84.6519	106.832	141.954	118.32	138.403
A3_A3_vs_WT_N	SPATA5L1	SPATA5L1	84.8004	-0.691228	0.233967	-2.95438	0.00313295	0.0250138	130.27	79.5401	92.8471	91.4829	89.2599	92.8357	50.9481	71.9029	64.117
A3_A3_vs_WT_N	UQCR11	UQCR11	528.686	-0.301127	0.10192	-2.95456	0.0031312	0.0250138	584.428	595.835	519.781	519.763	547.445	609.335	467.329	460.842	453.414
A3_A3_vs_WT_N	ATAD3A	ATAD3A	369.892	-0.362684	0.122787	-2.95377	0.00313913	0.0250326	457.849	373.588	361.115	369.001	405.235	435.261	292.977	322.399	311.603
A3_A3_vs_WT_N	CCDC113	CCDC113	220.135	0.416987	0.141218	2.95279	0.0031492	0.0250647	191.76	186.222	202.871	240.195	185.68	199.768	242.18	269.76	262.781
A3_A3_vs_WT_N	OGFR	OGFR	340.124	-0.361925	0.122556	-2.95313	0.00314571	0.0250647	421.078	344.077	384.615	306.991	373.943	337.905	309.297	296.229	286.981
A3_A3_vs_WT_N	VAMP4	VAMP4	148.468	0.523224	0.177186	2.95296	0.00314745	0.0250647	114.881	132.954	127.029	155.931	133.159	129.435	178.279	218.825	145.718
A3_A3_vs_WT_N	RPS19	RPS19	4350.23	-0.282794	0.0957867	-2.95233	0.00315382	0.0250836	5228.49	5295.82	4134.37	3909.11	4658.83	3873.07	4317.79	3944.91	3789.7
A3_A3_vs_WT_N	SNRNP200	SNRNP200	4107.42	-0.175448	0.0594303	-2.95216	0.00315561	0.0250836	4288.21	4311.11	4235.32	4046.05	4268.5	4451.03	3717.46	3878.1	3771.04
A3_A3_vs_WT_N	CNNM3	CNNM3	327.498	-0.359885	0.121919	-2.95184	0.00315886	0.0250935	362.27	408.349	339.664	288.585	336.734	344.605	285.57	292.885	288.823
A3_A3_vs_WT_N	PTPA	PTPA	1384.48	-0.261841	0.088733	-2.95089	0.00316863	0.0251322	1674.02	1496.85	1384.77	1284.47	1459.66	1359.83	1219.08	1374.95	1206.73
A3_A3_vs_WT_N	UFC1	UFC1	706.294	-0.294013	0.0996394	-2.95077	0.00316979	0.0251322	883.672	684.739	734.339	730.59	732.405	715.692	628.396	626.146	620.667
A3_A3_vs_WT_N	VPS41	VPS41	502.167	-0.315283	0.106843	-2.95089	0.00316863	0.0251322	578.821	505.659	528.828	478.676	563.618	568.029	414.847	456.996	424.025
A3_A3_vs_WT_N	EXOC7	EXOC7	924.86	-0.269957	0.0915051	-2.95019	0.00317578	0.0251445	1126.98	987.691	935.502	838.728	975.872	928.688	827.414	859.93	842.941
A3_A3_vs_WT_N	GDAP2	GDAP2	274.799	0.381335	0.129265	2.95003	0.0031774	0.0251445	223.386	245.809	261.935	281.515	242.299	265.816	310.693	293.959	347.781
A3_A3_vs_WT_N	MRPS15	MRPS15	613.28	-0.301312	0.102126	-2.95039	0.00317375	0.0251445	723.66	642.459	597.939	610.293	715.68	635.41	526.164	553.262	514.655
A3_A3_vs_WT_N	ZNF410	ZNF410	455.043	0.298654	0.101253	2.94957	0.0031822	0.0251664	438.877	402.176	398.089	425.689	459.575	448.115	519.298	482.552	521.017
A3_A3_vs_WT_N	RNF6	RNF6	295.61	0.362231	0.122817	2.94935	0.00318447	0.0251685	258.326	256.727	286.974	297.839	250.009	281.521	362.489	327.047	339.557
A3_A3_vs_WT_N	EP300	EP300	899.431	0.265907	0.0901802	2.94862	0.00319201	0.025212	745.886	873.802	839.02	866.616	926.044	885.121	1000.47	905.504	1052.42
A3_A3_vs_WT_N	SNRPD1	SNRPD1	1537.84	-0.212287	0.0720299	-2.94721	0.00320653	0.0253106	1654.96	1548.67	1657.86	1592.61	1637.38	1554.89	1407.48	1463.49	1323.18
A3_A3_vs_WT_N	COPE	COPE	1027.82	-0.242972	0.0824607	-2.94653	0.00321366	0.0253187	1133.07	1074.68	1064.29	987.293	1070.81	1155	895.435	949.078	920.701
A3_A3_vs_WT_N	PKD1P3	PKD1P3	43.6099	0.96487	0.327442	2.94669	0.00321192	0.0253187	17.2222	46.0633	46.0969	19.015	28.5669	20.7178	76.5774	63.3301	74.8991
A3_A3_vs_WT_N	RBM43	RBM43	77.3304	0.659029	0.223635	2.9469	0.00320981	0.0253187	51.6767	58.1883	51.4342	96.399	83.166	99.6472	87.3047	77.1458	91.0119
A3_A3_vs_WT_N	ITPRID2	ITPRID2	527.272	0.321428	0.109124	2.94552	0.00322411	0.025385	436.098	502.556	528.618	528.831	426.299	489.785	638.079	573.464	621.716
A3_A3_vs_WT_N	ABCD4	ABCD4	296.477	0.378014	0.128442	2.94308	0.00324961	0.0255535	259.931	318.504	241.264	265.987	255.304	258.681	374.521	338.678	355.422
A3_A3_vs_WT_N	TXNDC17	TXNDC17	277.18	-0.413051	0.140342	-2.94317	0.00324866	0.0255535	327.251	268.034	283.032	276.863	349.251	332.07	246.942	206.16	205.02
A3_A3_vs_WT_N	GNG4	GNG4	369.447	-0.343077	0.116591	-2.94258	0.00325494	0.0255616	400.703	415.377	376.148	366.869	410.722	413.152	285.295	348.191	308.563
A3_A3_vs_WT_N	KLHL15	KLHL15	660.07	0.2972	0.100996	2.94269	0.00325377	0.0255616	582.465	637.292	578.297	655.671	590.015	683.381	661.482	808.007	744.018
A3_A3_vs_WT_N	MCM5	MCM5	1758.64	-0.280911	0.0954699	-2.9424	0.0032568	0.0255616	2253.31	1728.16	1748.94	1730.17	1887.84	1765.88	1644.49	1480.96	1588.03
A3_A3_vs_WT_N	STARD7	STARD7	1944.73	-0.214233	0.0728164	-2.9421	0.00325994	0.0255701	2273.02	1983.94	1954.35	1946.54	1984.71	2007.45	1783.07	1797.95	1771.51
A3_A3_vs_WT_N	NAP1L3	NAP1L3	147.774	-0.53278	0.181101	-2.9419	0.00326207	0.0255707	180.571	150.419	188.213	136.575	165.064	150.761	113.03	146.886	98.4436
A3_A3_vs_WT_N	SH2B1	SH2B1	194.576	-0.43435	0.147726	-2.94025	0.00327951	0.0256912	238.872	216.335	202.396	191.553	226.124	189.735	169.114	162.843	154.215
A3_A3_vs_WT_N	APMAP	APMAP	682.856	-0.30067	0.102295	-2.93925	0.00329006	0.0257576	848.415	728.444	679.622	627.487	703.618	725.994	600.547	645.123	586.453
A3_A3_vs_WT_N	RNF38	RNF38	479.353	0.334839	0.113949	2.93851	0.00329794	0.0258031	393.334	436.445	427.842	500.854	434.571	533.983	489.749	502.861	594.538
A3_A3_vs_WT_N	SEC23IP	SEC23IP	897.296	-0.247327	0.0841758	-2.93822	0.00330106	0.0258113	1041.76	887.296	972.176	912.742	899.143	921.665	797.733	815.975	827.177
A3_A3_vs_WT_N	PBXIP1	PBXIP1	263.389	-0.373883	0.12729	-2.93725	0.00331132	0.0258753	299.846	272.71	261.539	291.303	309.936	291.401	202.144	219.47	222.149
A3_A3_vs_WT_N	ELOF1	ELOF1	457.305	-0.336216	0.1145	-2.93639	0.00332062	0.0259316	564.666	510.838	431.153	438.483	504.031	472.412	393.187	386.307	414.664
A3_A3_vs_WT_N	MRPS14	MRPS14	434.841	-0.30246	0.103028	-2.9357	0.00332798	0.0259728	473.098	443.561	466.478	486.447	468.736	454.221	357.808	396.738	366.485
A3_A3_vs_WT_N	ZNF354A	ZNF354A	156.337	0.472845	0.161097	2.93515	0.00333389	0.0260027	122.659	136.07	130.155	148.704	147.185	181.469	168.713	184.993	187.081
A3_A3_vs_WT_N	BRF1	BRF1	240.479	-0.41327	0.14082	-2.93473	0.00333833	0.026021	323.106	260.907	249.327	222.697	254.834	227.867	204.669	221.818	199.083
A3_A3_vs_WT_N	FAF1	FAF1	977.043	0.237378	0.0809055	2.93402	0.00334607	0.0260541	969.917	917.914	920.572	910.538	912.752	850.981	1081.42	1179.04	1050.25
A3_A3_vs_WT_N	GPR84	GPR84	796.106	-0.333463	0.113657	-2.93395	0.00334677	0.0260541	1008.92	798.865	811.258	730.36	950.335	787.592	661.83	744.072	671.723
A3_A3_vs_WT_N	VDAC3	VDAC3	1231.93	-0.242548	0.0826941	-2.93307	0.00335623	0.0261115	1365.19	1188.5	1241.76	1309.39	1371.14	1404.59	1061.73	1144	1001.07
A3_A3_vs_WT_N	GPS1	GPS1	577.572	-0.309876	0.105659	-2.93279	0.0033593	0.026119	694.533	599.613	569.275	564.125	677.268	590.616	505.725	507.649	489.346
A3_A3_vs_WT_N	DNAJB6	DNAJB6	1567.99	-0.241715	0.0824355	-2.93217	0.00336603	0.026155	1754.32	1578.07	1599.01	1583.6	1758.09	1668.05	1340.14	1529.22	1301.4
A3_A3_vs_WT_N	PNMA1	PNMA1	789.988	-0.265939	0.0907482	-2.93052	0.003384	0.0262783	936.727	871.432	798.531	738.756	842.416	753.382	717.465	733.337	717.848
A3_A3_vs_WT_N	ABCF1	ABCF1	645.834	-0.286093	0.0976545	-2.92965	0.00339347	0.0263065	739.114	599.12	645.545	729.122	752.089	723.697	560.114	531.708	532.001
A3_A3_vs_WT_N	KIF20A	KIF20A	574.404	-0.66558	0.227191	-2.9296	0.00339398	0.0263065	607.737	767.955	555.17	614.67	707.521	697.927	405.352	520.453	292.848
A3_A3_vs_WT_N	ZNF711	ZNF711	521.565	0.431726	0.14735	2.92994	0.00339033	0.0263065	411.838	419.356	566.298	601.254	386.345	427.465	618.942	592.293	670.297
A3_A3_vs_WT_N	ARL15	ARL15	259.442	0.400519	0.13676	2.92863	0.00340463	0.0263727	234.757	241.362	221.761	264.063	202.276	247.777	275.752	333.361	313.869
A3_A3_vs_WT_N	SMG8	SMG8	303.673	-0.373551	0.127596	-2.92761	0.0034158	0.0264427	375.78	310.366	311.779	291.004	349.222	325.311	253.185	265.66	250.748
A3_A3_vs_WT_N	ATP6AP2	ATP6AP2	931.224	-0.255571	0.087314	-2.92704	0.00342208	0.0264749	1062.51	934.716	992.119	1023.64	947.724	918.724	881.4	839.341	780.836
A3_A3_vs_WT_N	TEX264	TEX264	313.381	-0.403926	0.138033	-2.92631	0.00343011	0.0265205	396.509	361.83	287.44	284.289	342.55	357.31	266.657	273.895	249.947
A3_A3_vs_WT_N	AARS2	AARS2	376.225	-0.327347	0.111923	-2.92476	0.00344722	0.0266269	398.286	420.114	359.345	430.929	435.633	401.296	322.971	316.369	301.085
A3_A3_vs_WT_N	DYNC1H1	DYNC1H1	4964.56	0.274687	0.0939206	2.92468	0.00344815	0.0266269	3627.38	4673.51	4720.01	5450.89	4806.36	5648.52	5035.69	5078.46	5640.23
A3_A3_vs_WT_N	ENDOG	ENDOG	110.811	-0.619736	0.211953	-2.92393	0.00345644	0.0266744	149.304	108.526	122.531	100.676	132.982	136.385	96.8249	85.6035	64.4706
A3_A3_vs_WT_N	TATDN1	TATDN1	339.617	0.415729	0.142261	2.92231	0.00347449	0.0267971	237.294	304.58	363.561	331.983	282.991	330.224	364.118	409.011	432.789
A3_A3_vs_WT_N	SNAPIN	SNAPIN	236.654	-0.412928	0.141337	-2.92159	0.00348246	0.0268419	300.715	241.786	240.636	236.909	270.17	251.885	180.893	209.582	197.308
A3_A3_vs_WT_N	JAG1	JAG1	68.3067	0.702215	0.240507	2.91972	0.00350345	0.0269868	45.3213	56.2977	55.4543	62.2406	72.6549	67.028	92.8114	67.3236	95.6282
A3_A3_vs_WT_N	TPM3	TPM3	3366.96	-0.237827	0.0814607	-2.91953	0.0035056	0.0269868	3955.1	3203.74	3378.47	3466.93	3709.14	3655.64	2891.08	3199.61	2842.89
A3_A3_vs_WT_N	ARHGAP45	ARHGAP45	57.4747	-0.750935	0.257256	-2.91902	0.00351139	0.0270147	80.4668	59.2373	78.8072	54.1108	55.0244	60.6081	42.0904	47.7862	39.1411
A3_A3_vs_WT_N	ALAS1	ALAS1	374.989	0.315692	0.108162	2.91868	0.00351512	0.0270267	364.953	336.587	323.806	365.517	347.346	360.533	407.934	425.242	442.985
A3_A3_vs_WT_N	PLRG1	PLRG1	810.566	0.26804	0.0918433	2.91845	0.00351777	0.0270303	672.911	793.12	835.615	751.568	761.972	707.917	921.713	910.039	940.241
A3_A3_vs_WT_N	MTA3	MTA3	445.081	0.317325	0.108787	2.91692	0.00353503	0.0271462	383.722	404.006	433.478	422.858	413.257	428.647	511.715	450.404	557.642
A3_A3_vs_WT_N	SNHG17	SNHG17	119.565	0.569376	0.195223	2.91655	0.00353926	0.0271619	88.1384	108.194	116.076	104.461	111.822	83.8156	145.831	133.1	184.651
A3_A3_vs_WT_N	RNF145	RNF145	608.889	-0.310028	0.106322	-2.91593	0.00354631	0.0271993	616.016	652.414	688.87	667.273	639.522	635.983	504.509	611.353	464.063
A3_A3_vs_WT_N	MTMR3	MTMR3	557.19	0.279644	0.0959278	2.91515	0.00355513	0.0272334	510.461	549.925	487.355	528.981	495.863	559.953	620.47	618.379	643.325
A3_A3_vs_WT_N	ZNF623	ZNF623	342.828	0.342346	0.117436	2.91516	0.00355507	0.0272334	299.16	328.653	311.968	318.01	334.003	301.215	404.459	355.403	432.582
A3_A3_vs_WT_N	ABL1	ABL1	944.158	0.250759	0.0860499	2.91411	0.00356707	0.0272832	823.459	957.646	829.568	895.433	964.681	913.752	1013.12	1019.23	1080.54
A3_A3_vs_WT_N	EIF1AX	EIF1AX	2905.17	-0.194951	0.0668965	-2.91422	0.00356576	0.0272832	3199.02	2935.07	3284.64	2888.66	2840.19	2775.5	2608.02	2831.09	2784.37
A3_A3_vs_WT_N	ZNF780A	ZNF780A	219.65	0.412078	0.141413	2.91401	0.00356821	0.0272832	160.984	201.938	197.568	225.698	231.826	211.74	268.234	244.268	234.589
A3_A3_vs_WT_N	ANKS1A	ANKS1A	473.83	-0.305637	0.104918	-2.91309	0.00357874	0.0273429	521.059	482.257	510.32	536.846	481.92	509.069	439.534	369.258	414.209
A3_A3_vs_WT_N	MYO9A	MYO9A	577.399	0.328167	0.112658	2.91294	0.0035804	0.0273429	444.355	539.065	603.456	577.129	482.684	558.365	669.3	645.428	676.81
A3_A3_vs_WT_N	NPTX1	NPTX1	140.189	-0.528484	0.181454	-2.9125	0.00358549	0.0273649	182.223	127.446	152.392	143.412	170.846	166.533	114.503	105.337	99.011
A3_A3_vs_WT_N	RBPJ	RBPJ	908.127	0.248157	0.0852182	2.91202	0.00359101	0.0273902	778.441	882.516	898.645	854.799	841.152	876.885	1003.79	967.087	1069.82
A3_A3_vs_WT_N	HSPH1	HSPH1	1765.34	-0.536648	0.184313	-2.91161	0.00359572	0.0274094	2046.52	1634.5	1933.41	2218.2	2140.83	2044.42	1251.59	1622.39	996.183
A3_A3_vs_WT_N	SH3BP2	SH3BP2	187.036	0.423333	0.145436	2.91079	0.00360521	0.0274649	161.981	184.607	157.143	154.17	177.535	170.008	220.52	222.528	234.83
A3_A3_vs_WT_N	PRMT5	PRMT5	1604.12	-0.250651	0.0861197	-2.9105	0.00360849	0.0274731	1759.97	1697.2	1521.31	1584.64	1914.04	1773.08	1319.39	1452.54	1414.96
A3_A3_vs_WT_N	RPS5	RPS5	3857.79	-0.280544	0.0964348	-2.90916	0.00362398	0.0275742	4682.88	4285.2	3573.46	3512.5	4501.46	3837.94	3451.07	3460.67	3414.87
A3_A3_vs_WT_N	NDC1	NDC1	1296.97	-0.214445	0.0737295	-2.90854	0.00363121	0.0276123	1469.2	1327.45	1348.14	1287.67	1303.52	1366.28	1181.62	1195.7	1193.2
A3_A3_vs_WT_N	CASP2	CASP2	615.264	-0.305882	0.105178	-2.90823	0.0036348	0.0276227	754.756	618.187	618.03	595.484	665.115	676.977	531.397	508.414	569.02
A3_A3_vs_WT_N	DLG1	DLG1	302.941	-0.358625	0.123338	-2.90765	0.00364155	0.0276571	328.624	318.7	390.275	300.498	282.7	298.344	267.239	282.714	257.379
A3_A3_vs_WT_N	NPTX2	NPTX2	76.8899	-0.694547	0.238929	-2.90691	0.00365013	0.0277054	109.808	91.6429	77.7183	72.6851	98.2502	69.3778	65.6448	58.6008	48.2812
A3_A3_vs_WT_N	BCAS3	BCAS3	400.28	0.348301	0.119839	2.90641	0.00365605	0.0277165	382.291	437.372	338.775	337.14	331.719	295.998	481.058	458.335	539.837
A3_A3_vs_WT_N	PHF21A	PHF21A	421.014	0.356408	0.122625	2.90648	0.00365523	0.0277165	311.745	410.909	401.683	379.585	431.677	411.323	447.504	464.939	529.762
A3_A3_vs_WT_N	AP2S1	AP2S1	845.319	-0.280437	0.0965905	-2.90336	0.0036918	0.0279705	971.747	888.637	860.281	824.555	917.25	904.777	741.298	832.862	666.468
A3_A3_vs_WT_N	ARRDC3	ARRDC3	106.027	0.559849	0.192854	2.90297	0.00369642	0.0279824	72.9282	97.107	91.2607	96.6392	98.6823	111.055	135.589	116.411	134.572
A3_A3_vs_WT_N	DSG2	DSG2	2569.54	0.257464	0.0886935	2.90285	0.00369787	0.0279824	2112.32	2398.95	2605.07	2718.24	2220.13	2565.16	2724.01	2799.6	2982.43
A3_A3_vs_WT_N	LEPROT	LEPROT	472.658	-0.314055	0.108211	-2.90225	0.00370492	0.0280017	524.621	586.102	508.483	428.219	421.799	479.699	403.482	470.677	430.837
A3_A3_vs_WT_N	THAP11	THAP11	199.409	-0.494972	0.170537	-2.90243	0.0037028	0.0280017	277.729	234.788	170.757	202.63	234.193	188.93	161.069	170.317	154.265
A3_A3_vs_WT_N	B4GALT5	B4GALT5	738.784	-0.278158	0.0958503	-2.90201	0.0037078	0.0280065	865.541	793.082	773.75	765.664	680.138	764.57	665.014	730.088	611.207
A3_A3_vs_WT_N	UTP14A	UTP14A	845.137	-0.307912	0.106132	-2.90123	0.00371705	0.0280593	1073.4	781.362	857.043	869.222	952.681	885.125	735.605	741.033	710.758
A3_A3_vs_WT_N	PDE5A	PDE5A	217.248	0.44611	0.153779	2.90099	0.0037199	0.0280638	153.44	199.868	234.851	192.685	174.471	199.603	252.55	264.536	283.228
A3_A3_vs_WT_N	SNX12	SNX12	506.534	-0.320504	0.110502	-2.90043	0.00372647	0.0280964	641.586	545.517	506.187	513.351	487.026	509.821	488.611	454.363	412.345
A3_A3_vs_WT_N	CHST2	CHST2	44.6388	-0.871417	0.300583	-2.89909	0.00374251	0.0282002	59.8841	57.001	42.3992	48.2116	59.1818	47.5262	24.7843	35.842	26.9192
A3_A3_vs_WT_N	PUF60	PUF60	847.75	-0.331672	0.114441	-2.89818	0.00375331	0.0282645	1136.47	902.269	803.563	780.93	947.289	801.417	763.852	738.525	755.434
A3_A3_vs_WT_N	TBC1D9B	TBC1D9B	1193.93	-0.245736	0.0847982	-2.89789	0.00375684	0.028274	1375.18	1133.59	1234.54	1219.44	1327.56	1301.56	1054.93	1077.11	1021.45
A3_A3_vs_WT_N	ZNF195	ZNF195	194.816	0.479465	0.165494	2.89718	0.00376531	0.0283206	138.783	151.495	205.267	201.211	189.508	179.019	216.332	206.97	264.765
A3_A3_vs_WT_N	DEF8	DEF8	277.185	-0.425935	0.147132	-2.89491	0.00379262	0.0285047	313.733	312.045	278.992	246.084	348.596	320.278	243.597	239.49	191.849
A3_A3_vs_WT_N	MPDU1	MPDU1	328.633	-0.383025	0.132316	-2.89477	0.00379436	0.0285047	420.761	375.294	318.014	299.743	345.434	342.925	274.74	319.82	260.962
A3_A3_vs_WT_N	SPDL1	SPDL1	865.956	0.261582	0.0904102	2.89328	0.00381235	0.0286225	714.963	805.437	881.098	870.837	815.543	826.76	919.009	997.997	961.963
A3_A3_vs_WT_N	ELP2	ELP2	996.324	0.24807	0.0857464	2.89307	0.00381496	0.0286249	870.206	979.593	933.37	1000.48	933.778	942.402	1145.4	1005.35	1156.34
A3_A3_vs_WT_N	CNN2	CNN2	204.868	-0.497904	0.17215	-2.89226	0.00382476	0.0286608	239.722	203.387	180.281	231.44	274.116	272.902	151.805	178.098	112.064
A3_A3_vs_WT_N	DUS1L	DUS1L	523.194	-0.319874	0.110602	-2.89211	0.00382666	0.0286608	668.506	579.198	501.622	491.039	536.399	529.89	488.247	460.131	453.709
A3_A3_vs_WT_N	ERFE	ERFE	133.267	0.494034	0.170819	2.89215	0.00382614	0.0286608	116.753	141.946	111.08	91.7938	106.721	107.664	176.014	166.179	181.257
A3_A3_vs_WT_N	ABI2	ABI2	849.787	0.286689	0.099192	2.89024	0.00384944	0.0287967	723.842	790.512	834.06	809.125	816.919	809.416	968.574	824.044	1071.59
A3_A3_vs_WT_N	UQCRFS1	UQCRFS1	651.296	-0.27308	0.0944821	-2.89029	0.00384892	0.0287967	751.07	673.601	674.324	648.367	732.415	645.978	600.207	575.343	560.359
A3_A3_vs_WT_N	PTPRG	PTPRG	450.288	0.296805	0.102743	2.88882	0.00386688	0.0289098	399.898	440.98	458.841	394.241	357.677	404.29	544.533	526.393	525.736
A3_A3_vs_WT_N	ICAM3	ICAM3	83.9279	-0.615666	0.21318	-2.88801	0.00387682	0.0289334	108.637	89.3479	97.3755	89.7093	88.3633	89.4777	71.5652	64.9949	55.8805
A3_A3_vs_WT_N	OARD1	OARD1	187.649	0.444966	0.154074	2.888	0.003877	0.0289334	135.163	161.254	177.149	193.153	170.298	208.245	209.296	204.959	229.324
A3_A3_vs_WT_N	RABL6	RABL6	929.155	-0.272194	0.0942437	-2.88819	0.00387468	0.0289334	1118.7	965.323	947.513	871.52	1037.56	911.987	830.797	873.147	805.848
A3_A3_vs_WT_N	POC5	POC5	127.986	0.529508	0.183409	2.88703	0.00388892	0.0289876	87.4387	117.524	123.286	111.279	118.031	120.038	144.93	148.644	180.707
A3_A3_vs_WT_N	SCFD1	SCFD1	573.034	0.347301	0.120295	2.88707	0.00388849	0.0289876	460.996	482.171	606.543	623.11	490.952	525.616	642.323	612.95	712.644
A3_A3_vs_WT_N	H2AZ2	H2AZ2	1404.33	-0.209819	0.0727357	-2.88468	0.00391808	0.0291875	1599.1	1521.55	1471.35	1344.99	1364.1	1366.44	1246.25	1357.95	1367.28
A3_A3_vs_WT_N	ALDH3A2	ALDH3A2	615.411	-0.274884	0.0953724	-2.88222	0.00394882	0.0293988	666.208	604.835	661.177	649.225	682.079	679.686	519.233	577.879	498.38
A3_A3_vs_WT_N	SLC6A9	SLC6A9	391.974	0.402427	0.139658	2.88152	0.00395763	0.0294469	334.931	487.794	370.758	280.724	259.025	211.63	552.193	483.674	547.032
A3_A3_vs_WT_N	ZBTB2	ZBTB2	254.108	0.379728	0.131796	2.88119	0.00396177	0.02946	228.428	237.785	244.592	202.254	243.29	206.135	301.17	285.006	338.31
A3_A3_vs_WT_N	CLIP4	CLIP4	209.236	0.398436	0.138314	2.88066	0.00396847	0.0294922	172.806	183.831	210.074	186.383	199.057	185.372	246.395	243.869	255.333
A3_A3_vs_WT_N	CSNK1E	CSNK1E	2227.14	0.205754	0.0714496	2.87971	0.00398037	0.0295454	2116.23	2339.21	2013.69	1981.14	2100.47	2025.47	2559.73	2428.34	2479.98
A3_A3_vs_WT_N	SZRD1	SZRD1	1221.36	-0.274651	0.0953723	-2.87977	0.00397961	0.0295454	1482.17	1324.79	1149.13	1158.86	1322.36	1283.04	1089.21	1154.3	1028.36
A3_A3_vs_WT_N	GTF3C5	GTF3C5	745.823	-0.271183	0.094185	-2.87926	0.00398607	0.0295701	862.197	832.977	704.928	746.625	805.091	769.77	688.239	647.932	654.645
A3_A3_vs_WT_N	CNOT10	CNOT10	667.16	0.268241	0.093234	2.87707	0.00401386	0.0297585	600.389	628.341	618.961	640.536	644.954	646.193	744.799	669.319	810.95
A3_A3_vs_WT_N	DYNC1LI1	DYNC1LI1	606.499	0.272589	0.0947972	2.8755	0.00403393	0.0298895	553.285	573.829	568.545	597.606	547.106	568.601	622.309	698.487	728.729
A3_A3_vs_WT_N	ACTN1	ACTN1	717.487	-0.289163	0.100588	-2.87474	0.00404359	0.0299433	872.573	725.887	709.72	698.852	791.921	770.304	592.439	642.267	653.419
A3_A3_vs_WT_N	MBD5	MBD5	156.667	0.506741	0.176298	2.87435	0.00404866	0.02996	96.2622	131.369	141.996	162.214	168.726	184.949	184.196	148.975	191.312
A3_A3_vs_WT_N	TRAF3IP3	TRAF3IP3	90.3573	0.628423	0.218643	2.87419	0.00405066	0.02996	87.4248	62.906	62.4537	90.1751	107.773	76.5422	98.2448	113.318	114.378
A3_A3_vs_WT_N	MPP2	MPP2	379.534	-0.336496	0.117127	-2.87292	0.00406699	0.0300401	461.158	401.725	380.452	390.65	395.339	401.206	312.727	365.851	306.694
A3_A3_vs_WT_N	RAB18	RAB18	556.384	0.292456	0.101797	2.87293	0.00406687	0.0300401	524.145	513.133	573.74	500.879	465.152	461.062	719.04	591.588	658.719
A3_A3_vs_WT_N	TOMM6	TOMM6	850.171	-0.234461	0.0816146	-2.87278	0.00406873	0.0300401	911.77	882.64	879.613	872.668	883.933	947.761	733.571	786.357	753.227
A3_A3_vs_WT_N	LOC124904646	LOC124904646	259.058	-0.370053	0.128872	-2.87147	0.00408573	0.0301298	297.406	283.704	270.737	249.053	295.37	275.874	223.777	227.878	207.726
A3_A3_vs_WT_N	RAB5IF	RAB5IF	486.381	-0.365052	0.127124	-2.87163	0.00408367	0.0301298	620.378	495.673	468.773	445.692	582.243	534.368	385.19	444.862	400.249
A3_A3_vs_WT_N	CARS2	CARS2	248.714	-0.416601	0.145129	-2.87057	0.00409735	0.0301976	337.056	267.349	249.388	235.868	281.427	228.234	220.852	210.44	207.813
A3_A3_vs_WT_N	SFRP1	SFRP1	240.504	-0.401822	0.140037	-2.8694	0.00411249	0.0302788	282.241	257.799	254.573	256.587	260.142	251.374	202.672	231.037	168.113
A3_A3_vs_WT_N	SLC19A1	SLC19A1	341.244	-0.382671	0.133365	-2.86934	0.00411323	0.0302788	419.143	408.397	312.618	331.644	384.454	339.254	315.922	261.596	298.169
A3_A3_vs_WT_N	SNRPA	SNRPA	768.184	0.298695	0.104113	2.86894	0.00411848	0.0302996	715.252	787.27	658.205	634.592	729.787	726.966	853.179	807.786	1000.61
A3_A3_vs_WT_N	ZFP62	ZFP62	387.971	0.346923	0.12102	2.86666	0.00414834	0.0305012	319.078	353.431	376.9	385.712	380.368	342.391	505.495	393.723	434.645
A3_A3_vs_WT_N	UACA	UACA	734.039	0.37592	0.131189	2.86549	0.00416362	0.0305955	568.559	543.967	853.382	757.802	665.702	672.688	823.702	871.181	849.366
A3_A3_vs_WT_N	ND6	ND6	5240.16	0.59115	0.206318	2.86524	0.00416691	0.0306016	3239.65	4624.16	4477.54	6761.68	4401.62	5063.68	5733.21	6075.37	6784.49
A3_A3_vs_WT_N	SNAP91	SNAP91	46.5747	0.834574	0.291298	2.86502	0.00416981	0.0306049	44.0766	39.3308	24.3473	38.2848	39.5785	39.5669	70.0414	51.809	72.1374
A3_A3_vs_WT_N	CA5B	CA5B	54.3465	0.896513	0.312987	2.86438	0.00417827	0.0306488	27.3347	26.6305	62.0895	63.9281	54.7625	41.2177	78.7119	64.2681	70.1759
A3_A3_vs_WT_N	SLC25A36	SLC25A36	1144.98	0.294452	0.102897	2.86161	0.00421497	0.0308999	889.845	1071.61	1227.39	1128.2	970.36	1109.61	1347.42	1250.53	1309.85
A3_A3_vs_WT_N	ANO6	ANO6	582.42	0.27008	0.0943974	2.86109	0.00422188	0.0309323	487.309	543.134	575.283	563.825	559.874	576.445	648.852	628.019	659.037
A3_A3_vs_WT_N	SYNM	SYNM	301.623	-0.40671	0.142193	-2.86027	0.00423281	0.0309941	399.239	271.77	332.325	316.319	304.034	336.857	275.277	236.898	241.886
A3_A3_vs_WT_N	RYBP	RYBP	485.846	0.284805	0.0996073	2.85928	0.00424599	0.0310724	415.065	458.369	470.468	462.522	481.364	447.624	556.023	520.089	561.09
A3_A3_vs_WT_N	LOC124904176	LOC124904176	103.835	-0.572129	0.200177	-2.85812	0.00426163	0.0311564	106.341	119.41	120.389	103.32	110.947	140.903	75.2023	84.8785	73.1257
A3_A3_vs_WT_N	MAP3K20	MAP3K20	485.565	0.280668	0.0982027	2.85805	0.00426248	0.0311564	438.823	459.273	449.271	462.411	469.715	453.076	521.109	530.445	585.958
A3_A3_vs_WT_N	EGFR	EGFR	249.338	0.400777	0.140253	2.85752	0.00426961	0.0311902	214.16	203.655	239.013	252.53	205.393	263.128	266.663	318.048	281.45
A3_A3_vs_WT_N	PIEZO1	PIEZO1	464.903	0.285238	0.0998402	2.85695	0.00427734	0.0312283	437.035	455.944	461.007	378.67	405.086	396.909	583.176	513.232	553.065
A3_A3_vs_WT_N	DGKZ	DGKZ	367.329	-0.343383	0.120245	-2.8557	0.00429418	0.0313146	426.451	434.88	370.351	345.921	374.771	381.854	367.153	301.092	303.486
A3_A3_vs_WT_N	TAF3	TAF3	270.374	0.348743	0.122115	2.85587	0.00429197	0.0313146	238.127	256.131	227.537	265.153	266.882	258.364	310.566	296.617	313.989
A3_A3_vs_WT_N	FUBP3	FUBP3	1073.98	-0.228834	0.0801599	-2.85472	0.00430755	0.0313753	1160.5	1103.33	1177.94	1088.65	1181.6	1019.28	987.75	974.77	972.034
A3_A3_vs_WT_N	TMEM267	TMEM267	93.6969	0.585508	0.2051	2.85475	0.00430714	0.0313753	70.2685	90.7382	77.9507	76.3124	95.1547	72.4414	113.094	132.541	114.771
A3_A3_vs_WT_N	SEMA6A	SEMA6A	398.01	0.328529	0.115118	2.85385	0.00431927	0.0314275	399.071	371.191	368.616	367.997	322.115	324.302	466.776	427.949	534.07
A3_A3_vs_WT_N	SETD7	SETD7	1698.1	0.2261	0.0792274	2.85382	0.00431976	0.0314275	1472.61	1762.29	1746.49	1502.75	1493.51	1476.38	1937.7	1865.82	2025.35
A3_A3_vs_WT_N	ZNF37BP	ZNF37BP	439.871	0.389152	0.136377	2.8535	0.00432407	0.0314404	346.858	382.28	498.181	425.496	340.64	361.53	604.821	487.694	511.342
A3_A3_vs_WT_N	RPS27L	RPS27L	272.141	-0.384147	0.134633	-2.85328	0.00432701	0.0314434	318.001	277.05	303.092	286.747	288.848	287.496	201.111	269.304	217.615
A3_A3_vs_WT_N	SHQ1	SHQ1	368.301	-0.340959	0.11951	-2.85298	0.00433108	0.0314546	454.82	369.105	353.424	398.999	411.466	398.379	318.321	297.105	313.088
A3_A3_vs_WT_N	DGLUCY	DGLUCY	91.1195	-0.596431	0.209158	-2.85159	0.00435016	0.0315677	116.704	88.6865	118.375	103.813	84.6992	95.0691	68.1633	69.8268	74.7393
A3_A3_vs_WT_N	ZMYM2	ZMYM2	563.027	0.384798	0.134947	2.85147	0.00435172	0.0315677	445.221	454.269	607.267	628.154	438.818	528.926	710.909	611.402	642.275
A3_A3_vs_WT_N	MRPS34	MRPS34	704.923	-0.323612	0.113568	-2.8495	0.00437885	0.0317276	919.544	720.752	691.664	660.287	795.886	694.556	661.524	590.132	609.96
A3_A3_vs_WT_N	RAD23B	RAD23B	4027.23	0.161995	0.0568478	2.84962	0.00437713	0.0317276	3789.53	3869.19	3895.71	3990.6	3827.79	3943.51	4171.78	4426.16	4330.79
A3_A3_vs_WT_N	ARHGEF26	ARHGEF26	227.146	-0.43494	0.152688	-2.84855	0.00439195	0.0318039	270.02	232.135	283.343	214.6	198.555	265.756	196.602	214.31	168.994
A3_A3_vs_WT_N	CLN6	CLN6	355.367	-0.353115	0.123973	-2.84832	0.00439513	0.0318085	476.699	386.413	359.878	329.311	357.37	332.142	325.103	299.176	332.207
A3_A3_vs_WT_N	SYNJ2	SYNJ2	221.778	0.399705	0.140427	2.84636	0.00442217	0.0319856	187.146	183.234	206.093	249.036	191.882	219.222	245.553	256.815	257.024
A3_A3_vs_WT_N	RCHY1	RCHY1	405.255	0.300729	0.105672	2.84587	0.00442903	0.0320166	346.537	363.657	367.078	429.919	391.008	422.414	461.99	419.06	445.634
A3_A3_vs_WT_N	CCDC115	CCDC115	128.727	-0.523646	0.18411	-2.84421	0.00445219	0.0321653	170.597	125.232	128.305	136.997	154.742	148.088	95.6782	106.098	92.81
A3_A3_vs_WT_N	EPRS1	EPRS1	3602.25	0.250014	0.0879191	2.84368	0.00445952	0.0321996	3087.67	3295.68	3977.75	3526.24	3110.43	3105.55	4106.76	3931.3	4278.85
A3_A3_vs_WT_N	ZNF121	ZNF121	410.269	0.349926	0.123108	2.84244	0.00447692	0.0323065	301.945	390.473	401.643	443.09	362.778	396.739	481.549	471.194	443.009
A3_A3_vs_WT_N	PRDX6	PRDX6	2738.29	-0.229243	0.0806785	-2.84143	0.00449111	0.0323901	3131.95	2895.18	2587.71	2801.71	3012.2	2864.66	2456.44	2629.82	2264.96
A3_A3_vs_WT_N	COQ10B	COQ10B	164.781	0.468002	0.164764	2.84043	0.00450521	0.032473	139.432	129.547	137.796	179.094	144.867	190.599	171.757	177.15	212.79
A3_A3_vs_WT_N	RPL26L1	RPL26L1	738.374	-0.264031	0.0929862	-2.83947	0.00451888	0.0325527	838.069	735.316	760.956	746.797	830.186	791.301	638.496	695.304	608.938
A3_A3_vs_WT_N	IGF2R	IGF2R	2090	0.242999	0.0855883	2.83916	0.00452325	0.0325653	1766.4	2140.92	2013.39	2018.62	1877.88	1982.25	2284.07	2156.21	2570.24
A3_A3_vs_WT_N	TRAPPC2	TRAPPC2	207.629	0.426579	0.150283	2.83851	0.00453246	0.0326128	174.407	163.155	199.01	185.891	204.336	223.38	232.314	214.035	272.13
A3_A3_vs_WT_N	LRIG3	LRIG3	273.326	0.362801	0.127843	2.83786	0.00454166	0.03266	237.201	217.797	239.228	308.244	271.962	294.167	275.511	291.078	324.75
A3_A3_vs_WT_N	EPOP	EPOP	104.431	-0.570844	0.201171	-2.83761	0.00454532	0.0326675	122.032	110.91	126.099	96.7786	134.215	108.373	74.1593	92.5622	74.7476
A3_A3_vs_WT_N	C19orf54	C19orf54	266.52	0.423666	0.149314	2.83742	0.00454798	0.0326678	258.387	234.237	203.644	253.618	221.939	292.815	294.435	274.289	365.318
A3_A3_vs_WT_N	SRRM2	SRRM2	3241.16	-0.192704	0.0679647	-2.83536	0.00457742	0.0328603	3462.08	3295.79	3349.17	3310.38	3290.1	3622.11	2923.83	2788.94	3128.07
A3_A3_vs_WT_N	DYRK1A	DYRK1A	842.047	0.269016	0.094916	2.83425	0.00459328	0.0329246	728.827	779.325	843.652	836.851	801.662	756.708	968.557	841.706	1021.14
A3_A3_vs_WT_N	ILF2	ILF2	3921.63	-0.173188	0.0611023	-2.83439	0.00459132	0.0329246	4213.35	4046.26	3932.92	3952.4	4223.36	4112.47	3655.17	3698.1	3460.68
A3_A3_vs_WT_N	TRMT11	TRMT11	239.362	0.494999	0.174653	2.83418	0.00459432	0.0329246	169.589	181.94	255.199	298.477	200.13	196.57	282.412	275.549	294.394
A3_A3_vs_WT_N	C17orf80	C17orf80	443.533	0.32711	0.115434	2.83374	0.00460074	0.0329517	405.169	369.377	425.817	498.343	401.522	388.322	478.518	513.846	510.887
A3_A3_vs_WT_N	ANKRD11	ANKRD11	1312.79	0.26018	0.0918288	2.83331	0.0046068	0.0329572	1162.08	1326.12	1308.67	1195.42	1222.14	1052.16	1478.53	1388.07	1681.89
A3_A3_vs_WT_N	ARID5B	ARID5B	358.586	0.376817	0.132993	2.83336	0.00460611	0.0329572	284.629	353.813	323.105	378.293	320.929	316.034	395.624	368.867	485.977
A3_A3_vs_WT_N	CCDC25	CCDC25	391.905	0.345115	0.121863	2.832	0.00462578	0.0330739	309.753	365.811	396.174	418.852	338.624	336.744	450.056	449.165	461.966
A3_A3_vs_WT_N	FAM76B	FAM76B	203.113	0.40581	0.143353	2.83084	0.00464254	0.0331747	174.018	164.638	207.061	177.585	193.737	191.989	235.098	231.353	252.539
A3_A3_vs_WT_N	CUL3	CUL3	878.419	-0.298214	0.10536	-2.83044	0.00464839	0.0331975	1041.58	789.278	989.12	992.328	922.148	881.901	745.408	826.069	717.943
A3_A3_vs_WT_N	NSD1	NSD1	2071.74	0.226818	0.0801544	2.82976	0.00465823	0.0332486	1959.5	1863.77	2045.04	2024.65	1999.77	1889.96	2216.87	2097.09	2549.03
A3_A3_vs_WT_N	CMIP	CMIP	295.381	0.348053	0.123078	2.8279	0.00468546	0.0334238	239.007	288.508	255.894	297.008	272.812	304.958	327.167	347.745	325.334
A3_A3_vs_WT_N	ZNF140	ZNF140	133.124	0.483677	0.17109	2.82704	0.00469809	0.0334948	123.96	111.777	104.011	136.063	125.683	121.265	141.336	166.941	167.078
A3_A3_vs_WT_N	BRI3BP	BRI3BP	641.054	-0.290378	0.102728	-2.82667	0.00470346	0.033496	763.535	632.705	636.774	711.902	648.414	715.991	588.342	511.796	560.028
A3_A3_vs_WT_N	CYB561A3	CYB561A3	193.521	-0.439745	0.155605	-2.82603	0.00471287	0.033496	200.382	241.281	204.506	183.09	221.296	212.057	183.122	149.645	146.311
A3_A3_vs_WT_N	FAM32A	FAM32A	401.543	-0.33895	0.119928	-2.82627	0.00470935	0.033496	493.701	386.528	441.016	393.265	459.353	397.978	363.274	351.854	326.913
A3_A3_vs_WT_N	PIGA	PIGA	315.917	0.380408	0.134604	2.82612	0.00471157	0.033496	266.3	284.528	294.854	334.481	235.079	327.577	367.688	353.092	379.649
A3_A3_vs_WT_N	PPM1F	PPM1F	527.62	-0.308157	0.109041	-2.82608	0.0047122	0.033496	656.983	533.552	552.657	484.838	575.467	538.898	448.425	468.917	488.843
A3_A3_vs_WT_N	TAX1BP1	TAX1BP1	1172.14	0.257746	0.0912075	2.82593	0.00471441	0.033496	1003.99	1002.77	1232.05	1242.47	1085.1	1115.89	1285.89	1292.22	1288.87
A3_A3_vs_WT_N	NF1	NF1	1052.25	0.298419	0.105631	2.82511	0.00472644	0.0335623	845.981	1030.07	1028.02	1102.42	868.849	1022.12	1192.52	1080.66	1299.61
A3_A3_vs_WT_N	FAM78A	FAM78A	49.0729	-0.771038	0.273059	-2.82371	0.00474718	0.0336904	61.0575	56.0692	58.4328	53.5919	52.0169	57.7739	28.9896	39.3674	34.357
A3_A3_vs_WT_N	SPAG5	SPAG5	880.253	-0.243996	0.0864183	-2.82343	0.00475125	0.0337001	888.806	912.004	902.47	936.548	986.588	1012.45	795.562	800.959	686.889
A3_A3_vs_WT_N	FBXL18	FBXL18	176.778	-0.439341	0.155644	-2.82273	0.00476166	0.0337546	204.907	198.63	180.541	213.432	193.341	168.447	137.556	138.33	155.819
A3_A3_vs_WT_N	HUWE1	HUWE1	5305.66	0.199241	0.0705956	2.82229	0.00476818	0.0337816	4466.66	5318.4	5070.27	5273.96	5125.41	5435.47	5517.69	5610.91	5932.15
A3_A3_vs_WT_N	OPA3	OPA3	219.559	-0.439009	0.155561	-2.8221	0.00477097	0.0337822	291.945	235.6	204.26	208.407	248.415	247.884	163.726	194.705	181.092
A3_A3_vs_WT_N	EARS2	EARS2	254.662	-0.470584	0.16679	-2.82142	0.00478115	0.0338245	364.327	213.801	289.074	240.891	295.986	264.165	196.512	206.225	220.974
A3_A3_vs_WT_N	PRRG1	PRRG1	273.919	0.347674	0.12323	2.82134	0.00478239	0.0338245	243.825	265.982	250.725	229.72	240.906	264.776	315.862	313.648	339.829
A3_A3_vs_WT_N	MED24	MED24	519.106	-0.316947	0.112351	-2.82105	0.00478672	0.0338359	615.453	547.369	489.252	496.893	582.649	613.734	447.183	450.347	429.073
A3_A3_vs_WT_N	DENND4A	DENND4A	386.324	0.450004	0.159547	2.82051	0.00479472	0.0338732	262.733	351.159	379.035	477.821	296.857	351.829	400.953	485.423	471.11
A3_A3_vs_WT_N	PDIK1L	PDIK1L	126.656	0.481812	0.170907	2.81915	0.00481517	0.0339985	117.62	105.718	112.18	120.169	101.076	115.419	147.465	160.024	160.232
A3_A3_vs_WT_N	DDR2	DDR2	774.461	0.725189	0.257359	2.81781	0.00483518	0.0341204	436.598	836.259	716.424	666.544	541.843	482.183	1057.8	1005.87	1226.63
A3_A3_vs_WT_N	ENTPD5	ENTPD5	255.593	0.380249	0.134969	2.8173	0.00484292	0.0341556	218.024	246.865	220.275	244.512	215.396	262.312	295.665	268.999	328.289
A3_A3_vs_WT_N	DAXX	DAXX	829.211	-0.25284	0.0897717	-2.81648	0.00485536	0.034224	911.698	869.226	823.958	934.812	928.959	807.8	764.514	714.394	707.538
A3_A3_vs_WT_N	GPRIN1	GPRIN1	193.189	-0.455572	0.161791	-2.81581	0.00486547	0.034268	276.761	213.963	196.376	183.776	199.478	168.023	161.607	152.045	186.675
A3_A3_vs_WT_N	ZC3H18	ZC3H18	465.104	-0.316037	0.112241	-2.8157	0.00486712	0.034268	585.158	463.985	507.743	424.811	486.801	469.746	428.605	426.352	392.73
A3_A3_vs_WT_N	PDZRN3	PDZRN3	40.2187	-0.937393	0.332952	-2.8154	0.00487164	0.0342805	70.0127	42.9391	44.5916	29.7553	47.1645	45.5279	32.6646	27.7156	21.5967
A3_A3_vs_WT_N	HAUS4	HAUS4	336.35	0.355131	0.126163	2.81487	0.00487976	0.0343182	287.045	304.964	336.797	290.891	303.138	317.773	395.922	340.373	450.243
A3_A3_vs_WT_N	TSR2	TSR2	619.826	-0.31518	0.112006	-2.81395	0.00489365	0.0343965	760.52	639.268	594.791	592.806	743.663	645.056	546.153	508.316	547.861
A3_A3_vs_WT_N	DPF3	DPF3	36.3574	-0.927687	0.329728	-2.81349	0.00490063	0.0344261	38.9963	40.1312	44.2419	46.1582	49.5417	43.3636	15.197	24.2506	25.3358
A3_A3_vs_WT_N	APOOL	APOOL	484.526	0.299815	0.106611	2.81224	0.00491977	0.0345411	403.547	442.888	476.507	508.332	431.918	468.963	515.706	576.876	535.999
A3_A3_vs_WT_N	COPB1	COPB1	1743.25	0.188876	0.0671983	2.81072	0.00494308	0.0346851	1589.5	1706.09	1674.23	1711.89	1686.4	1653	1834.58	1955.85	1877.72
A3_A3_vs_WT_N	CENPB	CENPB	726.442	-0.25496	0.0907378	-2.80985	0.00495638	0.0347075	867.612	759.377	765.994	735.757	712.672	692.416	627.298	687.895	688.958
A3_A3_vs_WT_N	FOXN3	FOXN3	524.546	0.276273	0.0983106	2.81021	0.00495092	0.0347075	459.036	476.229	491.645	516.444	503.369	547.131	582.034	532.268	612.76
A3_A3_vs_WT_N	NR2F6	NR2F6	198.54	-0.435659	0.155051	-2.80979	0.00495741	0.0347075	266.828	225.625	194.521	183.226	223.751	185.041	165.131	174.732	168.002
A3_A3_vs_WT_N	SMURF2	SMURF2	407.056	-0.320341	0.113997	-2.81009	0.0049527	0.0347075	459.944	419.884	496.849	386.924	413.814	386.172	405.249	362.398	332.268
A3_A3_vs_WT_N	AK1	AK1	245.38	-0.434524	0.154685	-2.80909	0.00496823	0.0347636	338.599	262.452	224.425	236.534	252.841	282.57	195.463	221.96	193.579
A3_A3_vs_WT_N	RPL39	RPL39	9251.31	-0.222648	0.0792982	-2.80773	0.00498915	0.0348904	11359.9	9712.49	10422	7896.88	9296.22	7587.96	9100.97	8750.76	9134.63
A3_A3_vs_WT_N	AKT1S1	AKT1S1	434.63	-0.32212	0.114752	-2.80709	0.00499907	0.0349331	486.805	501.877	412.095	436.326	454.719	497.016	360.489	410.49	351.856
A3_A3_vs_WT_N	MIR99AHG	MIR99AHG	32.5592	1.02996	0.366953	2.8068	0.00500368	0.0349331	11.2129	19.917	32.2807	36.7896	27.5799	34.6865	38.0642	41.3765	51.1251
A3_A3_vs_WT_N	SLC39A1	SLC39A1	956.473	-0.275854	0.0982761	-2.80693	0.00500167	0.0349331	1081.34	1011.09	896.887	937.404	1185.94	1025.56	833.041	825.268	811.734
A3_A3_vs_WT_N	UCHL3	UCHL3	448.498	0.308786	0.110042	2.80608	0.00501483	0.0349914	382.53	406.768	456.803	440.712	369.815	437.858	508.894	498.389	534.716
A3_A3_vs_WT_N	UHRF1	UHRF1	1665.76	-0.277598	0.0990003	-2.80401	0.00504707	0.0351966	2146.63	1593.13	1692.79	1709.2	1771.75	1600.77	1578.3	1399.5	1499.79
A3_A3_vs_WT_N	EXOSC3	EXOSC3	248.804	-0.401711	0.143294	-2.80341	0.00505656	0.0352278	311.377	270.76	261.529	265.952	245.354	246.238	195.43	188.568	254.031
A3_A3_vs_WT_N	PPP2R5D	PPP2R5D	763.353	-0.274924	0.09807	-2.80334	0.00505755	0.0352278	817.571	775.523	751.671	807.152	891.259	887.831	624.445	732.87	581.852
A3_A3_vs_WT_N	TMEM65	TMEM65	826.114	0.254802	0.0908973	2.80319	0.00506003	0.0352278	722.666	833.075	851.081	754.586	716.4	684.395	906.349	951.935	1014.54
A3_A3_vs_WT_N	TBX3	TBX3	272.88	-0.373339	0.133196	-2.80292	0.00506415	0.0352368	351.607	301.729	277.877	271.64	283.715	250.986	241.209	218.238	258.924
A3_A3_vs_WT_N	PLAGL2	PLAGL2	582.331	0.273726	0.0976675	2.80263	0.00506875	0.0352491	571.565	566.084	477.157	579.221	542.308	549.178	636.539	646.882	672.048
A3_A3_vs_WT_N	KDM4A	KDM4A	1452.62	0.224505	0.0801239	2.80197	0.00507913	0.0352817	1355.24	1477.24	1342.78	1376.99	1369.59	1269.99	1603.33	1515.14	1763.29
A3_A3_vs_WT_N	NDUFAF8	NDUFAF8	128.311	-0.498203	0.177816	-2.80179	0.00508195	0.0352817	164.045	135.419	147.418	113.636	132.161	146.55	106.628	107.693	101.248
A3_A3_vs_WT_N	PACC1	PACC1	242.263	0.393489	0.14044	2.80183	0.0050813	0.0352817	242.808	219.065	170.577	230.715	246.57	238.176	272.458	274.59	285.411
A3_A3_vs_WT_N	PALB2	PALB2	242.388	0.37269	0.133165	2.79871	0.00513079	0.0356009	218.442	204.67	218.722	234.024	232.362	244.219	290.076	241.844	297.131
A3_A3_vs_WT_N	POMP	POMP	775.513	-0.274281	0.0980273	-2.798	0.00514194	0.0356584	790.449	731.592	844.104	912.531	872.695	873.9	672.881	712.411	569.051
A3_A3_vs_WT_N	PCYT2	PCYT2	163.854	-0.505744	0.180812	-2.79707	0.00515683	0.0357417	237.046	150.4	161.904	169.948	178.934	190.71	122.166	138.217	125.366
A3_A3_vs_WT_N	DPYSL2	DPYSL2	399.534	-0.332966	0.119122	-2.79516	0.00518744	0.0359339	477.076	399.496	401.293	399.474	438.361	466.208	341.68	366.329	305.889
A3_A3_vs_WT_N	BMS1	BMS1	1446.59	-0.240633	0.0861294	-2.79385	0.00520843	0.0360593	1525.53	1431.15	1702.63	1491.19	1594.39	1334.62	1289.27	1333.61	1316.91
A3_A3_vs_WT_N	RFX3	RFX3	102.922	0.591642	0.211794	2.79348	0.00521446	0.036081	58.4338	103.266	85.364	103.128	98.9695	101.933	122.172	113.252	139.778
A3_A3_vs_WT_N	TOMM22	TOMM22	965.688	-0.261419	0.0935918	-2.79318	0.00521925	0.036094	1170.18	1004.37	943.954	930.004	1035.71	1005.05	826.944	919.584	855.39
A3_A3_vs_WT_N	IPMK	IPMK	258.322	0.368673	0.131999	2.79299	0.00522234	0.0360954	210.147	256.807	213.556	266.094	237.5	258.187	308.059	295.955	278.598
A3_A3_vs_WT_N	ISOC2	ISOC2	241.014	-0.448705	0.160709	-2.79203	0.00523791	0.0361027	267.984	251.822	253.44	232.195	313.293	282.589	160.393	238.582	168.827
A3_A3_vs_WT_N	MAP3K11	MAP3K11	172.258	-0.506667	0.181446	-2.79238	0.00523217	0.0361027	256.815	194.932	152.68	185.412	178.259	157.492	148.164	125.796	150.775
A3_A3_vs_WT_N	PDZD8	PDZD8	844.584	0.245058	0.0877668	2.79215	0.00523593	0.0361027	741.47	787.82	887.932	765.728	757.53	799.854	963.197	915.956	981.766
A3_A3_vs_WT_N	SELENOI	SELENOI	1058.02	0.244846	0.0876885	2.79223	0.00523466	0.0361027	902.843	1018.93	1044.19	1103.47	923.987	1013.45	1160.27	1151.58	1203.48
A3_A3_vs_WT_N	ZNF766	ZNF766	111.857	0.53142	0.19032	2.79225	0.00523425	0.0361027	82.908	84.037	108.828	124.474	97.9709	111.638	137.717	131.685	127.457
A3_A3_vs_WT_N	NBL1	NBL1	189.42	-0.417761	0.14974	-2.78991	0.00527224	0.0363192	241.769	225.85	186.109	174.436	190.492	195.746	163.98	166.407	159.99
A3_A3_vs_WT_N	ZNF184	ZNF184	147.417	0.482256	0.172875	2.78962	0.00527695	0.0363316	122.885	102.187	144.46	154.18	129.738	160.901	168.821	167.666	175.919
A3_A3_vs_WT_N	FAM219A	FAM219A	470.66	0.293522	0.105236	2.78917	0.00528436	0.0363624	405.386	475.147	442.675	446.884	431.011	410.282	520.16	517.748	586.652
A3_A3_vs_WT_N	ELAVL2	ELAVL2	111.569	0.530398	0.190213	2.78844	0.00529621	0.0363837	80.5977	98.9477	95.3861	122.035	94.81	113.732	121.239	144.578	132.795
A3_A3_vs_WT_N	TAF6L	TAF6L	110.077	-0.528216	0.18941	-2.78875	0.0052912	0.0363837	137.247	114.739	115.384	110.798	122.564	135.793	88.8306	81.7288	83.6102
A3_A3_vs_WT_N	TMEM127	TMEM127	229.875	-0.396648	0.142244	-2.7885	0.00529533	0.0363837	298.5	254.461	225.635	216.872	251.642	230.229	202.457	199.914	189.169
A3_A3_vs_WT_N	PRMT6	PRMT6	396.572	-0.321558	0.115327	-2.78822	0.00529986	0.0363887	505.27	444.466	391.109	361.574	390.707	402.609	360.49	357.574	355.345
A3_A3_vs_WT_N	SRGAP2D	SRGAP2D	57.5985	0.863708	0.309858	2.78743	0.0053128	0.0364574	22.1096	60.3935	52.7955	49.3386	38.0334	47.9592	103.532	63.9731	80.2509
A3_A3_vs_WT_N	CFL2	CFL2	1080.5	0.224682	0.0806198	2.78693	0.00532093	0.036473	953.085	1080.36	1048.54	995.654	981.174	1061	1206.1	1247.59	1151.03
A3_A3_vs_WT_N	LAMA1	LAMA1	297.037	0.367403	0.131823	2.7871	0.00531822	0.036473	260.238	261.763	284.5	278.041	268.007	282.135	346.166	291.294	401.192
A3_A3_vs_WT_N	HEG1	HEG1	323.224	0.331894	0.119151	2.78548	0.00534479	0.0366163	267.767	317.03	304.669	324.885	295.385	277.892	367.342	366.819	387.227
A3_A3_vs_WT_N	GDE1	GDE1	703.653	-0.271249	0.0974239	-2.78422	0.00536567	0.0366585	798.019	756.298	658.092	720.467	792.569	771.924	586.818	656.38	592.306
A3_A3_vs_WT_N	PDP1	PDP1	231.658	0.377042	0.135415	2.78435	0.00536347	0.0366585	217.634	218.429	206.462	209.657	200.613	197.748	315.409	253.087	265.879
A3_A3_vs_WT_N	PGGHG	PGGHG	37.6581	0.878783	0.315609	2.78441	0.0053626	0.0366585	27.3099	30.7084	22.469	34.8481	36.2109	38.9206	62.51	43.5147	42.4315
A3_A3_vs_WT_N	SCRN2	SCRN2	116.817	0.509039	0.182787	2.78487	0.00535484	0.0366585	102.971	104.594	88.6611	114.173	106.985	111.596	126.236	136.074	160.058
A3_A3_vs_WT_N	TIMM13	TIMM13	401.27	-0.321643	0.115503	-2.7847	0.0053577	0.0366585	501.413	427.771	452.196	331.645	411.295	383.86	383.073	346.437	373.742
A3_A3_vs_WT_N	DUSP8	DUSP8	112.234	0.554273	0.199131	2.78346	0.0053783	0.0366743	75.4674	117.229	100.288	108.841	94.0296	81.4753	149.941	150.148	132.689
A3_A3_vs_WT_N	LOC100421372	LOC100421372	669.029	0.264481	0.0950121	2.78366	0.00537498	0.0366743	674.802	589.88	663.169	585.643	581.604	614.887	748.439	724.214	838.619
A3_A3_vs_WT_N	NOP2	NOP2	817.955	-0.322002	0.115675	-2.78367	0.00537474	0.0366743	1058.49	810.479	780.968	757.27	919.234	916.666	735.32	723.997	659.175
A3_A3_vs_WT_N	ZNF181	ZNF181	79.4651	0.613001	0.220237	2.78337	0.00537976	0.0366743	69.9918	58.6433	65.2756	71.2809	90.7822	63.5952	92.6442	103.413	99.5598
A3_A3_vs_WT_N	SRSF6	SRSF6	1365.08	-0.253915	0.0912743	-2.78189	0.00540439	0.036822	1604.05	1447.48	1540.92	1273.75	1295.11	1274.88	1452.69	1106.24	1290.59
A3_A3_vs_WT_N	BTBD3	BTBD3	471.976	0.284893	0.102426	2.78144	0.0054118	0.0368524	428.251	419.588	424.061	488.132	448.671	489.281	470.888	532.976	545.937
A3_A3_vs_WT_N	IL1RAP	IL1RAP	64.1678	0.775901	0.27907	2.78031	0.00543073	0.036961	55.4339	49.9042	39.1345	89.7001	51.6623	45.0708	66.6706	88.5871	91.3466
A3_A3_vs_WT_N	ODF2L	ODF2L	278.635	0.367132	0.132058	2.78009	0.00543446	0.0369662	230.619	242.273	276.165	304.212	246.404	243.105	331.895	305.13	327.913
A3_A3_vs_WT_N	IAH1	IAH1	331.786	0.312358	0.112391	2.7792	0.00544927	0.0370467	329.901	305.203	321.6	287.788	293.203	262.863	398.656	381.843	405.015
A3_A3_vs_WT_N	CLDND1	CLDND1	685.025	0.271446	0.0976929	2.77857	0.00545993	0.0370989	591.006	657.437	674.662	706.368	610.529	603.824	757.568	735.139	828.688
A3_A3_vs_WT_N	SLC35B2	SLC35B2	281.769	-0.36315	0.130732	-2.77781	0.0054726	0.0371647	353.292	302.414	273.72	282.384	312.712	288.454	235.537	256.041	231.368
A3_A3_vs_WT_N	PTDSS2	PTDSS2	241.687	-0.382264	0.137639	-2.77729	0.0054815	0.037201	294.394	263.142	267.44	242.413	209.203	266.739	228.713	197.865	205.275
A3_A3_vs_WT_N	TNFRSF10B	TNFRSF10B	958.612	0.267574	0.0963486	2.77714	0.00548392	0.037201	901.071	1026.17	774.523	868.901	925.564	871.841	1090.48	1049.23	1119.73
A3_A3_vs_WT_N	ZNF292	ZNF292	404.045	0.408436	0.147085	2.77687	0.00548846	0.0372115	284.187	303.964	435.9	473.191	357.949	426.222	456.629	416.554	481.809
A3_A3_vs_WT_N	CIZ1	CIZ1	1283.86	-0.270015	0.0972484	-2.77655	0.00549389	0.0372155	1365.97	1550.25	1202.48	1282.99	1415.33	1315.95	1109.79	1255.54	1056.4
A3_A3_vs_WT_N	RPS16	RPS16	3601.75	-0.239249	0.0861725	-2.7764	0.00549646	0.0372155	4214.51	4188.22	3624.6	3081.96	3869.66	3245.73	3528.64	3308.22	3354.26
A3_A3_vs_WT_N	TBC1D20	TBC1D20	282.516	-0.397865	0.143307	-2.77631	0.00549802	0.0372155	330.593	341.639	272.546	264.839	268.533	346.528	259.522	242.228	216.213
A3_A3_vs_WT_N	FBXW7	FBXW7	244.606	0.401048	0.144525	2.77495	0.00552109	0.0373513	192.353	194.257	255.89	262.17	237.89	214.023	299.266	280.097	265.51
A3_A3_vs_WT_N	MTX3	MTX3	368.649	0.356592	0.1286	2.77288	0.00555633	0.037562	286.697	320.074	374.205	396.212	333.87	353.042	434.303	365.691	453.746
A3_A3_vs_WT_N	ZC3H11A	ZC3H11A	1394.58	0.249168	0.0898627	2.77276	0.00555826	0.037562	1158.34	1290.63	1449.78	1351.84	1274.19	1395.24	1664.11	1436.07	1531.06
A3_A3_vs_WT_N	CAMSAP3	CAMSAP3	86.9145	-0.595556	0.214803	-2.77257	0.00556161	0.0375642	104.37	85.6158	101.826	89.3843	98.5463	110.32	62.3867	57.2254	72.5564
A3_A3_vs_WT_N	RDH13	RDH13	133.241	-0.491785	0.177483	-2.77089	0.00559037	0.0377381	163.405	148.003	143.604	138.025	155.885	126.4	115.897	90.8547	117.098
A3_A3_vs_WT_N	LONRF3	LONRF3	194.93	0.432891	0.156284	2.76991	0.00560719	0.0378148	152.683	191.631	182.915	189.159	159.896	165.159	226.142	210.984	275.797
A3_A3_vs_WT_N	SRP14	SRP14	327.846	-0.326286	0.117798	-2.76987	0.00560782	0.0378148	371.163	348.673	368.179	336.935	345.987	312.848	310.092	296.828	259.906
A3_A3_vs_WT_N	ICAM5	ICAM5	72.1477	0.653957	0.236199	2.76867	0.00562856	0.0379341	45.5292	62.6831	62.8452	63.2743	63.5349	81.2582	92.2221	99.6093	78.373
A3_A3_vs_WT_N	DNAJB11	DNAJB11	627.832	-0.274392	0.0991286	-2.76804	0.00563945	0.0379664	708.529	618.477	628.246	660.874	694.456	724.45	568.236	559.397	487.82
A3_A3_vs_WT_N	ZDHHC13	ZDHHC13	326.955	0.321894	0.116285	2.76814	0.00563772	0.0379664	273.535	287.359	304.85	325.445	342.032	328.237	390.239	339.846	351.047
A3_A3_vs_WT_N	SNRPE	SNRPE	850.882	-0.242377	0.0876151	-2.76638	0.00566825	0.0381397	912.818	859.549	961.055	832.924	946.448	837.288	795.74	767.881	744.237
A3_A3_vs_WT_N	ASCC2	ASCC2	508.504	-0.310985	0.112464	-2.76519	0.005689	0.0382586	646.456	522.464	509.157	483.301	550.808	512.957	463.798	419.336	468.255
A3_A3_vs_WT_N	MSANTD3-TMEFF1	MSANTD3-TMEFF1	219.889	0.530238	0.191931	2.76265	0.00573344	0.0384536	228.217	171.527	160.051	269.685	173.595	167.371	234.613	328.975	244.963
A3_A3_vs_WT_N	MTURN	MTURN	374.567	-0.297207	0.107557	-2.76327	0.0057226	0.0384536	419.091	421.657	440.463	359.619	349.212	338.13	329.018	370.803	343.109
A3_A3_vs_WT_N	PTBP1	PTBP1	3071.78	-0.215675	0.0780661	-2.76272	0.00573213	0.0384536	3537.95	3216.93	2956.25	3069.72	3266.22	3234.17	2590.96	2991.84	2782.02
A3_A3_vs_WT_N	SLC25A44	SLC25A44	333.779	-0.368178	0.133245	-2.76317	0.00572423	0.0384536	453.756	331.792	332.457	352.415	340.725	327.793	272.214	293.735	299.13
A3_A3_vs_WT_N	TMEM248	TMEM248	665.826	-0.251347	0.0909691	-2.76299	0.00572742	0.0384536	733.604	737.04	667.979	638.89	704.762	711.655	613.779	602.021	582.704
A3_A3_vs_WT_N	BTBD7	BTBD7	336.244	-0.331512	0.120007	-2.76244	0.00573718	0.038458	358.764	342.451	423.503	336.309	355.404	319.769	294.144	284.957	310.897
A3_A3_vs_WT_N	C16orf87	C16orf87	289.716	0.373023	0.135063	2.76184	0.0057476	0.0385071	272.9	231.968	275.979	240.33	282.819	294.882	293.078	354.681	360.807
A3_A3_vs_WT_N	AK6	AK6	295.938	0.330033	0.119658	2.75813	0.0058133	0.0389263	265.053	245.789	282.599	304.634	277.462	292.966	322.385	341.981	330.572
A3_A3_vs_WT_N	LRRC45	LRRC45	97.9378	-0.66753	0.242077	-2.75751	0.00582427	0.0389578	159.385	92.6186	97.5679	79.8916	123.343	109.298	83.3911	64.7587	71.1859
A3_A3_vs_WT_N	NCKAP1	NCKAP1	1897.64	0.210231	0.0762373	2.75759	0.00582293	0.0389578	1661.73	1838.56	1943.58	1836.88	1666.86	1833.95	2171.76	2079.46	2045.98
A3_A3_vs_WT_N	CGN	CGN	200.973	-0.455116	0.165103	-2.75656	0.0058413	0.0390507	253.166	177.058	226.448	226.998	209.413	238.188	157.778	183.919	135.791
A3_A3_vs_WT_N	CPOX	CPOX	491.987	-0.303224	0.11001	-2.75632	0.00584551	0.0390579	584.797	448.733	494.266	546.67	562.323	555.372	399.338	416.507	419.872
A3_A3_vs_WT_N	PLOD1	PLOD1	492.313	-0.320191	0.1162	-2.75551	0.00586014	0.0391347	521.273	469.574	515.622	534.725	592.181	591.234	389.586	469.874	346.747
A3_A3_vs_WT_N	FAM89B	FAM89B	80.2513	-0.615483	0.223405	-2.75501	0.00586904	0.0391731	118.321	84.2495	94.638	75.475	84.9646	71.2394	64.2016	71.7219	57.4509
A3_A3_vs_WT_N	ERO1B	ERO1B	271.23	0.365172	0.132575	2.75445	0.0058791	0.0391809	213.436	236.352	279.496	284.126	243.788	246.438	318.996	303.871	314.563
A3_A3_vs_WT_N	IDH2	IDH2	356.568	0.308124	0.111873	2.75424	0.0058828	0.0391809	329.193	312.455	326.578	334.108	372.86	336.483	390.715	380.703	426.018
A3_A3_vs_WT_N	MFSD14B	MFSD14B	845.127	-0.234602	0.0851736	-2.7544	0.00588005	0.0391809	974.46	862.118	861.212	855.249	856.325	905.318	770.76	781.806	738.893
A3_A3_vs_WT_N	WDR76	WDR76	472.148	0.320388	0.116323	2.75429	0.00588197	0.0391809	444.922	399.708	446.349	433.456	473.096	442.925	499.581	480.109	629.19
A3_A3_vs_WT_N	UPF1	UPF1	670.541	-0.266601	0.0968123	-2.75379	0.00589098	0.0392144	804.452	695.588	678.108	630.642	722.504	694.182	619.468	591.233	598.693
A3_A3_vs_WT_N	CPEB2	CPEB2	120.663	0.545755	0.198317	2.75193	0.00592443	0.039416	92.2394	112.208	99.0174	124.19	118.702	95.6481	138.417	122.324	183.218
A3_A3_vs_WT_N	ATXN1-AS1	ATXN1-AS1	114.345	0.572179	0.20794	2.75165	0.00592952	0.0394287	68.6398	110.329	112.767	121.443	89.9938	91.2444	158.774	138.861	137.051
A3_A3_vs_WT_N	DNM2	DNM2	1124.93	-0.23853	0.0867042	-2.75108	0.00593993	0.0394769	1296.16	1195.06	1134.27	1041.99	1164.33	1219.19	1044.09	1065.49	963.755
A3_A3_vs_WT_N	BIRC2	BIRC2	388.029	0.356602	0.129795	2.74743	0.0060064	0.0398761	303.232	336.263	391.131	452.745	347.715	343.33	456.58	418.409	442.856
A3_A3_vs_WT_N	ZNF367	ZNF367	545.939	0.305975	0.111367	2.74744	0.00600621	0.0398761	509.028	453.658	532.202	578.401	478.409	518.157	601.192	557.064	685.338
A3_A3_vs_WT_N	TMEM104	TMEM104	104.37	-0.600993	0.218771	-2.74713	0.00601198	0.0398919	170.13	119.24	106.122	77.3706	102.111	103.66	76.567	91.3305	92.7958
A3_A3_vs_WT_N	ANAPC1P4	ANAPC1P4	53.9438	0.832325	0.303013	2.74683	0.00601736	0.0399063	29.3497	64.5393	32.952	47.1881	34.6695	47.2558	62.8278	84.3901	82.3216
A3_A3_vs_WT_N	RAB3GAP1	RAB3GAP1	885.669	0.245527	0.0893923	2.74662	0.00602129	0.0399111	839.432	780.316	864.503	811.907	854.849	878.9	942.21	917.514	1081.39
A3_A3_vs_WT_N	DUS3L	DUS3L	174.062	-0.435909	0.158781	-2.74534	0.0060448	0.0400345	232.57	177.56	202.83	162.915	174.21	164.34	139.505	169.292	143.335
A3_A3_vs_WT_N	PAM	PAM	554.514	0.255237	0.0929738	2.74526	0.00604635	0.0400345	494.117	524.246	545.515	510.767	537.399	512.747	618.537	603.458	643.836
A3_A3_vs_WT_N	ERLEC1P1	ERLEC1P1	109.779	0.541581	0.197427	2.7432	0.00608444	0.0402653	73.4952	92.8202	110.595	103.656	89.6742	115.475	145.159	125.206	131.93
A3_A3_vs_WT_N	ROR1	ROR1	155.813	0.484702	0.17673	2.74261	0.00609523	0.0403153	105.336	135.754	152.389	156.042	140.443	162.195	176.536	158.954	214.667
A3_A3_vs_WT_N	LONRF1	LONRF1	195.225	0.399379	0.145673	2.74161	0.0061139	0.0404173	184.207	178.255	180.307	173.739	157.924	167.429	238.945	208.111	268.109
A3_A3_vs_WT_N	DDA1	DDA1	270.834	-0.340359	0.124173	-2.74101	0.006125	0.0404692	305.431	301.146	287.3	266.295	278.761	291.829	235.782	252.066	218.897
A3_A3_vs_WT_N	SPICE1	SPICE1	194.794	0.430696	0.157197	2.73985	0.0061468	0.0405917	133.442	171.944	186.97	213.037	175.008	209.049	215.068	210.795	237.836
A3_A3_vs_WT_N	DXO	DXO	212.844	0.394208	0.1439	2.73946	0.00615403	0.0406179	203.331	214.136	165.024	187.172	201.013	176.711	267.186	237.132	263.89
A3_A3_vs_WT_N	TMEM182	TMEM182	44.1341	0.813747	0.297133	2.73866	0.00616907	0.0406956	32.0588	25.9746	36.9346	44.3874	50.4328	42.0823	62.3086	58.1092	44.9182
A3_A3_vs_WT_N	AGO4	AGO4	336.945	0.35204	0.128574	2.73803	0.00618077	0.0407512	262.13	313.99	331.392	362.543	293.351	309.527	356.811	417.541	385.223
A3_A3_vs_WT_N	CTU2	CTU2	113.594	-0.555771	0.203087	-2.73661	0.00620764	0.0408634	173.645	139.568	108.348	107.733	99.4542	107.102	110.929	82.6149	92.9528
A3_A3_vs_WT_N	GNA13	GNA13	711.227	0.260326	0.0951272	2.73661	0.00620752	0.0408634	597.564	650.908	713.088	732.721	680.438	678.158	739.21	767.054	841.904
A3_A3_vs_WT_N	RUFY3	RUFY3	438.709	0.293891	0.107379	2.73694	0.00620128	0.0408634	410.763	369.674	414.668	400.935	465.416	426.256	516.877	466.511	477.281
A3_A3_vs_WT_N	GOLM1	GOLM1	2187.79	-0.200488	0.0732705	-2.73627	0.006214	0.0408837	2509.87	2189.83	2374.58	2170.77	2180.59	2111.62	2089.73	2147.55	1915.6
A3_A3_vs_WT_N	GPR180	GPR180	565.421	0.273793	0.100189	2.73275	0.0062808	0.0412836	517.04	498.23	543.506	603.322	491.943	552.23	600.338	639.394	642.785
A3_A3_vs_WT_N	PARK7	PARK7	1310.62	-0.267344	0.0978307	-2.73272	0.00628142	0.0412836	1642.48	1281.96	1301.13	1315.83	1487.26	1258.47	1156.01	1181.56	1170.86
A3_A3_vs_WT_N	SCPEP1	SCPEP1	463.408	-0.279102	0.102169	-2.73178	0.00629937	0.0413797	491.165	506.897	452.836	477.055	516	529.273	404.758	404.397	388.286
A3_A3_vs_WT_N	YAP1	YAP1	857.589	0.248751	0.0910947	2.73068	0.00632033	0.0414955	748.85	890.932	798.709	828.424	791.971	756.793	908.022	966.847	1027.75
A3_A3_vs_WT_N	GAREM1	GAREM1	152.068	0.446118	0.163433	2.72967	0.00633972	0.0416009	131.774	134.349	123.454	162.83	139.176	146.157	196.771	155.538	178.566
A3_A3_vs_WT_N	MYDGF	MYDGF	432.309	-0.320218	0.117341	-2.72896	0.00635352	0.0416475	517.333	502.536	410.977	406.546	463.467	442.314	406.611	394.356	346.641
A3_A3_vs_WT_N	RPL36	RPL36	4017.96	-0.2075	0.0760355	-2.72899	0.0063528	0.0416475	4830.74	4376.89	4081.99	3550.96	4107.19	3704.23	3791.15	3970.44	3748.01
A3_A3_vs_WT_N	DOP1A	DOP1A	434.119	0.309741	0.113516	2.72862	0.00636007	0.0416685	389.682	378.999	421.644	473.876	384.602	385.133	523.435	461.323	488.377
A3_A3_vs_WT_N	MAZ	MAZ	5155.27	-0.239825	0.0879205	-2.72775	0.00637681	0.0417562	6317.77	5926.43	4904.21	4463.82	5348.19	4912.75	4833.21	4972.4	4718.66
A3_A3_vs_WT_N	LINC00467	LINC00467	123.811	0.507635	0.186173	2.72668	0.00639746	0.0418254	108.611	94.8949	126.778	116.267	94.7945	105.62	138.327	148.873	180.13
A3_A3_vs_WT_N	PPP1CA	PPP1CA	971.306	-0.276535	0.101409	-2.72692	0.00639289	0.0418254	1242.07	1062.2	900.158	963.664	1003.39	924.345	902.372	871.397	872.163
A3_A3_vs_WT_N	TMEM245	TMEM245	997.175	0.206282	0.0756515	2.72674	0.00639639	0.0418254	920.108	944.641	954.026	993.62	938.985	970.42	1058.85	1115.62	1078.31
A3_A3_vs_WT_N	ATP6V1C2	ATP6V1C2	849.378	-0.257279	0.0943739	-2.72617	0.00640745	0.0418688	951.485	897.036	808.416	904.691	917.748	940.27	759.967	804.081	660.705
A3_A3_vs_WT_N	CXCR4	CXCR4	35.6018	-0.970112	0.355967	-2.72529	0.00642459	0.0419252	41.4755	43.4621	25.4865	46.086	59.9741	46.9707	17.1785	24.0238	15.7589
A3_A3_vs_WT_N	GPRC5A	GPRC5A	98.5352	0.644198	0.236393	2.72511	0.00642793	0.0419252	52.4109	101.542	77.0242	109.409	101.872	80.3775	121.57	142.651	99.9598
A3_A3_vs_WT_N	PSRC1	PSRC1	288.667	-0.373967	0.137234	-2.72503	0.00642956	0.0419252	319.435	339.953	278.733	289.035	315.271	329.581	235.051	281.703	209.243
A3_A3_vs_WT_N	ZSCAN26	ZSCAN26	107.31	0.518042	0.190092	2.72521	0.00642606	0.0419252	82.9208	88.3832	100.508	99.3521	96.8638	108.877	146.834	117.77	124.285
A3_A3_vs_WT_N	CDK6	CDK6	783.056	0.311674	0.114397	2.72451	0.00643977	0.0419478	572.345	752.832	780.221	869.77	699.312	758.726	850.973	835.975	927.35
A3_A3_vs_WT_N	RAD17	RAD17	372.05	0.30361	0.111436	2.72452	0.00643951	0.0419478	326.178	335.74	365.534	362.082	349.64	341.865	386.727	430.637	450.048
A3_A3_vs_WT_N	NOL12	NOL12	213.489	-0.414312	0.152091	-2.7241	0.00644762	0.041977	281.236	206.799	225.674	216.166	248.704	208.946	188.683	175.312	169.878
A3_A3_vs_WT_N	LOC122526782	LOC122526782	55.508	-0.716795	0.263183	-2.72356	0.00645826	0.0419803	69.2372	67.0522	60.8759	64.8282	67.3974	50.3184	42.8008	33.2288	43.8332
A3_A3_vs_WT_N	PAF1	PAF1	747.857	-0.290519	0.106668	-2.72357	0.00645797	0.0419803	933.927	702.114	831.868	734.211	821.918	692.807	666.102	663.171	684.589
A3_A3_vs_WT_N	SCAF8	SCAF8	973.757	0.25608	0.0940127	2.72389	0.00645186	0.0419803	865.006	886.983	923.927	933.061	987.811	973.289	1039.48	939.985	1214.27
A3_A3_vs_WT_N	NR2F1	NR2F1	272.692	-0.3665	0.134589	-2.72311	0.00646705	0.0420156	360.534	289.332	268.35	261.081	271.254	292.063	230.203	243.352	238.056
A3_A3_vs_WT_N	GTF3A	GTF3A	927.162	-0.270511	0.0993734	-2.72217	0.00648555	0.042042	1113.08	942.292	896.833	902.05	1011.93	1030.95	837.636	865.386	744.302
A3_A3_vs_WT_N	IQCB1	IQCB1	512.606	0.267521	0.0982565	2.72268	0.00647547	0.042042	468.427	466.087	491.637	533.07	473.418	464.541	552.202	594.74	569.33
A3_A3_vs_WT_N	PYM1	PYM1	121.126	-0.479048	0.175989	-2.72204	0.006488	0.042042	138.067	127.987	144.924	123.157	136.349	125.595	103.259	94.6855	96.1126
A3_A3_vs_WT_N	TAOK1	TAOK1	1195.19	0.279483	0.102668	2.7222	0.00648497	0.042042	939.005	1149.21	1193.95	1267.13	1004.78	1217.11	1254.54	1379.61	1351.39
A3_A3_vs_WT_N	WASL	WASL	379.91	0.314824	0.115651	2.7222	0.00648489	0.042042	372.856	350.13	300.286	382.564	343.462	394.891	404.969	436.972	433.064
A3_A3_vs_WT_N	TMEM50A	TMEM50A	694.357	-0.240599	0.0884413	-2.72044	0.0065195	0.0422021	813.97	733.99	728.723	660.43	712.536	673.233	645.237	652.388	628.71
A3_A3_vs_WT_N	ZNF276	ZNF276	239.222	-0.395975	0.145548	-2.72059	0.00651659	0.0422021	247.853	273.153	270.277	221.624	307.241	231.234	193.962	193.171	214.482
A3_A3_vs_WT_N	MORF4L1	MORF4L1	3308.09	-0.199307	0.0732758	-2.71995	0.00652914	0.0422426	3873.45	3216.4	3506.39	3299.82	3470.1	3182.5	3057.52	3094.9	3071.77
A3_A3_vs_WT_N	TSEN54	TSEN54	133.813	-0.496796	0.18273	-2.71874	0.00655319	0.0423762	170.747	124.77	145.581	142.952	168.814	139.875	93.7431	111.161	106.671
A3_A3_vs_WT_N	BNIP3	BNIP3	642.974	-0.261686	0.0963119	-2.71707	0.0065863	0.0425682	652.543	666.517	650.686	736.446	774.127	663.065	586.819	548.862	507.704
A3_A3_vs_WT_N	MCOLN1	MCOLN1	84.378	-0.566475	0.208506	-2.71683	0.00659097	0.0425762	104.046	105.145	89.8751	79.4323	88.6684	89.7436	67.9454	71.3591	63.1872
A3_A3_vs_WT_N	ASB7	ASB7	275.926	0.345641	0.12728	2.71561	0.00661542	0.042712	246.542	242.969	243.207	299.96	247.959	271.921	308.231	287.149	335.397
A3_A3_vs_WT_N	CACHD1	CACHD1	492.568	0.273786	0.100841	2.71502	0.00662724	0.0427661	438.495	428.9	461.072	487.706	466.594	546.094	538.298	519.245	546.709
A3_A3_vs_WT_N	GABPB1	GABPB1	184.511	0.411885	0.151729	2.71461	0.00663531	0.0427739	184.534	176.429	161.983	143.448	146.174	151.78	219.131	208.079	269.043
A3_A3_vs_WT_N	TXLNG	TXLNG	1200.99	0.236557	0.0871404	2.71467	0.00663422	0.0427739	1036.22	1097.86	1276.49	1202.51	1077.45	1103.67	1348.4	1299.04	1367.21
A3_A3_vs_WT_N	POP5	POP5	179.282	-0.472814	0.174268	-2.71315	0.00666477	0.0429416	242.635	181.838	184.266	181.115	196.367	188.941	149.164	174.865	114.345
A3_A3_vs_WT_N	VPS18	VPS18	138.651	-0.515202	0.189919	-2.71274	0.00667295	0.042972	189.513	162.39	121.998	144.918	163.926	132.661	107.247	126.138	99.0644
A3_A3_vs_WT_N	C1orf109	C1orf109	421.869	0.291686	0.107589	2.71111	0.00670584	0.0431525	408.818	391.419	338.488	441.051	416.255	404.726	461.403	457.079	477.58
A3_A3_vs_WT_N	WDR27	WDR27	124.595	0.508411	0.187536	2.71101	0.00670791	0.0431525	93.2715	110.703	117.035	124.803	128.161	90.8254	155.584	136.799	164.173
A3_A3_vs_WT_N	EN2	EN2	309.801	-0.33572	0.123845	-2.71082	0.0067117	0.0431546	361.371	346.613	303.399	295.592	336.421	342.459	253.436	265.969	282.949
A3_A3_vs_WT_N	NECAP1	NECAP1	486.073	0.275184	0.101543	2.71002	0.00672789	0.0432364	432.178	435.14	470.036	516.821	442.301	460.81	521.669	555.298	540.403
A3_A3_vs_WT_N	FRA10AC1	FRA10AC1	431.782	0.287169	0.106022	2.70859	0.00675689	0.0434003	379.505	393.699	430.026	428.287	415.982	371.879	482.05	475.045	509.563
A3_A3_vs_WT_N	KYAT3	KYAT3	355.972	0.325728	0.120281	2.70807	0.00676763	0.0434245	283.228	334.476	350.161	335.016	323.653	363.408	373.487	400.915	439.401
A3_A3_vs_WT_N	ZNF217	ZNF217	304.961	0.362602	0.133894	2.70812	0.0067665	0.0434245	212.273	284.511	298.198	330.869	286.649	308.566	333.163	350.579	339.844
A3_A3_vs_WT_N	HK2	HK2	795.804	0.242895	0.0897155	2.70739	0.0067815	0.0434619	720.978	784.231	750.4	783.07	724.821	727.862	868.294	829.204	973.375
A3_A3_vs_WT_N	KDELR3	KDELR3	299.099	-0.344429	0.127224	-2.70726	0.00678414	0.0434619	350.083	277.952	350.093	319.956	305.568	320.899	252.672	263.13	251.542
A3_A3_vs_WT_N	KDM3B	KDM3B	1172.66	-0.206073	0.0761279	-2.70693	0.00679092	0.0434619	1202.64	1293.33	1211.7	1173.68	1232.26	1223.52	1039.64	1045.08	1132.07
A3_A3_vs_WT_N	NPTXR	NPTXR	183.871	-0.435167	0.160725	-2.70753	0.00677867	0.0434619	207.042	183.04	193.665	209.451	239.298	190.93	150.579	161.204	119.626
A3_A3_vs_WT_N	TMED9	TMED9	1302.16	-0.224869	0.0830699	-2.70699	0.00678963	0.0434619	1465.86	1439.7	1251.78	1300.79	1406.07	1295.23	1217.92	1225.45	1116.67
A3_A3_vs_WT_N	MPV17L2	MPV17L2	122.238	-0.526832	0.194707	-2.70576	0.00681481	0.0435923	161.217	117.181	129.392	125.969	142.263	141.626	92.7408	111.765	77.9902
A3_A3_vs_WT_N	PIP4K2C	PIP4K2C	279.824	-0.340247	0.125769	-2.70533	0.00682366	0.0436266	330.218	288.865	273.291	307.571	302.387	311.397	239.154	243.69	221.84
A3_A3_vs_WT_N	LAMC1	LAMC1	2617.48	0.175818	0.0649963	2.70505	0.00682933	0.0436404	2432.71	2584.51	2685.75	2379.48	2434.14	2339.84	2824.03	2855.29	3021.62
A3_A3_vs_WT_N	AATF	AATF	634.819	-0.323591	0.119674	-2.70393	0.00685247	0.0437658	812.734	625.295	660.233	599.371	750.59	591.978	536.028	528.632	608.505
A3_A3_vs_WT_N	LAYN	LAYN	107.688	-0.52364	0.193755	-2.70259	0.00688011	0.0439192	151.631	121.161	119.469	96.8895	109.308	98.4252	99.4984	77.4019	95.4082
A3_A3_vs_WT_N	SF3B4	SF3B4	555.657	-0.27696	0.102486	-2.70243	0.00688354	0.0439192	677.433	605.366	543.321	522.32	586.123	558.852	502.358	501.222	503.915
A3_A3_vs_WT_N	AK2	AK2	4354.9	-0.170922	0.0632946	-2.70042	0.00692513	0.0441619	4832.48	4545.8	4462.89	4236.42	4566.78	4254.25	3926.8	4249.83	4118.87
A3_A3_vs_WT_N	BTN3A2	BTN3A2	161.964	-0.484447	0.179427	-2.69997	0.00693466	0.0441794	163.944	154.184	170.129	216.666	194.154	208.591	133.214	133.343	83.4534
A3_A3_vs_WT_N	PRIM1	PRIM1	471.932	0.295809	0.109561	2.69995	0.00693498	0.0441794	431.059	408.211	431.43	480.226	446.764	491.682	486.115	478.963	592.939
A3_A3_vs_WT_N	CSTF2T	CSTF2T	475.448	-0.27024	0.100168	-2.69785	0.00697887	0.0444233	579.654	517.427	516.57	425.147	465.375	437.921	447.652	436.221	453.064
A3_A3_vs_WT_N	MED22	MED22	358.568	0.317522	0.117698	2.69778	0.00698039	0.0444233	336.119	344.549	306.467	306.194	350.336	352.142	427.831	367.92	435.557
A3_A3_vs_WT_N	TMEM209	TMEM209	902.861	0.246252	0.0912875	2.69754	0.0069854	0.0444324	763.785	860.531	900.335	874.461	843.614	889.495	1022	904.269	1067.26
A3_A3_vs_WT_N	JPH1	JPH1	306.799	0.317996	0.117934	2.69639	0.0070095	0.044563	284.759	295.011	292.037	292.664	252.069	257.774	354.236	348.954	383.689
A3_A3_vs_WT_N	RBM33	RBM33	725.663	0.266331	0.0987815	2.69616	0.00701432	0.0445708	551.628	710.522	681.516	748.646	746.641	750.792	808.956	781.384	750.879
A3_A3_vs_WT_N	SH3BGRL2	SH3BGRL2	293.132	0.362916	0.134614	2.69599	0.00701805	0.0445718	246.403	255.704	291.889	272.338	275.661	275.644	283.805	388.453	348.289
A3_A3_vs_WT_N	PRECSIT	PRECSIT	52.0639	0.947448	0.351491	2.69551	0.00702806	0.0445899	27.2694	78.1657	28.6422	23.144	33.6251	15.066	86.3805	83.2599	93.0224
A3_A3_vs_WT_N	USP47	USP47	768.7	0.303289	0.112516	2.69551	0.00702799	0.0445899	627.382	663.603	873.371	756.857	647.883	682.768	901.119	914.028	851.292
A3_A3_vs_WT_N	TCEAL8	TCEAL8	851.056	-0.224246	0.0832186	-2.69466	0.00704606	0.0446813	939.346	845.711	958.401	851.399	866.354	853.271	764.375	800.585	780.061
A3_A3_vs_WT_N	FADD	FADD	263.163	-0.431835	0.160308	-2.69378	0.00706464	0.0447307	360.733	274.136	297.859	222.151	293.915	229.19	250.982	257.351	182.148
A3_A3_vs_WT_N	NDUFS3	NDUFS3	525.035	-0.272391	0.101113	-2.69392	0.00706176	0.0447307	618.589	537.106	516.552	534.269	581.85	553.355	464.047	456.706	462.843
A3_A3_vs_WT_N	RALGAPA1	RALGAPA1	521.709	0.326811	0.121309	2.69405	0.00705896	0.0447307	428.413	454.904	545.336	563.864	409.616	503.67	576.571	608.66	604.349
A3_A3_vs_WT_N	PET117	PET117	122.78	-0.473498	0.175914	-2.69165	0.00710996	0.0449948	141.349	133.497	140.142	131.529	137.893	122.321	110.07	94.356	93.8626
A3_A3_vs_WT_N	ACBD7	ACBD7	109.454	-0.540777	0.200928	-2.6914	0.00711535	0.045006	133.983	140.938	100.989	109.156	109.607	130.556	77.6403	100.338	81.8793
A3_A3_vs_WT_N	MAGED4	MAGED4	587.268	-0.308977	0.114813	-2.69114	0.0071208	0.0450177	773.11	569.54	581.804	582.34	614.165	613.22	498.305	508.526	544.405
A3_A3_vs_WT_N	CDC42EP3	CDC42EP3	130.775	0.499085	0.18551	2.69034	0.00713793	0.0450858	111.574	117.371	122.221	106.333	128.409	95.1659	151.603	144.129	200.173
A3_A3_vs_WT_N	SLF1	SLF1	234.047	0.381724	0.141889	2.6903	0.00713882	0.0450858	200.977	165.161	210.041	287.294	235.097	260.796	244.462	244.859	257.738
A3_A3_vs_WT_N	SLU7	SLU7	525.555	0.289301	0.107623	2.6881	0.00718606	0.0453611	445.958	484.824	549.875	528.337	456.46	456.529	566.041	605.972	635.998
A3_A3_vs_WT_N	ZNF518B	ZNF518B	384.538	0.348042	0.129543	2.68669	0.00721643	0.0455297	303.303	352.256	388.491	427.058	309.433	351.62	425.743	442.315	460.619
A3_A3_vs_WT_N	KIF1C	KIF1C	1407.15	-0.2362	0.087932	-2.68617	0.00722766	0.0455775	1656.13	1399.64	1381.15	1358.59	1592.26	1510.99	1245.74	1289.69	1230.17
A3_A3_vs_WT_N	C6orf47	C6orf47	136.096	-0.469827	0.174937	-2.6857	0.0072378	0.0456183	161.666	135.626	152.581	139.659	166.442	144.99	117.125	112.053	94.7254
A3_A3_vs_WT_N	APOL2	APOL2	160.231	-0.447951	0.166838	-2.68494	0.00725436	0.0456751	189.09	173.068	181.731	167.055	182.396	150.141	138.345	152.054	108.199
A3_A3_vs_WT_N	PLEKHM3	PLEKHM3	184.853	0.422155	0.157245	2.6847	0.00725957	0.0456751	158.779	138.417	164.949	217.474	169.654	197.292	198.403	189.423	229.286
A3_A3_vs_WT_N	RAD54B	RAD54B	379.334	0.386027	0.143767	2.68509	0.00725101	0.0456751	274.603	316.62	389.772	427.721	304.324	419.931	403.516	425.087	452.433
A3_A3_vs_WT_N	SNX3	SNX3	957.783	-0.235477	0.0877139	-2.68461	0.00726149	0.0456751	1024.1	946.094	964.92	979.296	1060.98	1152.03	811.077	885.596	795.964
A3_A3_vs_WT_N	HDHD5	HDHD5	491.818	-0.286171	0.106622	-2.68396	0.00727554	0.0457404	574.792	546.274	482.38	473.353	525.652	506.824	401.104	457.626	458.357
A3_A3_vs_WT_N	PLEKHA2	PLEKHA2	154.127	0.436142	0.162582	2.68261	0.00730511	0.0459031	123.149	115.657	132.395	170.843	161.852	182.3	148.213	177.202	175.531
A3_A3_vs_WT_N	OBI1-AS1	OBI1-AS1	184.669	0.426868	0.159135	2.68244	0.00730881	0.0459031	175.789	136.374	173.406	188.597	151.587	187.037	233.553	197.121	218.553
A3_A3_vs_WT_N	LOC93622	LOC93622	214.61	-0.405238	0.151085	-2.68219	0.00731425	0.0459142	254.069	210.291	260.091	185.594	249.918	226.644	188.461	180.225	176.201
A3_A3_vs_WT_N	PTP4A3	PTP4A3	90.5745	0.557629	0.207981	2.68115	0.0073369	0.046031	69.5991	87.5588	79.2155	66.0966	72.0262	91.5354	107.883	115.335	125.921
A3_A3_vs_WT_N	TMEM19	TMEM19	325.696	-0.340354	0.12695	-2.681	0.00734026	0.046031	353.802	327.856	349.482	344.375	350.337	391.386	284.493	300.654	228.879
A3_A3_vs_WT_N	KDELR1	KDELR1	1433.21	-0.213437	0.0796231	-2.68059	0.00734915	0.0460636	1496.22	1521.04	1475.79	1370.05	1521.54	1637.36	1248.78	1354.98	1273.14
A3_A3_vs_WT_N	BMS1P1	BMS1P1	119.372	0.485314	0.181076	2.68017	0.00735845	0.0460986	95.2886	122.091	120.127	97.0471	75.959	90.5848	169.323	151.544	152.382
A3_A3_vs_WT_N	RTL6	RTL6	508.493	-0.275624	0.102856	-2.67972	0.00736839	0.0461377	637.393	551.67	526.936	471.411	507.354	464.828	485.124	471.18	460.539
A3_A3_vs_WT_N	CHSY1	CHSY1	512.212	0.269061	0.100419	2.67939	0.00737567	0.0461601	466.783	529.08	485.872	449.104	441.111	449.956	608.253	545.462	634.285
A3_A3_vs_WT_N	RPS15	RPS15	4685.28	-0.217058	0.0810323	-2.67867	0.00739162	0.0462366	5487.75	5147.12	4604.76	4488.75	5085.86	4242.03	4601.2	4268.78	4241.26
A3_A3_vs_WT_N	CDK8	CDK8	270.589	0.349998	0.130705	2.67776	0.00741161	0.0463384	201.935	259.84	244.5	291.253	256.852	278.213	297.326	305.942	299.442
A3_A3_vs_WT_N	GIPC1	GIPC1	549.081	-0.320318	0.119641	-2.67731	0.00742148	0.0463535	649.699	613.776	502.493	521.12	643.979	594.592	504.511	494.012	417.551
A3_A3_vs_WT_N	TNRC18	TNRC18	477.855	-0.301002	0.112423	-2.67741	0.00741943	0.0463535	574.4	492.109	497.113	452.419	536.16	481.109	445.531	378.311	443.538
A3_A3_vs_WT_N	KIFC1	KIFC1	421.648	-0.284692	0.106344	-2.67708	0.00742664	0.0463625	477.07	459.108	449.878	397.455	419.945	453.945	398.236	386.189	353.005
A3_A3_vs_WT_N	ZER1	ZER1	393.858	-0.284677	0.106346	-2.67689	0.00743087	0.0463656	449.807	450.889	415.313	357.899	396.854	392.467	352.198	358.343	370.953
A3_A3_vs_WT_N	AKT3	AKT3	1106.12	0.312053	0.116596	2.67636	0.00744259	0.0464155	821.699	995.494	1200.01	1226.14	980.24	990.84	1297.05	1243.6	1200.01
A3_A3_vs_WT_N	RPLP1	RPLP1	6392.54	-0.197633	0.0738933	-2.67458	0.00748232	0.0466399	6985.16	7181.48	6469.57	5895.04	6938.4	6065.3	6102.88	6240.43	5654.66
A3_A3_vs_WT_N	KIF21A	KIF21A	452.632	0.315642	0.118025	2.67438	0.00748684	0.0466448	344.445	420.475	477.494	446.647	410.64	427.916	517.225	545.642	483.207
A3_A3_vs_WT_N	SCYL3	SCYL3	196.081	0.37757	0.14119	2.67419	0.00749096	0.0466471	164.181	178.704	171.294	205.816	184.945	189.615	229.79	231.352	209.035
[truncated: 67 more rows]

## Sheet: A3AR-293T vs GFP-293T.csv
contrast_name	ensembl_gene_id	external_gene_name	baseMean	log2FoldChange	lfcSE	stat	pvalue	padj	293t-1	293t-2	293t-3	293t-GFP-1	293t-GFP-2	293t-GFP-3	A3-1	A3-2	A3-3
A3_A3_vs_GFP_GFP	TFRC	TFRC	1018.86	-1.17314	0.0950464	-12.3428	5.32601e-35	6.62982e-31	1303.6	1201.38	1486.41	1154.31	1246.66	1186.06	524.492	567.906	498.923
A3_A3_vs_GFP_GFP	ADORA3	ADORA3	1038.06	13.9981	1.18438	11.8189	3.1184e-32	1.94089e-28	0	1.08626	0	0	0	0	3213.43	2447.65	3680.37
A3_A3_vs_GFP_GFP	PMAIP1	PMAIP1	1138.06	1.01943	0.0880475	11.5782	5.31474e-31	2.20526e-27	639.169	737.01	697.079	962.401	891.118	845.672	1776.02	1710.3	1983.8
A3_A3_vs_GFP_GFP	CEBPG	CEBPG	1602.16	1.13052	0.0979475	11.5421	8.08929e-31	2.51739e-27	1079.79	1384.97	1354.53	1193.9	1128.87	1001.26	2288.38	2375.59	2612.15
A3_A3_vs_GFP_GFP	CCNB1IP1	CCNB1IP1	801.834	1.14538	0.107479	10.6568	1.62122e-26	4.03618e-23	528.769	722.249	659.858	562.555	568.868	520.784	1265.24	1120.26	1267.93
A3_A3_vs_GFP_GFP	ASS1	ASS1	1050.55	0.884092	0.0838703	10.5412	5.57931e-26	1.15752e-22	957.941	1073.83	936.774	707.792	772.442	798.775	1379.33	1413.65	1414.41
A3_A3_vs_GFP_GFP	HNRNPH1	HNRNPH1	3464.31	-0.800637	0.0782294	-10.2345	1.38943e-24	2.47081e-21	3745.72	3712.04	4028.26	4293.97	4251.7	3964.12	2413.19	2636.88	2132.92
A3_A3_vs_GFP_GFP	GFPT1	GFPT1	1246.81	0.989368	0.0984766	10.0467	9.49632e-24	1.47763e-20	865.487	1136.63	1096.12	994.632	865.414	861.224	1827.8	1731.51	1842.45
A3_A3_vs_GFP_GFP	ACAD11	ACAD11	479.231	1.1684	0.118503	9.85968	6.22463e-23	8.60936e-20	332.486	377.943	425.18	357.543	300.913	320.233	797.243	655.936	745.603
A3_A3_vs_GFP_GFP	IARS1	IARS1	7878.05	0.772466	0.0797848	9.68187	3.60061e-22	4.48204e-19	6283.35	7631.04	7590.86	6359.4	6179.83	5701.43	10461.6	9740.91	10954
A3_A3_vs_GFP_GFP	SARS1	SARS1	3797.25	0.905648	0.0937341	9.66188	4.37769e-22	4.95396e-19	3178.28	4020.36	3446.59	2707.68	2985.61	2496.31	4996.09	4704.29	5640.03
A3_A3_vs_GFP_GFP	GTPBP2	GTPBP2	774.402	1.13512	0.117951	9.62365	6.35368e-22	6.22346e-19	538.318	782.758	675.722	528.623	569.579	458.051	1137.2	1111.67	1167.69
A3_A3_vs_GFP_GFP	XPOT	XPOT	4187.44	0.879348	0.0913958	9.62132	6.49944e-22	6.22346e-19	3262.42	4008.25	4155.6	3296.39	3014.76	2937.72	5608.91	5176.8	6226.16
A3_A3_vs_GFP_GFP	HLCS	HLCS	1109	0.806839	0.0860593	9.37539	6.89191e-21	6.12789e-18	1017.03	1077.83	995.063	815.626	831.605	859.256	1446.89	1328.62	1609.08
A3_A3_vs_GFP_GFP	SNHG32	SNHG32	759.82	1.23172	0.131627	9.35766	8.15205e-21	6.76511e-18	411.319	680.466	602.912	525.141	527.275	483.942	1273.34	1104.81	1229.17
A3_A3_vs_GFP_GFP	UNC5B	UNC5B	565.334	1.1506	0.124133	9.26915	1.87636e-20	1.45981e-17	415.576	580.637	434.929	347.756	427.604	360.526	842.652	806.549	871.775
A3_A3_vs_GFP_GFP	PRDX1	PRDX1	4695.99	-0.712499	0.0771186	-9.23901	2.48797e-20	1.82178e-17	5245.06	4677.29	5082.44	5389.4	5641.55	5896.36	3437.65	3784.54	3109.63
A3_A3_vs_GFP_GFP	MARS1	MARS1	1917.67	0.858407	0.0932499	9.20545	3.40239e-20	2.35294e-17	1580.31	1975.5	1629.94	1427.23	1514.24	1351.01	2610.81	2358.12	2811.89
A3_A3_vs_GFP_GFP	XBP1	XBP1	2041.01	0.989898	0.108489	9.12442	7.21191e-20	4.72494e-17	1637.64	2104.42	1548.6	1474.64	1622.69	1283.18	2901.04	2671.09	3125.75
A3_A3_vs_GFP_GFP	YARS1	YARS1	5372.39	0.869669	0.0966985	8.99362	2.39221e-19	1.48891e-16	4312.29	5809.15	4696.26	4044.31	4234.19	3582.99	7029.38	6841.38	7801.51
A3_A3_vs_GFP_GFP	PVR	PVR	598.455	0.88561	0.0990797	8.93835	3.95012e-19	2.34148e-16	513.694	561.419	532.663	427.503	479.394	420.3	789.174	775.752	886.196
A3_A3_vs_GFP_GFP	SLC1A4	SLC1A4	388.97	1.03593	0.117689	8.80231	1.34025e-18	7.58335e-16	327.994	395.51	353.414	270.582	286.906	237.266	547.086	515.667	566.308
A3_A3_vs_GFP_GFP	ALDH1L2	ALDH1L2	844.904	1.20711	0.138539	8.71313	2.95593e-18	1.5998e-15	531.07	842.58	878.724	578.491	533.339	505.898	1202.08	1148.46	1383.49
A3_A3_vs_GFP_GFP	AARS1	AARS1	3497.51	0.57912	0.0674611	8.5845	9.12288e-18	4.54246e-15	2961.62	3197.45	3138.85	2955.56	3022.82	2915.45	4358.84	4160.73	4766.23
A3_A3_vs_GFP_GFP	THAP9-AS1	THAP9-AS1	351.742	1.22126	0.142215	8.58741	8.89527e-18	4.54246e-15	178.829	217.594	243.841	287.042	245.07	226.288	585.254	502.281	679.479
A3_A3_vs_GFP_GFP	MTHFD2	MTHFD2	3870.38	0.897551	0.104634	8.578	9.65372e-18	4.6219e-15	2875.04	4101.83	3690	2962.69	2918.13	2561.05	5317.14	4770.95	5636.63
A3_A3_vs_GFP_GFP	SLFN5	SLFN5	202.336	1.51434	0.177663	8.52366	1.54587e-17	7.12702e-15	107.826	182.797	155.668	138.86	103.793	113.824	371.228	326.401	320.624
A3_A3_vs_GFP_GFP	ZFAS1	ZFAS1	371.627	1.06238	0.125765	8.44731	2.98087e-17	1.32521e-14	267.27	347.488	308.59	256.588	258.714	268.894	553.431	482.667	600.996
A3_A3_vs_GFP_GFP	PKM	PKM	7318.25	-0.706263	0.0852579	-8.28384	1.19264e-16	5.11929e-14	9276.56	7720.02	7467.26	7925.38	9093.41	8649.42	5547.61	5343.63	4840.92
A3_A3_vs_GFP_GFP	SLC7A5	SLC7A5	2065.15	0.80153	0.0974901	8.22166	2.00708e-16	8.32803e-14	1827.05	2277.25	1815.83	1446.52	1659.47	1512.05	2621.92	2453.62	2972.64
A3_A3_vs_GFP_GFP	WARS1	WARS1	1663.48	0.739849	0.0916094	8.07612	6.6859e-16	2.68471e-13	1441.91	1855.25	1518.79	1229.91	1331.87	1242.07	2131.61	2001.06	2218.87
A3_A3_vs_GFP_GFP	TES	TES	1020.94	0.87618	0.109999	7.96533	1.64785e-15	6.41015e-13	833.817	1048.47	845.01	767.987	811.498	699.661	1334.19	1249.31	1598.5
A3_A3_vs_GFP_GFP	RGS16	RGS16	199.195	1.1412	0.143344	7.96132	1.70218e-15	6.42083e-13	125.341	146.086	136.594	137.491	150.389	144.218	334.056	295.176	323.405
A3_A3_vs_GFP_GFP	DDIT3	DDIT3	274.883	1.23581	0.156562	7.89345	2.93935e-15	1.0579e-12	68.6357	113.88	114.193	203.126	232.671	213.286	537.042	426.746	564.368
A3_A3_vs_GFP_GFP	MAP1B	MAP1B	1904.52	0.783767	0.0993119	7.89197	2.9745e-15	1.0579e-12	1333.66	1839.65	1746.12	1583.08	1429.33	1478.09	2510.12	2482.73	2737.86
A3_A3_vs_GFP_GFP	AKNA	AKNA	487.991	2.28037	0.290927	7.83827	4.56812e-15	1.53687e-12	252.875	558.071	387.768	183.106	208.872	153.267	866.292	826.043	955.63
A3_A3_vs_GFP_GFP	BCAT1	BCAT1	1408.52	0.878047	0.112017	7.83848	4.56022e-15	1.53687e-12	1095.99	1467.7	1541.87	1062.49	986.608	971.02	1729.19	1726.39	2095.41
A3_A3_vs_GFP_GFP	PPP1R15A	PPP1R15A	472.235	1.03302	0.133496	7.7382	1.00831e-14	3.21831e-12	255.693	387.756	309.003	357.084	409.883	315.955	727.85	706.306	780.587
A3_A3_vs_GFP_GFP	SRRT	SRRT	1077.64	-0.765338	0.0988959	-7.73883	1.00337e-14	3.21831e-12	1415.09	1114.18	1192.96	1158.66	1372.5	1231.79	764.977	739.771	708.869
A3_A3_vs_GFP_GFP	SNHG1	SNHG1	1149.68	0.968991	0.125339	7.73099	1.06713e-14	3.32092e-12	466.82	664.996	605.14	1008.79	1016.43	886.675	1941.12	1547.11	2210.04
A3_A3_vs_GFP_GFP	ANXA1	ANXA1	413.657	1.15188	0.149237	7.71843	1.17772e-14	3.57568e-12	217.05	330.898	363.698	323.57	263.827	285.219	643.78	588.204	706.671
A3_A3_vs_GFP_GFP	SLC38A1	SLC38A1	2998	0.739111	0.0963443	7.67156	1.69914e-14	5.03592e-12	2353.38	3151.47	2980.49	2517.78	2254.21	2158.23	3808.77	3648.27	4109.41
A3_A3_vs_GFP_GFP	ID4	ID4	682.025	0.915491	0.120378	7.60516	2.8455e-14	8.2374e-12	643.279	613.547	573.418	512.296	517.339	463.601	894.988	781.873	1137.88
A3_A3_vs_GFP_GFP	TNFRSF12A	TNFRSF12A	163.946	1.46396	0.19418	7.53922	4.72775e-14	1.33752e-11	100.722	171.966	110.962	107.953	102.545	80.3027	264.039	253.23	283.792
A3_A3_vs_GFP_GFP	SLC6A9	SLC6A9	391.974	1.07764	0.143372	7.51642	5.62944e-14	1.55723e-11	334.931	487.794	370.758	280.724	259.025	211.63	552.193	483.674	547.032
A3_A3_vs_GFP_GFP	SLC7A1	SLC7A1	2803.91	0.798598	0.10678	7.47888	7.49604e-14	2.02849e-11	2011.1	2875.29	2258.67	2303.37	2217	2083.66	3669.2	3531.48	4285.41
A3_A3_vs_GFP_GFP	ASNS	ASNS	4462.01	1.40136	0.189592	7.39144	1.45247e-13	3.84687e-11	3276.8	5280.09	4045.68	2546.91	2793.8	2226.59	6554.96	6148.4	7284.91
A3_A3_vs_GFP_GFP	FUBP1	FUBP1	1728.42	-0.587414	0.0798408	-7.35731	1.87647e-13	4.8663e-11	1765.13	1791.39	1909.82	1889.82	2061.65	2105.32	1327.72	1465.73	1239.19
A3_A3_vs_GFP_GFP	G0S2	G0S2	170.471	1.22206	0.166624	7.33425	2.22973e-13	5.66442e-11	127.357	157.941	121.831	125.969	113.082	99.3327	238.101	263.04	287.584
A3_A3_vs_GFP_GFP	RIMS3	RIMS3	426.669	0.865317	0.118293	7.31503	2.57316e-13	6.40614e-11	361.62	473.022	391.492	307.001	326.518	292.864	532.15	570.981	584.369
A3_A3_vs_GFP_GFP	ASNSP1	ASNSP1	112.214	1.8821	0.257985	7.29538	2.97824e-13	7.26924e-11	43.07	105.832	68.2152	62.6849	68.425	38.2743	196.234	201.747	225.442
A3_A3_vs_GFP_GFP	NIBAN1	NIBAN1	276.479	1.14474	0.158444	7.22486	5.01627e-13	1.20082e-10	164.14	282.376	244.753	196.87	184.168	178.607	391.946	428.955	416.5
A3_A3_vs_GFP_GFP	DDX23	DDX23	972.908	-0.780666	0.108188	-7.21585	5.35977e-13	1.23553e-10	1378.05	1038.62	1028.4	1073.79	1154.64	1128.45	674.257	678.526	601.429
A3_A3_vs_GFP_GFP	FYN	FYN	1049.38	0.708745	0.0982024	7.21719	5.30725e-13	1.23553e-10	950.016	1134.66	974.041	809.332	869.162	746.299	1345.07	1184.88	1430.98
A3_A3_vs_GFP_GFP	HACD3	HACD3	3727.16	-0.570487	0.0794538	-7.18011	6.96576e-13	1.57654e-10	3904.04	3277.24	3882.71	4564.33	4260.15	4609.16	3084.92	3175.85	2786.06
A3_A3_vs_GFP_GFP	HSPE1	HSPE1	1499.33	-0.881788	0.123113	-7.16243	7.92616e-13	1.73096e-10	1671.52	1364.3	1812.69	1830.67	1765.61	2006.99	1024	1217.05	801.111
A3_A3_vs_GFP_GFP	SHMT2	SHMT2	2258.11	0.743089	0.103717	7.16461	7.80095e-13	1.73096e-10	1930.3	2379.74	1909.24	1701.19	1878.13	1696.1	3002.97	2493.09	3332.2
A3_A3_vs_GFP_GFP	TRIB1	TRIB1	519.284	0.791625	0.11078	7.14594	8.93833e-13	1.91835e-10	441.702	558.126	460.066	426.009	389.884	361.247	697.537	672.732	666.256
A3_A3_vs_GFP_GFP	H1-0	H1-0	3570.66	0.774046	0.108776	7.11597	1.11132e-12	2.34469e-10	2943.08	3939.02	2844.92	2583.69	3143.74	2541.41	4620.21	5067.21	4452.64
A3_A3_vs_GFP_GFP	PHGDH	PHGDH	4737.99	0.626562	0.0887704	7.05824	1.68628e-12	3.49847e-10	4927.55	5233.39	4410.13	3509.08	4129.86	3396.53	5734.26	5156.07	6145.04
A3_A3_vs_GFP_GFP	KCTD15	KCTD15	548.285	0.751392	0.106798	7.03564	1.98351e-12	3.9556e-10	491.624	548.012	594.296	380.544	450.169	400.137	680.75	652.008	737.024
A3_A3_vs_GFP_GFP	NHSL1-AS1	NHSL1-AS1	144.007	1.40788	0.200206	7.03216	2.03356e-12	3.9556e-10	83.1504	146.162	112.797	89.5474	88.374	83.3271	228.206	197.99	266.51
A3_A3_vs_GFP_GFP	RPS6KA2	RPS6KA2	334.934	0.91197	0.129686	7.03215	2.03373e-12	3.9556e-10	265.766	326.619	321.377	255.453	245.115	228.658	423.551	427.124	520.74
A3_A3_vs_GFP_GFP	TUBE1	TUBE1	365.789	0.91018	0.129402	7.03372	2.01097e-12	3.9556e-10	246.862	349.145	317.084	299.391	248.5	278.302	528.427	503.578	520.814
A3_A3_vs_GFP_GFP	GARS1	GARS1	3598.96	0.729125	0.103906	7.01715	2.26438e-12	4.33647e-10	2706.91	3906.16	3197.01	2887.33	3010.21	2599.41	4602.2	4417.45	5063.97
A3_A3_vs_GFP_GFP	LDHA	LDHA	8187.11	-0.503258	0.0718644	-7.00289	2.50744e-12	4.72919e-10	9120.81	8237.24	8760.65	8798.89	9714.6	9374.89	6617.22	7071.48	5988.19
A3_A3_vs_GFP_GFP	RNR2	RNR2	35703.2	0.689334	0.0996018	6.9209	4.48784e-12	8.338e-10	33439	35195.1	31605.2	25223.7	31349.5	28053.8	44423.3	38387.8	53651.5
A3_A3_vs_GFP_GFP	TCEA1	TCEA1	1874.48	0.567551	0.0821002	6.9129	4.74841e-12	8.69238e-10	1526.36	1886.66	1896.53	1545.29	1542.13	1570.34	2310.94	2297.79	2294.24
A3_A3_vs_GFP_GFP	EIF4EBP1	EIF4EBP1	808.433	0.801595	0.116199	6.89846	5.25709e-12	9.4841e-10	662.019	905.351	692.767	580.134	683.129	565.756	1085.5	984.52	1116.73
A3_A3_vs_GFP_GFP	CREB3L2	CREB3L2	1081.04	0.56795	0.0829715	6.84512	7.64134e-12	1.35885e-09	1023.74	1069.09	947.728	855.508	921.975	917.09	1303.48	1266.65	1424.11
A3_A3_vs_GFP_GFP	TSC22D3	TSC22D3	3259.39	0.700449	0.104013	6.73428	1.64746e-11	2.88839e-09	1823.43	1978.07	2044.42	3094.63	3116.24	2737.84	4689.63	4022.99	5827.23
A3_A3_vs_GFP_GFP	ARHGEF2	ARHGEF2	1168.38	0.756108	0.11234	6.73051	1.6907e-11	2.92303e-09	928.724	1322.81	1017.52	856.232	997.452	841.334	1440.58	1523.19	1587.59
A3_A3_vs_GFP_GFP	VEGFA	VEGFA	501.725	0.973648	0.145044	6.71278	1.90951e-11	3.2561e-09	282.632	473.396	343.525	375.927	426.833	350.383	820.674	686.732	755.422
A3_A3_vs_GFP_GFP	IFRD1	IFRD1	922.233	0.844568	0.126741	6.66375	2.66926e-11	4.49012e-09	430.711	667.25	616.473	858.596	766.038	731.348	1412.12	1251.16	1566.39
A3_A3_vs_GFP_GFP	HSP90AB1	HSP90AB1	15141	-0.505151	0.0758468	-6.66015	2.73557e-11	4.54032e-09	17491.1	15388.1	15746.7	16530.6	17718	17166.6	12069	13289.9	10869.1
A3_A3_vs_GFP_GFP	GRB10	GRB10	824.503	0.665884	0.100812	6.6052	3.96991e-11	6.50229e-09	698.146	862.233	774.617	671.708	692.982	602.02	1009.53	971.439	1137.85
A3_A3_vs_GFP_GFP	GADD45A	GADD45A	356.545	1.16224	0.176056	6.60154	4.06903e-11	6.57809e-09	142.472	253.943	227.73	291.69	292.703	214.298	573.887	498.575	713.605
A3_A3_vs_GFP_GFP	ZFAND1	ZFAND1	659.272	0.91685	0.139312	6.58129	4.66369e-11	7.44277e-09	378.096	540.379	667.471	500.125	536.581	468.925	923.277	986.086	932.509
A3_A3_vs_GFP_GFP	CALR	CALR	8736.42	-0.576716	0.0892758	-6.45993	1.04751e-10	1.65056e-08	10233.6	9222.57	8592.25	9805.88	10447.3	10024.1	6631.17	7785.62	5885.33
A3_A3_vs_GFP_GFP	ARRDC4	ARRDC4	696.984	0.850983	0.131775	6.45784	1.06206e-10	1.65256e-08	436.439	530.93	555.629	602.857	541.581	550.082	994.347	811.403	1249.59
A3_A3_vs_GFP_GFP	EIF1	EIF1	4982.12	0.594921	0.0926919	6.41827	1.37834e-10	2.11823e-08	4428.08	5668.54	4567.08	3865.68	4419.86	3735.27	6142.15	5616.14	6396.24
A3_A3_vs_GFP_GFP	UHRF1BP1	UHRF1BP1	961.372	0.787804	0.123403	6.38398	1.72549e-10	2.61937e-08	590.69	850.866	814.353	828.621	747.963	769.717	1279.97	1196.05	1574.12
A3_A3_vs_GFP_GFP	C11orf96	C11orf96	105.878	1.38278	0.217448	6.35912	2.02911e-10	3.04318e-08	57.0967	97.2727	67.7829	76.6681	74.1605	52.1224	178.81	170.448	178.537
A3_A3_vs_GFP_GFP	SESN2	SESN2	998.189	0.769017	0.121334	6.338	2.32768e-10	3.4494e-08	567.312	801.638	559.19	887.999	908.406	813.307	1512.44	1295.86	1637.55
A3_A3_vs_GFP_GFP	ARPIN	ARPIN	674.702	0.619453	0.0979578	6.32368	2.55413e-10	3.70273e-08	714.815	736.897	658.175	493.567	557.518	511.63	805.849	729.696	864.167
A3_A3_vs_GFP_GFP	FSTL3	FSTL3	170.581	1.23193	0.194819	6.32343	2.55812e-10	3.70273e-08	143.439	171.963	124.802	101.489	143.65	82.1298	254.974	292.55	220.231
A3_A3_vs_GFP_GFP	SLC39A10	SLC39A10	749.853	-0.859138	0.136369	-6.30008	2.97499e-10	4.25663e-08	611.171	845.023	983.351	998.408	791.069	987.969	490.08	542.115	499.492
A3_A3_vs_GFP_GFP	SOD2	SOD2	1457.28	-0.449964	0.0714455	-6.29801	3.01492e-10	4.26474e-08	1503.63	1565.7	1460.37	1627.77	1617.64	1711.14	1184.38	1262.96	1181.93
A3_A3_vs_GFP_GFP	TRIB3	TRIB3	542.699	1.51022	0.24014	6.28893	3.19663e-10	4.47097e-08	280.919	488.115	285.476	326.638	364.78	303.842	952.871	827.233	1054.42
A3_A3_vs_GFP_GFP	EXOSC8	EXOSC8	618.347	0.681017	0.108754	6.262	3.80061e-10	5.25666e-08	469.1	550.155	629.42	511.42	498.514	494.758	797.673	744.261	869.824
A3_A3_vs_GFP_GFP	MMACHC	MMACHC	643.166	-0.645864	0.10344	-6.24388	4.2686e-10	5.83906e-08	822.726	681.93	692.163	694.736	752.888	743.463	488.764	487.617	424.209
A3_A3_vs_GFP_GFP	HSPA1B	HSPA1B	2171.98	-2.21323	0.355236	-6.23032	4.65487e-10	6.29824e-08	4398.11	2163.97	2127.58	2922.4	3145.53	2863.95	666.603	797.55	462.165
A3_A3_vs_GFP_GFP	SLC1A5	SLC1A5	3581.47	0.491826	0.0792011	6.20984	5.304e-10	7.09938e-08	3448.26	3902.01	3307.37	2815.24	3221.55	2930.21	4156.22	3979.18	4473.16
A3_A3_vs_GFP_GFP	ATAD3B	ATAD3B	215.438	-1.10023	0.177244	-6.20744	5.38532e-10	7.13155e-08	349.838	219.166	260.208	247.865	275.407	233.434	123.021	130.156	99.8438
A3_A3_vs_GFP_GFP	PSMD3	PSMD3	820.209	-0.566662	0.0919752	-6.16104	7.22707e-10	9.46974e-08	909.815	861.553	821.455	930.962	950.974	976.186	638.005	712.88	580.052
A3_A3_vs_GFP_GFP	PSMD2	PSMD2	2098.03	-0.469556	0.0764192	-6.14447	8.02299e-10	1.04031e-07	2422.68	2128.8	2059.85	2228.9	2462.72	2433.37	1701.05	1719.8	1725.15
A3_A3_vs_GFP_GFP	SRSF2	SRSF2	1648.43	-0.597817	0.0989545	-6.04133	1.5285e-09	1.96152e-07	2316.21	1809.78	1860.36	1612.79	1768.38	1947.07	1209.61	1211.01	1100.65
A3_A3_vs_GFP_GFP	NR1D2	NR1D2	762.201	0.664504	0.110064	6.03741	1.5661e-09	1.98926e-07	561.377	757.362	745.568	663.1	597.323	594.933	962.329	926.495	1051.33
A3_A3_vs_GFP_GFP	DPP9	DPP9	425.195	-0.693313	0.1149	-6.03407	1.59881e-09	1.99994e-07	531.626	464.049	424.246	469.242	509.92	507.761	288.639	327.094	304.18
A3_A3_vs_GFP_GFP	FEM1B	FEM1B	1235.31	0.495767	0.0821721	6.03328	1.60664e-09	1.99994e-07	930.986	1063.74	1068.52	1178.29	1079.8	1084.29	1559.48	1494.7	1657.97
A3_A3_vs_GFP_GFP	SGPL1	SGPL1	905.869	0.586807	0.0973259	6.0293	1.64668e-09	2.0295e-07	930.279	885.727	842.048	703.208	829	665.497	1018.16	1087.35	1191.56
A3_A3_vs_GFP_GFP	TARS1	TARS1	3551.16	0.457439	0.0758909	6.02758	1.66429e-09	2.03109e-07	2940.3	3324.23	3433.89	3250.57	3252.98	2878.14	4278.71	4119.23	4482.38
A3_A3_vs_GFP_GFP	CDC42EP1	CDC42EP1	629.756	0.673277	0.111764	6.02412	1.70036e-09	2.03731e-07	518.125	681.281	534.427	500.483	532.648	483.477	821.567	740.529	855.266
A3_A3_vs_GFP_GFP	SLC38A2	SLC38A2	3405.82	0.603553	0.100192	6.02395	1.70212e-09	2.03731e-07	2216.61	3068.14	2832.29	3161.61	2735.4	3047.62	4469.55	4208.01	4913.1
A3_A3_vs_GFP_GFP	AMMECR1L	AMMECR1L	485.558	0.657817	0.109574	6.00339	1.93238e-09	2.29088e-07	419.088	470.429	419.472	390.833	396.477	400.265	591.638	573.611	708.208
A3_A3_vs_GFP_GFP	HDGF	HDGF	3990.43	-0.598617	0.100741	-5.94215	2.81312e-09	3.27269e-07	4149.65	4470.65	3897.91	4467.2	4713.2	4908.68	2928.22	3751.25	2627.08
A3_A3_vs_GFP_GFP	SLC4A5	SLC4A5	230.19	0.927858	0.15611	5.94361	2.78815e-09	3.27269e-07	167.995	246.478	190.562	162.346	173.786	169.407	349.991	281.039	330.108
A3_A3_vs_GFP_GFP	SLC3A2	SLC3A2	1499.16	0.683161	0.115005	5.94026	2.84567e-09	3.2799e-07	1144.91	1545.04	1204.41	1193.76	1359.7	1130.79	1957.73	1713.32	2242.8
A3_A3_vs_GFP_GFP	CCDC50	CCDC50	458.62	0.706951	0.119065	5.9375	2.89396e-09	3.30495e-07	394.857	450.177	435.068	357.427	414.528	311.269	558.99	559.771	645.494
A3_A3_vs_GFP_GFP	CARS1	CARS1	919.767	0.661155	0.111484	5.93051	3.0199e-09	3.41743e-07	819.502	981.942	809.042	738.621	783.016	674.346	1105.09	1016.97	1349.37
A3_A3_vs_GFP_GFP	LRP1B	LRP1B	158.927	1.22787	0.207868	5.90698	3.4843e-09	3.90744e-07	126.155	147.535	145.09	122.071	78.7542	102.396	242.142	166.789	299.41
A3_A3_vs_GFP_GFP	SAT1	SAT1	346.964	0.738214	0.125068	5.90249	3.58049e-09	3.97946e-07	258.211	260.647	309.255	304.593	257.164	298.212	467.59	437.364	529.641
A3_A3_vs_GFP_GFP	PSAT1	PSAT1	5115.64	0.934504	0.159211	5.8696	4.3686e-09	4.81241e-07	3972.51	5764.85	4683.7	3555.69	4022.16	3283.66	6615.69	6461.44	7681.08
A3_A3_vs_GFP_GFP	FSCN1	FSCN1	368.411	-0.774164	0.132035	-5.86334	4.53661e-09	4.92038e-07	513.023	393.697	387.435	417.086	404.734	453.506	257.767	266.079	222.373
A3_A3_vs_GFP_GFP	PTPN13	PTPN13	1745.47	0.671959	0.11461	5.863	4.54566e-09	4.92038e-07	1305.14	1682.96	1943.22	1488.63	1367.06	1300.93	2208.95	1974.17	2438.19
A3_A3_vs_GFP_GFP	FBXO9	FBXO9	472.485	-0.83341	0.142515	-5.84789	4.97857e-09	5.34252e-07	758.525	549.955	540.861	509.477	539.085	490.903	298.79	331.829	232.937
A3_A3_vs_GFP_GFP	NHLRC2	NHLRC2	972.511	0.584335	0.100057	5.84	5.22012e-09	5.55385e-07	799.032	891.02	953.025	895.048	724.561	825.023	1220.94	1114.56	1329.39
A3_A3_vs_GFP_GFP	CALCB	CALCB	95.1468	1.59058	0.272436	5.83836	5.27187e-09	5.56137e-07	52.9001	136.612	80.7949	51.5358	46.4454	48.1009	131.616	139.867	168.449
A3_A3_vs_GFP_GFP	DHX38	DHX38	711.466	-0.521542	0.0897272	-5.81253	6.1536e-09	6.43698e-07	854.967	752.275	767.458	774.564	804.96	794.59	560.552	564.911	528.919
A3_A3_vs_GFP_GFP	HSP90AA1	HSP90AA1	14109.9	-0.608042	0.104692	-5.80792	6.32534e-09	6.56149e-07	14165.9	12824.1	16217.2	18394.1	15460.7	16734.9	11146	12859.4	9187.18
A3_A3_vs_GFP_GFP	AHSA1	AHSA1	1601.66	-0.571243	0.0990588	-5.7667	8.0837e-09	8.31619e-07	1991.97	1603.6	1609.71	1733.78	1989.74	1780.68	1209.18	1372.27	1123.98
A3_A3_vs_GFP_GFP	MRC2	MRC2	247.799	0.815095	0.141425	5.76344	8.24156e-09	8.34073e-07	177.407	200.032	196.586	192.413	191.338	216.303	345.373	304.081	406.661
A3_A3_vs_GFP_GFP	SLC2A3	SLC2A3	1985.46	-0.45293	0.0785747	-5.76432	8.19874e-09	8.34073e-07	1788.42	1696.63	1896.97	2493.33	2187.02	2535.62	1835.84	1662.1	1773.17
A3_A3_vs_GFP_GFP	NUDC	NUDC	870.809	-0.656659	0.114264	-5.74684	9.09241e-09	9.12761e-07	1153.77	850.569	886.187	936.365	1091.24	998.802	638.916	697.556	583.877
A3_A3_vs_GFP_GFP	SRSF1	SRSF1	3630.51	-0.498301	0.0868353	-5.73846	9.55415e-09	9.51441e-07	5037.82	3890.24	4041.13	3777.18	3825.6	3935.09	2860.99	2598.17	2708.33
A3_A3_vs_GFP_GFP	AJUBA	AJUBA	374.22	0.83232	0.145078	5.73706	9.63319e-09	9.51698e-07	292.545	382.808	277.04	291.376	322.675	255.477	516.678	437.042	592.338
A3_A3_vs_GFP_GFP	PYCR1	PYCR1	907.57	0.558506	0.0977254	5.71505	1.0967e-08	1.07494e-06	824.519	984.61	786.322	728.034	811.6	714.375	1095.9	1055.11	1167.66
A3_A3_vs_GFP_GFP	SLIRP	SLIRP	370.204	-0.655608	0.114793	-5.71124	1.12154e-08	1.09069e-06	418.444	348.149	379.89	433.468	442.755	460.499	295.301	286.982	266.349
A3_A3_vs_GFP_GFP	CCNJ	CCNJ	367.833	0.631116	0.110595	5.70658	1.15271e-08	1.11232e-06	368.293	343.539	346.478	313.009	281.781	288.898	434.333	456.626	477.538
A3_A3_vs_GFP_GFP	PEA15	PEA15	1286.46	0.491309	0.0861674	5.7018	1.18548e-08	1.13514e-06	1146.27	1202.4	1051.23	1103.72	1179.15	1117.03	1566.35	1457.53	1754.43
A3_A3_vs_GFP_GFP	PDCD4	PDCD4	1664.96	0.568076	0.099732	5.69602	1.22636e-08	1.16532e-06	1355.85	1553.88	1804.45	1499.19	1301.22	1336.81	1934.45	1951.66	2247.12
A3_A3_vs_GFP_GFP	ECPAS	ECPAS	1558.18	0.470528	0.0828627	5.67841	1.35953e-08	1.28207e-06	1416.41	1492.43	1562.16	1354.44	1398.29	1252.43	1883.4	1670.18	1993.92
A3_A3_vs_GFP_GFP	SEMA3C	SEMA3C	216.35	0.90131	0.159235	5.66026	1.51147e-08	1.41464e-06	199.044	168.345	200.677	165.551	162.031	153.633	290.978	245.118	361.772
A3_A3_vs_GFP_GFP	PDIA4	PDIA4	3154.74	-0.544928	0.0964481	-5.64996	1.60487e-08	1.49085e-06	3752.72	3300.56	3254.31	3458.88	3613.6	3656.88	2471.48	2840.65	2043.56
A3_A3_vs_GFP_GFP	FTSJ3	FTSJ3	793.829	-0.671636	0.119168	-5.63605	1.73995e-08	1.60436e-06	1101.74	803.034	856.648	842.253	970.657	879.598	591.435	608.211	490.884
A3_A3_vs_GFP_GFP	R3HDM2	R3HDM2	549.388	0.569699	0.101167	5.63126	1.789e-08	1.63746e-06	426.33	518.068	471.796	481.55	474.246	464.696	695.672	664.132	748.001
A3_A3_vs_GFP_GFP	FLNA	FLNA	4470.96	-0.403546	0.0717308	-5.62584	1.8461e-08	1.67739e-06	4876.21	4642.34	4358.63	4713.21	5175.14	5122.75	3640.37	4093.56	3616.41
A3_A3_vs_GFP_GFP	MINDY3	MINDY3	845.167	0.569578	0.10135	5.61992	1.91047e-08	1.7233e-06	829.171	801.564	793.804	758.979	676.028	651.326	997.289	915.163	1183.18
A3_A3_vs_GFP_GFP	DHX9	DHX9	3214.86	-0.492021	0.087727	-5.60855	2.04027e-08	1.82714e-06	4004.91	3129.29	3738.3	3590.49	3503.54	3461.92	2698.36	2523.09	2283.85
A3_A3_vs_GFP_GFP	RAB39B	RAB39B	349.464	0.897336	0.160553	5.58904	2.28331e-08	2.03019e-06	186.757	296.046	256.023	295.74	256.164	288.814	489.887	433.968	641.775
A3_A3_vs_GFP_GFP	CEBPB	CEBPB	200.241	0.999673	0.178964	5.58588	2.32524e-08	2.05281e-06	112.624	190.155	123.295	136.9	170.872	151.139	296.412	277.782	342.991
A3_A3_vs_GFP_GFP	PDLIM1	PDLIM1	919.641	0.554704	0.0993528	5.58317	2.36168e-08	2.0703e-06	1030.43	980.165	847.821	752.201	754.84	688.29	1094.96	955.574	1172.49
A3_A3_vs_GFP_GFP	LPCAT1	LPCAT1	994.644	-0.628354	0.112689	-5.57598	2.46141e-08	2.14263e-06	1333.4	1094.85	1030.82	1096.53	1156.68	1081.46	724.088	827.98	605.993
A3_A3_vs_GFP_GFP	DUSP16	DUSP16	696.99	0.710037	0.127578	5.56553	2.61357e-08	2.25929e-06	448.653	659.807	574.097	639.37	575.455	527.055	951.807	832.687	1063.98
A3_A3_vs_GFP_GFP	RBM8A	RBM8A	1634.87	-0.523675	0.0942442	-5.55657	2.75124e-08	2.3619e-06	2219.51	1754.91	1926.54	1663.73	1896.15	1637.45	1206.57	1283.06	1125.91
A3_A3_vs_GFP_GFP	UPP1	UPP1	141.658	0.966453	0.174303	5.54467	2.94514e-08	2.51104e-06	109.998	142.132	103.151	106.801	101.316	103.295	203.785	188.241	216.205
A3_A3_vs_GFP_GFP	CBX5	CBX5	3034.51	0.369915	0.0668131	5.53656	3.08465e-08	2.61209e-06	2771.83	3022.21	2934.09	2729.16	2686.33	2691.68	3518.63	3266.23	3690.45
A3_A3_vs_GFP_GFP	CLIP1	CLIP1	673.599	0.652352	0.118419	5.50886	3.61162e-08	3.03767e-06	489.684	626.08	678.829	620.091	503.716	535.718	798.685	878.048	931.542
A3_A3_vs_GFP_GFP	HEXIM1	HEXIM1	314.491	-0.689027	0.125202	-5.5033	3.72738e-08	3.11399e-06	391.166	360.424	379.403	311.658	354.874	381.948	215.845	230.686	204.412
A3_A3_vs_GFP_GFP	MDM4	MDM4	548.01	0.617674	0.112388	5.49592	3.88682e-08	3.20418e-06	399.387	477.296	501.204	515.9	430.123	456.276	710.337	659.944	781.62
A3_A3_vs_GFP_GFP	PHB1	PHB1	2261.68	-0.513168	0.0933634	-5.49645	3.87503e-08	3.20418e-06	2802.53	2259.38	2321.56	2380.56	2778.21	2468.4	1841.72	1887.25	1615.5
A3_A3_vs_GFP_GFP	MEF2A	MEF2A	867.09	0.583435	0.106223	5.49257	3.96136e-08	3.24414e-06	679.374	960.571	811.857	749.819	697.659	694.733	1062.23	1066.57	1080.99
A3_A3_vs_GFP_GFP	WDR31	WDR31	185.1	0.867517	0.158057	5.48861	4.051e-08	3.29587e-06	140.565	174.831	177.06	132.543	156.221	126.922	243.693	234.708	279.357
A3_A3_vs_GFP_GFP	HSPA9	HSPA9	4109.91	0.345141	0.0629248	5.48497	4.13538e-08	3.34267e-06	3851.72	3903.69	4094.62	3677.52	3893.62	3502.8	4851.67	4604.3	4609.23
A3_A3_vs_GFP_GFP	HERPUD1	HERPUD1	747.029	0.737481	0.13453	5.4819	4.20784e-08	3.3793e-06	563.159	899.986	618.134	538.883	646.037	555.613	981.865	931.809	987.77
A3_A3_vs_GFP_GFP	ACTB	ACTB	6932.1	-0.522379	0.0953496	-5.47856	4.28792e-08	3.42154e-06	9316.25	7736.64	7307.57	6792.91	7588.92	8036.61	4982.9	5847.23	4779.88
A3_A3_vs_GFP_GFP	CTH	CTH	1024.44	1.2806	0.233928	5.47434	4.39133e-08	3.48174e-06	522.074	949.222	747.874	703.137	748.673	589.749	1525.73	1495.54	1937.98
A3_A3_vs_GFP_GFP	ATXN2L	ATXN2L	1189.97	0.494448	0.0905513	5.46041	4.75033e-08	3.74254e-06	952.303	1148.66	997.772	1053.83	1118.33	988.052	1436.85	1409.88	1604.05
A3_A3_vs_GFP_GFP	YPEL5	YPEL5	409.118	0.657672	0.1206	5.45335	4.94287e-08	3.86974e-06	272.998	381.526	359.049	348.35	339.579	347.398	536.034	530.1	567.027
A3_A3_vs_GFP_GFP	SPEN	SPEN	1712.67	-0.446894	0.0819766	-5.45148	4.99514e-08	3.88622e-06	1885.59	1577.74	1822.11	1914.03	1938.55	1989.12	1383.43	1539.87	1363.62
A3_A3_vs_GFP_GFP	PKD1P1	PKD1P1	409.072	0.612494	0.112578	5.4406	5.31e-08	4.10552e-06	417.866	454.61	378.696	334.334	291.981	334.467	490.508	506.986	472.196
A3_A3_vs_GFP_GFP	CCT3	CCT3	7034.01	-0.4395	0.0808499	-5.436	5.44885e-08	4.18687e-06	8643.46	7152.16	7089.79	7342.55	8384.88	7537.56	5704.63	5941.55	5509.52
A3_A3_vs_GFP_GFP	MTHFD1L	MTHFD1L	1045.83	0.65796	0.121237	5.42708	5.72849e-08	4.37474e-06	990.488	1191.61	914.411	870.903	934.234	646.75	1356.59	1198.97	1308.51
A3_A3_vs_GFP_GFP	DDX39A	DDX39A	491.993	-0.732434	0.135499	-5.40544	6.46511e-08	4.90717e-06	734.26	580.638	495.812	490.448	604.98	538.401	345.637	340.903	296.855
A3_A3_vs_GFP_GFP	SLC43A1	SLC43A1	328.141	0.712918	0.131938	5.40344	6.53735e-08	4.93193e-06	301.62	369.991	278.804	238.828	263.988	256.211	424.69	372.816	446.321
A3_A3_vs_GFP_GFP	CGGBP1	CGGBP1	1117.64	0.439091	0.0812894	5.40158	6.60564e-08	4.95343e-06	1010.5	1096.46	1077.28	1044.34	902.347	971.66	1324.61	1265.3	1366.26
A3_A3_vs_GFP_GFP	TUBB	TUBB	9389.76	-0.410469	0.0760964	-5.39407	6.88799e-08	5.13423e-06	11165.3	10307.3	9103.19	9505.12	10409.6	10861.5	7886.16	7715.35	7554.28
A3_A3_vs_GFP_GFP	SEC63	SEC63	1505.1	0.542756	0.100725	5.38849	7.10538e-08	5.26475e-06	1176.73	1436.78	1630.42	1387.46	1192.85	1206.15	1836.68	1808.09	1870.78
A3_A3_vs_GFP_GFP	ZFAND3	ZFAND3	563.439	0.582493	0.10814	5.38645	7.18639e-08	5.29326e-06	417.974	527.104	500.125	462.577	504.852	484.619	720.504	664.013	789.186
A3_A3_vs_GFP_GFP	PTPDC1	PTPDC1	196.177	0.912748	0.169493	5.38517	7.2378e-08	5.29977e-06	117.705	195.225	168.475	164.961	133.967	146.521	279.1	291.789	267.849
A3_A3_vs_GFP_GFP	WDR81	WDR81	148.409	-1.08795	0.202404	-5.37512	7.65297e-08	5.57101e-06	156.714	203.169	130.961	147.202	219.764	208.088	90.2949	81.1744	98.3116
A3_A3_vs_GFP_GFP	CIRBP	CIRBP	1201.41	0.453469	0.0846165	5.35911	8.36351e-08	6.05285e-06	1248.18	1267.71	1171.78	934.59	1121.63	951.528	1327.54	1397.86	1391.86
A3_A3_vs_GFP_GFP	HSPD1	HSPD1	10460.9	-0.37958	0.0710902	-5.33941	9.32475e-08	6.70951e-06	11866	9909.22	11648.2	11621	11609.4	11103.3	8759.6	9147.45	8484.38
A3_A3_vs_GFP_GFP	NBPF1	NBPF1	240.442	0.753676	0.141579	5.32336	1.01868e-07	7.26187e-06	171.101	181.261	171.92	196.782	204.871	208.776	306.557	316.15	406.56
A3_A3_vs_GFP_GFP	RASEF	RASEF	532.65	0.521096	0.0978958	5.32296	1.02091e-07	7.26187e-06	452.206	512.873	492.96	476.213	466.129	427.859	668.153	631.52	665.938
A3_A3_vs_GFP_GFP	FUT1	FUT1	64.0756	1.56625	0.2947	5.31472	1.06824e-07	7.55536e-06	25.3087	62.6155	47.3255	29.5263	47.1377	34.6926	92.9011	112.123	125.05
A3_A3_vs_GFP_GFP	C9orf78	C9orf78	524.073	-0.624857	0.117841	-5.30254	1.14204e-07	8.03167e-06	676.276	514.05	570.255	568.188	652	572.851	390.738	417.548	354.749
A3_A3_vs_GFP_GFP	BTG1	BTG1	589.789	0.597826	0.113044	5.28842	1.23378e-07	8.62816e-06	502.32	521.251	454.953	499.453	547.343	477.259	712.157	694.545	898.823
A3_A3_vs_GFP_GFP	MEX3C	MEX3C	377.212	0.678126	0.128323	5.28451	1.2604e-07	8.76508e-06	268.062	361.576	339.761	326.065	321.301	285.801	461.581	477.84	552.916
A3_A3_vs_GFP_GFP	HNRNPM	HNRNPM	4331.29	-0.427102	0.080965	-5.27515	1.3265e-07	9.17345e-06	5533.79	4387.88	4736.71	4445.12	4970.84	4532.95	3437.95	3457.26	3479.11
A3_A3_vs_GFP_GFP	SLC7A3	SLC7A3	145.312	1.03732	0.196684	5.27402	1.33466e-07	9.17889e-06	104.116	168.819	131.082	103.282	91.9906	100.929	209.401	165.472	232.716
A3_A3_vs_GFP_GFP	PSMB1	PSMB1	1497.77	-0.381843	0.0724646	-5.26937	1.36894e-07	9.36293e-06	1629.76	1437.42	1491.49	1679.15	1659.44	1708.81	1299.34	1300.62	1273.92
A3_A3_vs_GFP_GFP	PRPF31	PRPF31	641.714	-0.54974	0.104469	-5.26226	1.42296e-07	9.67925e-06	801.235	676.199	659.183	718.777	781.372	661.492	466.44	504.42	506.305
A3_A3_vs_GFP_GFP	GRPEL2	GRPEL2	726.906	0.532065	0.101131	5.26116	1.43153e-07	9.68459e-06	478.165	564.31	543.28	738.507	651.669	636.591	960.473	894.878	1074.28
A3_A3_vs_GFP_GFP	PSMD1	PSMD1	1373.02	-0.516612	0.0983242	-5.25417	1.48692e-07	1.0005e-05	1596.38	1277.22	1362.7	1565.34	1643.24	1570.93	1181.63	1200.06	959.698
A3_A3_vs_GFP_GFP	DYNLL1	DYNLL1	1233.45	-0.654851	0.124977	-5.23976	1.60783e-07	1.07603e-05	1685.08	1332.37	1256.32	1232.66	1500.69	1441.23	838.849	1065.01	748.888
A3_A3_vs_GFP_GFP	CFL1	CFL1	3030.17	-0.469595	0.08964	-5.23867	1.61736e-07	1.07662e-05	3903.88	3171.35	3018.21	3239.99	3454.72	3279.54	2364.54	2587.23	2252.11
A3_A3_vs_GFP_GFP	NFIL3	NFIL3	288.511	0.796249	0.152329	5.22717	1.72126e-07	1.1397e-05	164.352	243.795	236.913	231.958	271.839	209.569	401.649	374.82	461.702
A3_A3_vs_GFP_GFP	SNHG29	SNHG29	2327.16	0.366842	0.0701965	5.22592	1.73287e-07	1.14131e-05	2075.9	2291.19	2316.17	2122.03	2103.05	2004.5	2689.19	2546.19	2796.2
A3_A3_vs_GFP_GFP	PRSS23	PRSS23	270.917	0.708685	0.135701	5.22241	1.76609e-07	1.15707e-05	270.214	295.944	238.248	219.047	221.833	179.512	319.21	338.395	355.846
A3_A3_vs_GFP_GFP	HDAC1	HDAC1	3326.49	-0.375769	0.072021	-5.21749	1.81363e-07	1.18199e-05	4038.73	3541.41	3462.85	3408.4	3720.31	3542.51	2797.14	2762.46	2664.58
A3_A3_vs_GFP_GFP	RNF41	RNF41	631.819	0.533761	0.102346	5.21527	1.83553e-07	1.19004e-05	467.228	550.251	537.866	548.136	618.748	521.995	812.864	758.505	870.776
A3_A3_vs_GFP_GFP	NEDD8	NEDD8	1198.65	-0.467483	0.089672	-5.21326	1.85555e-07	1.19678e-05	1418.67	1280.12	1346.77	1236.04	1369.94	1305.7	890.486	1065.92	874.202
A3_A3_vs_GFP_GFP	KDM6B	KDM6B	257.099	0.795757	0.152929	5.20346	1.95613e-07	1.25515e-05	173.606	265.864	181.1	209.245	207.889	201.86	347.357	343.661	383.308
A3_A3_vs_GFP_GFP	ZBTB10	ZBTB10	1023.19	0.504414	0.0969662	5.20196	1.97195e-07	1.25881e-05	762.604	977.782	911.92	933.816	880.652	896.513	1201.14	1242.91	1401.36
A3_A3_vs_GFP_GFP	FKTN	FKTN	611.454	0.731367	0.14072	5.19734	2.02164e-07	1.28395e-05	392.678	593.285	622.539	546.684	410.093	507.484	847.953	769.695	812.671
A3_A3_vs_GFP_GFP	RPS26	RPS26	204.569	-1.07067	0.206428	-5.18663	2.14132e-07	1.35305e-05	286.339	220.753	206.086	248.651	221.852	292.991	110.254	171.73	82.466
A3_A3_vs_GFP_GFP	ZFP69B	ZFP69B	113.736	1.0058	0.194239	5.17815	2.24093e-07	1.40885e-05	59.6732	74.54	64.4015	109.302	74.0115	91.0463	173.378	171.199	206.077
A3_A3_vs_GFP_GFP	PSMA2	PSMA2	1124.05	-0.426957	0.0824873	-5.17603	2.26651e-07	1.41777e-05	1230.04	1120.47	1184.52	1256.28	1165.7	1351.51	926.187	974.766	907.02
A3_A3_vs_GFP_GFP	STIP1	STIP1	3404.27	-0.503825	0.0973897	-5.17328	2.30014e-07	1.43161e-05	4214.69	3252.24	3524.59	3702.34	4023.85	3794.65	2669.59	3065.12	2391.34
A3_A3_vs_GFP_GFP	TTC39B	TTC39B	164.05	1.07929	0.20877	5.16975	2.34413e-07	1.45173e-05	148.935	129.326	124.482	108.072	93.4056	142.636	305.663	166.723	257.212
A3_A3_vs_GFP_GFP	RHOU	RHOU	227.458	0.735295	0.142305	5.16703	2.37849e-07	1.46571e-05	176.515	182.014	200.936	206.301	176.308	175.733	280.001	300.417	348.896
A3_A3_vs_GFP_GFP	LARS1	LARS1	3365.53	0.411429	0.0799492	5.14612	2.65927e-07	1.63067e-05	2952.52	3355.47	3704.82	2994.63	2967.21	2740.81	3706.07	3914.04	3954.18
A3_A3_vs_GFP_GFP	GAS5	GAS5	1367.37	1.06431	0.206885	5.14448	2.68264e-07	1.63694e-05	660.527	1146.67	1020.07	1066.01	1086.57	914.12	2421.25	1936.98	2054.16
A3_A3_vs_GFP_GFP	ZBTB21	ZBTB21	844.818	0.592655	0.11527	5.14144	2.72636e-07	1.6555e-05	620.234	769.703	745.337	865.383	656.33	658.818	1032.14	1053.87	1201.54
A3_A3_vs_GFP_GFP	PPP2R5B	PPP2R5B	202.583	0.771536	0.15034	5.13195	2.86759e-07	1.73281e-05	145.395	203.184	171.562	169.522	152.936	158.869	264.234	275.91	281.636
A3_A3_vs_GFP_GFP	NCAPD2	NCAPD2	1741.32	-0.430213	0.0839359	-5.1255	2.96757e-07	1.78455e-05	1662.23	1987.66	1783.79	1886.07	1944.2	2045.89	1471.93	1553.86	1336.26
A3_A3_vs_GFP_GFP	DNAAF5	DNAAF5	398.106	-0.564324	0.110173	-5.12215	3.02066e-07	1.80775e-05	455.602	428.756	419.938	425.119	470.9	463.473	329.894	303.202	286.069
A3_A3_vs_GFP_GFP	ZNF768	ZNF768	687.926	0.50679	0.0990462	5.1167	3.10926e-07	1.85187e-05	729.908	698.501	657.305	492.802	607.038	596.171	821.173	757.594	830.84
A3_A3_vs_GFP_GFP	NBPF15	NBPF15	663.361	0.480785	0.0940154	5.1139	3.1558e-07	1.87064e-05	612.827	626.372	657.538	622.056	540.242	538.639	810.914	744.423	817.236
A3_A3_vs_GFP_GFP	SINHCAF	SINHCAF	1132.15	0.438914	0.0858996	5.10961	3.22821e-07	1.90449e-05	981.56	1186.98	1052.86	973.086	1045.73	939.523	1309.47	1329.61	1370.51
A3_A3_vs_GFP_GFP	FSTL1	FSTL1	1506.49	0.340798	0.066873	5.0962	3.46536e-07	2.03476e-05	1440.49	1427.06	1415.26	1378.55	1389.12	1325.3	1748.4	1696.7	1737.54
A3_A3_vs_GFP_GFP	TBL1X	TBL1X	1393.73	0.447266	0.0880327	5.08068	3.76079e-07	2.19785e-05	1315.32	1566.63	1290.43	1181.46	1236.77	1124.13	1592.8	1527.23	1708.81
A3_A3_vs_GFP_GFP	SLC1A3	SLC1A3	393.232	-0.674091	0.132701	-5.07977	3.77898e-07	2.19816e-05	497.129	451.657	467.388	437.989	470.56	396.513	264.269	330.735	222.847
A3_A3_vs_GFP_GFP	SUMF2	SUMF2	1020.21	0.441125	0.0868984	5.07634	3.84782e-07	2.2278e-05	964.381	1043.4	890.54	882.918	931.561	851.308	1216.12	1127.46	1274.23
A3_A3_vs_GFP_GFP	SAPCD2	SAPCD2	130.148	-1.11656	0.220127	-5.07234	3.9295e-07	2.26456e-05	151.619	158.772	136.503	131.796	192.125	171.422	70.5606	105.853	52.6843
A3_A3_vs_GFP_GFP	PRPF38A	PRPF38A	719.285	-0.527859	0.104115	-5.06995	3.97917e-07	2.28261e-05	889.281	735.588	802.288	777.857	819.36	791.365	530.218	629.074	498.535
A3_A3_vs_GFP_GFP	BCAS3	BCAS3	400.28	0.617329	0.121879	5.06509	4.082e-07	2.33086e-05	382.291	437.372	338.775	337.14	331.719	295.998	481.058	458.335	539.837
A3_A3_vs_GFP_GFP	PTER	PTER	555.588	0.539881	0.10664	5.06267	4.13434e-07	2.34997e-05	422.036	509.503	519.251	519.811	436.637	489.9	678.565	736.919	687.669
A3_A3_vs_GFP_GFP	DAG1	DAG1	628.44	-0.520595	0.102952	-5.0567	4.26575e-07	2.41364e-05	754.058	670.808	614.396	696.366	700.407	733.737	473.321	547.148	465.715
A3_A3_vs_GFP_GFP	SLC35A3	SLC35A3	320.516	0.712602	0.141075	5.05125	4.38935e-07	2.47233e-05	324.844	262.135	251.976	289.972	239.083	244.992	355.325	452.065	464.25
A3_A3_vs_GFP_GFP	RNASEH2B	RNASEH2B	427.002	0.514928	0.102233	5.03678	4.73425e-07	2.65459e-05	430.591	416.784	438.907	363.403	357.115	332.546	510.417	504.453	488.799
A3_A3_vs_GFP_GFP	PRECSIT	PRECSIT	52.0639	1.87362	0.372312	5.0324	4.84382e-07	2.70385e-05	27.2694	78.1657	28.6422	23.144	33.6251	15.066	86.3805	83.2599	93.0224
A3_A3_vs_GFP_GFP	MRFAP1	MRFAP1	3022.22	-0.314156	0.0624517	-5.03039	4.89475e-07	2.72008e-05	3543.57	3284.55	3425.16	3064.83	3177.79	3149.07	2445.51	2619.13	2490.4
A3_A3_vs_GFP_GFP	SH3BGR	SH3BGR	151.074	1.21206	0.241005	5.0292	4.92521e-07	2.72484e-05	91.9026	211.773	176.354	94.1714	92.5483	78.4359	198.538	253.476	162.47
A3_A3_vs_GFP_GFP	CCN1	CCN1	165.515	0.865857	0.172384	5.02284	5.09132e-07	2.80428e-05	116.309	153.344	145.501	142.041	140.147	98.7735	216.637	241.59	235.293
A3_A3_vs_GFP_GFP	RBM19	RBM19	347.467	-0.70823	0.141146	-5.01772	5.22873e-07	2.86728e-05	455.457	343.106	318.811	410.408	427.032	408.729	238.085	294.346	231.232
A3_A3_vs_GFP_GFP	SOD1	SOD1	2838.38	-0.376276	0.0751223	-5.00885	5.47569e-07	2.98954e-05	3274.3	2775.77	3044.62	3053.62	3295.27	2942.98	2331.88	2471.59	2355.38
A3_A3_vs_GFP_GFP	ZC3HAV1	ZC3HAV1	561.068	-0.547041	0.109428	-4.99907	5.76069e-07	3.1314e-05	723.387	580.096	686.812	575.437	590.386	649.929	391.937	444.903	406.724
A3_A3_vs_GFP_GFP	CHD8	CHD8	1152.99	-0.432374	0.0865304	-4.99679	5.8293e-07	3.15492e-05	1346.1	1089.81	1238.29	1292.38	1235	1322.18	928.943	963.907	960.286
A3_A3_vs_GFP_GFP	POLR2B	POLR2B	2146.11	-0.378371	0.075795	-4.99203	5.9748e-07	3.21967e-05	2339.52	2153.5	2345.18	2354.54	2309.09	2387.31	1823.89	1959.5	1642.42
A3_A3_vs_GFP_GFP	CACNA2D1	CACNA2D1	324.123	0.609272	0.122146	4.98807	6.09845e-07	3.27213e-05	291.299	319.602	288.298	300.584	248.499	250.123	428.015	381.177	409.507
A3_A3_vs_GFP_GFP	TMEM47	TMEM47	426.303	0.597996	0.119915	4.98684	6.13751e-07	3.27896e-05	343.412	395.3	454.771	361.071	325.871	364.589	507.432	502.208	582.068
A3_A3_vs_GFP_GFP	KDM7A	KDM7A	495.544	0.658759	0.132738	4.96283	6.94719e-07	3.69567e-05	332.116	474.24	453.22	485.02	392.551	364.019	617.828	655.113	685.789
A3_A3_vs_GFP_GFP	ARMH4	ARMH4	130.85	-1.02128	0.205984	-4.95805	7.12049e-07	3.77174e-05	105.358	129.737	121.1	216.416	144.241	187.425	105.529	100.124	67.7196
A3_A3_vs_GFP_GFP	PSPH	PSPH	670.371	0.540654	0.109399	4.94203	7.73144e-07	4.07801e-05	621.768	693.155	550.515	542.922	590.694	564.677	823.784	724.361	921.463
A3_A3_vs_GFP_GFP	NEDD4	NEDD4	272.762	0.627126	0.127081	4.93484	8.02171e-07	4.21326e-05	219.248	241.704	263.73	226.877	232.476	220.778	337.498	334.222	378.329
A3_A3_vs_GFP_GFP	LOC107985803	LOC107985803	527.869	0.50365	0.1021	4.9329	8.10188e-07	4.23749e-05	483.171	485.952	469.369	463.275	445.122	461.92	647.925	578.854	715.231
A3_A3_vs_GFP_GFP	HSPA13	HSPA13	1196.77	0.490458	0.099484	4.93002	8.22211e-07	4.27641e-05	924.418	1229.02	1237.91	1064.08	968.948	1035.31	1406.99	1467.69	1436.54
A3_A3_vs_GFP_GFP	VCP	VCP	2772.62	-0.481071	0.0975906	-4.92948	8.24501e-07	4.27641e-05	3658.59	3005.9	2825.09	2797.17	3125.25	3086.3	2177.82	2371.14	1906.29
A3_A3_vs_GFP_GFP	ERLIN1	ERLIN1	707.015	0.45637	0.0927933	4.91814	8.73718e-07	4.51288e-05	672.626	682.486	661.795	593.388	655.161	583.575	762.997	866.44	884.665
A3_A3_vs_GFP_GFP	PIN4	PIN4	693.585	-0.489599	0.0996375	-4.9138	8.93272e-07	4.59481e-05	877.124	763.804	801.886	760.984	735.954	721.315	485.684	594.161	501.354
A3_A3_vs_GFP_GFP	VHL	VHL	1131.28	0.427916	0.0871529	4.90994	9.1104e-07	4.66692e-05	1034.7	1102.76	1077.39	955.747	1017.59	997.518	1292.82	1211.43	1491.57
A3_A3_vs_GFP_GFP	EI24	EI24	1652.68	-0.378417	0.0771343	-4.90595	9.29752e-07	4.74326e-05	1743.47	1736.14	1628.97	1737.73	1818.79	1961.96	1349.55	1520.56	1376.93
A3_A3_vs_GFP_GFP	GTF2IP4	GTF2IP4	965.274	-0.468026	0.0954908	-4.90127	9.52212e-07	4.83802e-05	1104.85	1159.26	1008.11	934.994	1051.87	1155.59	764.661	797.234	710.897
A3_A3_vs_GFP_GFP	SCYL2	SCYL2	879.686	0.456582	0.093185	4.89974	9.59649e-07	4.85598e-05	680.113	778.552	782.677	862.27	716.195	814.07	1085.24	1047.67	1150.39
A3_A3_vs_GFP_GFP	GYS1	GYS1	533.156	-0.540529	0.110509	-4.89124	1.00202e-06	5.0466e-05	583.657	548.813	563.312	552.698	599.923	685.09	407.52	472.295	385.099
A3_A3_vs_GFP_GFP	HNRNPH2	HNRNPH2	1917.07	-0.392587	0.0802742	-4.89057	1.00543e-06	5.0466e-05	2300.83	2079.14	2145.65	2113.68	1984	1991.3	1605.3	1654.51	1379.17
A3_A3_vs_GFP_GFP	OGT	OGT	1780.58	0.465049	0.0951105	4.88956	1.01061e-06	5.05222e-05	1569.27	1929.45	2000.67	1603.72	1402.92	1415.78	2205.77	1914.6	1983.04
A3_A3_vs_GFP_GFP	DNAJB9	DNAJB9	238.331	0.770592	0.157749	4.88491	1.03475e-06	5.13172e-05	250.369	372.311	316.501	153.982	149.506	142.142	262.346	264.542	233.279
A3_A3_vs_GFP_GFP	SENP6	SENP6	751.146	0.453215	0.092764	4.88568	1.03073e-06	5.13172e-05	708.016	724.836	828.453	682.01	599.803	617.542	880.399	841.567	877.689
A3_A3_vs_GFP_GFP	EIF5A	EIF5A	4256.31	-0.41982	0.0860743	-4.87742	1.07484e-06	5.28838e-05	5126.27	4559.04	4255.52	4325.87	4905.11	4711.38	3416.5	3852.01	3155.11
A3_A3_vs_GFP_GFP	RUFY1	RUFY1	421.179	-0.591207	0.121201	-4.8779	1.07221e-06	5.28838e-05	536.378	400.453	434.423	463.583	493.287	496.774	305.139	341.194	319.383
A3_A3_vs_GFP_GFP	PSMA4	PSMA4	1650.03	-0.404036	0.0829111	-4.87313	1.09846e-06	5.3833e-05	1786.12	1569.63	1827.84	1831.27	1849.22	1824.2	1376.14	1513.96	1271.87
A3_A3_vs_GFP_GFP	PTGES3	PTGES3	5529.75	-0.344444	0.0708929	-4.85865	1.18189e-06	5.76949e-05	6306.24	5560.53	5527.1	6018.38	6200.2	5891.12	4726.68	5080.74	4456.77
A3_A3_vs_GFP_GFP	TUBB4B	TUBB4B	1875.25	-0.595442	0.122665	-4.85422	1.20861e-06	5.87688e-05	2679.25	2282.55	1887.21	1806.39	2246.5	1981.2	1403.06	1499.11	1091.97
A3_A3_vs_GFP_GFP	RCN1	RCN1	2234.37	0.327391	0.067662	4.83862	1.30743e-06	6.30812e-05	2397.71	2466.38	2377.75	1867.4	2031.27	1808.93	2406.45	2313.37	2440.04
A3_A3_vs_GFP_GFP	WASHC2A	WASHC2A	617.526	-0.501166	0.103575	-4.83868	1.30701e-06	6.30812e-05	772.117	608.453	669.135	694.081	706.941	654.58	459.679	495.769	496.978
A3_A3_vs_GFP_GFP	SLC31A1	SLC31A1	1304.97	0.342987	0.0712056	4.81685	1.45842e-06	7.00944e-05	1170.1	1181.46	1159.56	1202.42	1198.39	1229.08	1511.62	1480.23	1611.92
A3_A3_vs_GFP_GFP	PPP1R15B	PPP1R15B	1189.27	0.381532	0.079374	4.80676	1.53397e-06	7.34418e-05	974.308	1140.26	1106.82	1112.61	1046.28	1090.33	1413.48	1392.02	1427.3
A3_A3_vs_GFP_GFP	SETD7	SETD7	1698.1	0.382317	0.0796618	4.79925	1.59262e-06	7.59577e-05	1472.61	1762.29	1746.49	1502.75	1493.51	1476.38	1937.7	1865.82	2025.35
A3_A3_vs_GFP_GFP	CNN2	CNN2	204.868	-0.818723	0.170656	-4.79752	1.60645e-06	7.63246e-05	239.722	203.387	180.281	231.44	274.116	272.902	151.805	178.098	112.064
A3_A3_vs_GFP_GFP	CTR9	CTR9	844.389	-0.499459	0.104337	-4.78698	1.69311e-06	8.01361e-05	968.94	810.136	964.439	998.79	861.889	983.112	711.086	712.156	588.953
A3_A3_vs_GFP_GFP	USP1	USP1	2975.23	0.440752	0.09215	4.78298	1.72716e-06	8.14383e-05	2477.5	2609.76	3104.34	2946.12	2408.29	2530.16	3616.34	3345.41	3739.14
A3_A3_vs_GFP_GFP	GOT1	GOT1	591.235	0.519135	0.10859	4.78071	1.7468e-06	8.18869e-05	508.37	628.528	467.311	496.576	503.081	527.798	731.324	747.779	710.35
A3_A3_vs_GFP_GFP	PKD1P3	PKD1P3	43.6099	1.65526	0.346262	4.78036	1.74983e-06	8.18869e-05	17.2222	46.0633	46.0969	19.015	28.5669	20.7178	76.5774	63.3301	74.8991
A3_A3_vs_GFP_GFP	TBC1D16	TBC1D16	929.886	0.47775	0.100025	4.77632	1.78529e-06	8.32332e-05	825.674	1059.65	856.226	795.885	747.542	808.897	1128.8	1013.38	1132.92
A3_A3_vs_GFP_GFP	PEBP1	PEBP1	1673.53	-0.525638	0.110234	-4.76838	1.85709e-06	8.62578e-05	2258.12	1808.36	1733.75	1669.87	2062.15	1732.69	1230.79	1429.08	1136.98
A3_A3_vs_GFP_GFP	PIEZO1	PIEZO1	464.903	0.483018	0.101337	4.76647	1.87481e-06	8.67569e-05	437.035	455.944	461.007	378.67	405.086	396.909	583.176	513.232	553.065
A3_A3_vs_GFP_GFP	CCND2	CCND2	1054.68	0.434751	0.0912697	4.76337	1.90386e-06	8.77749e-05	821.803	943.267	973.899	979.335	935.473	957.169	1272.1	1182.38	1426.68
A3_A3_vs_GFP_GFP	OGFRL1	OGFRL1	647.951	0.591156	0.124149	4.76168	1.91989e-06	8.81875e-05	470.032	637.923	656.007	613.566	482.386	526.828	780.436	773.9	890.477
A3_A3_vs_GFP_GFP	PDIA3	PDIA3	3265.22	-0.385018	0.0809402	-4.75682	1.96666e-06	9.00038e-05	3866.68	3419.5	3325.18	3365.79	3684.87	3581.59	2644.06	2993.87	2505.43
A3_A3_vs_GFP_GFP	SFXN3	SFXN3	111.576	-0.990329	0.208644	-4.74649	2.06974e-06	9.43741e-05	152.609	120.731	114.791	124.778	147.853	136.603	54.0953	84.8016	67.9224
A3_A3_vs_GFP_GFP	B4GAT1	B4GAT1	473.053	-0.533881	0.112554	-4.74334	2.10223e-06	9.51586e-05	517.485	536.689	513.471	487.577	567.726	535.162	367.914	412.879	318.57
A3_A3_vs_GFP_GFP	CAVIN1	CAVIN1	321.566	-0.763548	0.160967	-4.74349	2.10063e-06	9.51586e-05	429.632	323.236	352.538	339.662	396.347	388.875	199.62	288.088	176.092
A3_A3_vs_GFP_GFP	RPL36AL	RPL36AL	641.076	-0.4877	0.10287	-4.74093	2.12742e-06	9.59497e-05	844.13	679.573	719.541	659.318	670.655	728.407	511.953	486.874	469.23
A3_A3_vs_GFP_GFP	PFN1	PFN1	2492.29	-0.3987	0.0841894	-4.73575	2.18249e-06	9.80779e-05	2989.92	2617.37	2368.9	2599.87	2785.89	2833.42	2113.58	2166.94	1954.75
A3_A3_vs_GFP_GFP	BHLHB9	BHLHB9	156.433	-0.851365	0.180068	-4.72803	2.26709e-06	0.000101514	153.973	156.05	194.107	175.481	189.83	215.877	89.6529	130.856	102.073
A3_A3_vs_GFP_GFP	EHMT2	EHMT2	637.476	-0.564745	0.119675	-4.71898	2.37032e-06	0.000105755	790.468	701.836	571.073	700.461	786.633	704.729	514.3	536.729	431.055
A3_A3_vs_GFP_GFP	EIF4G1	EIF4G1	4117.34	-0.314364	0.0668019	-4.70592	2.5273e-06	0.000112356	4808.04	4279.34	4332.01	4145.57	4528.22	4426.55	3472.95	3614.88	3448.53
A3_A3_vs_GFP_GFP	DHX37	DHX37	391.235	-0.67211	0.142887	-4.70379	2.55373e-06	0.000113128	488.41	414.093	402.493	379.32	571.419	411.082	290.807	295.837	267.659
A3_A3_vs_GFP_GFP	COX7B	COX7B	1109.76	-0.425262	0.0905973	-4.69398	2.67941e-06	0.000118274	1188.1	1084.92	1304.25	1145.24	1291.15	1237.5	914.402	973.521	848.736
A3_A3_vs_GFP_GFP	SSBP1	SSBP1	1590.86	-0.403494	0.0860486	-4.68914	2.7435e-06	0.000120675	1895.6	1529.52	1679.04	1673.05	1879.92	1694.31	1332.2	1284.11	1350
A3_A3_vs_GFP_GFP	MAPK6	MAPK6	514.177	0.492396	0.105258	4.678	2.8969e-06	0.000126974	450.45	464.866	536.191	425.77	420.196	473.721	640.668	577.368	638.36
A3_A3_vs_GFP_GFP	TFPI	TFPI	198.904	0.874364	0.187078	4.67379	2.95693e-06	0.00012915	130.302	160.429	195.497	170.724	141.195	147.344	303.29	206.927	334.428
A3_A3_vs_GFP_GFP	TIMP3	TIMP3	787.187	0.467655	0.100151	4.66949	3.01946e-06	0.00013142	762.005	861.593	747.04	712.937	652.743	613.013	857.967	862.207	1015.18
A3_A3_vs_GFP_GFP	CD55	CD55	698.846	0.512426	0.109767	4.66832	3.03678e-06	0.000131714	525.495	661.464	669.974	684.486	567.556	574.727	829.184	843.846	932.884
A3_A3_vs_GFP_GFP	BTN3A2	BTN3A2	161.964	-0.829048	0.17765	-4.66676	3.05986e-06	0.000132254	163.944	154.184	170.129	216.666	194.154	208.591	133.214	133.343	83.4534
A3_A3_vs_GFP_GFP	ERICH2	ERICH2	65.3723	1.15845	0.24833	4.66494	3.087e-06	0.000132965	45.4093	57.9202	62.8638	53.7447	38.9577	38.4795	94.6093	96.1383	100.228
A3_A3_vs_GFP_GFP	SPRED2	SPRED2	123.236	0.895508	0.192093	4.66186	3.1337e-06	0.000134511	75.3414	110.042	95.4447	93.9811	102.314	93.4442	168.588	158.403	211.569
A3_A3_vs_GFP_GFP	ABL2	ABL2	742.92	0.414264	0.0889747	4.65598	3.2245e-06	0.000137933	623.942	677.926	669.608	685.063	660.837	675.006	823.955	919.539	950.4
A3_A3_vs_GFP_GFP	HSPB8	HSPB8	386.556	0.686443	0.147792	4.64467	3.40619e-06	0.000145206	286.872	384.582	253.709	362.528	348.334	268.319	512.899	487.984	573.772
A3_A3_vs_GFP_GFP	HOXB9	HOXB9	1227.04	0.406745	0.0876582	4.64013	3.48194e-06	0.00014762	1170.5	1203.27	1068.46	1040.75	1204.37	1023.86	1455.54	1347.14	1529.47
A3_A3_vs_GFP_GFP	RHOQ	RHOQ	780.124	0.440998	0.0950479	4.63974	3.4884e-06	0.00014762	668.445	804.896	749.513	705.398	657.186	673.018	930.777	848.475	983.412
A3_A3_vs_GFP_GFP	TUBB4A	TUBB4A	124.113	-0.886991	0.191197	-4.63915	3.49839e-06	0.00014762	128.278	131.857	108.368	156.845	164.747	164.256	99.5124	98.0069	65.1449
A3_A3_vs_GFP_GFP	CALCOCO2	CALCOCO2	1115.32	0.460791	0.0993805	4.63664	3.54123e-06	0.000148923	887.993	1148.91	1103.28	984.708	1043.86	874.632	1329.1	1281.64	1383.78
A3_A3_vs_GFP_GFP	POP4	POP4	296.736	-0.599039	0.129285	-4.63348	3.59562e-06	0.000150701	364.081	297.909	288.569	337.887	326.59	371.47	228.544	226.889	228.688
A3_A3_vs_GFP_GFP	ATP5MC3	ATP5MC3	1706.05	-0.404989	0.0875402	-4.62632	3.72225e-06	0.000155485	2080.58	1738.9	1764.92	1690.32	1958.96	1916.5	1380.7	1479.44	1344.15
A3_A3_vs_GFP_GFP	HGSNAT	HGSNAT	375.021	0.561007	0.121319	4.62424	3.7597e-06	0.000156524	403.767	431.844	338.038	300.829	299.672	289.149	436.406	401.854	473.626
A3_A3_vs_GFP_GFP	CCT6A	CCT6A	2592.49	-0.409189	0.0885621	-4.62037	3.83065e-06	0.000158946	2941.01	2334.22	2903.37	2995.79	2807.92	2840.25	2228.05	2291.15	1990.65
A3_A3_vs_GFP_GFP	ZBED3	ZBED3	259.12	0.602587	0.130586	4.61448	3.94077e-06	0.000162972	178.789	215.119	190.267	243.207	222.73	228.432	354.758	320.613	378.164
A3_A3_vs_GFP_GFP	SFPQ	SFPQ	4064.6	-0.505866	0.109711	-4.61091	4.00905e-06	0.000165247	6260.02	4569.73	4606.95	3794	4744.16	3869.62	2975.41	2701.31	3060.24
A3_A3_vs_GFP_GFP	MAP2K6	MAP2K6	279.572	-0.649598	0.140971	-4.60803	4.06511e-06	0.000166355	316.964	229.9	297.547	355.11	330.688	335.164	235.488	221.672	193.611
A3_A3_vs_GFP_GFP	NT5DC2	NT5DC2	737.895	-0.53869	0.116885	-4.60874	4.05121e-06	0.000166355	999.46	800.933	747.975	823.363	801.562	798.675	566.782	627.319	474.986
A3_A3_vs_GFP_GFP	WASHC2C	WASHC2C	549.833	-0.454486	0.0986411	-4.60747	4.07601e-06	0.000166355	625.956	561.712	588.777	601.738	626.409	604.802	412.658	479.371	447.072
A3_A3_vs_GFP_GFP	SF3B5	SF3B5	982.577	-0.464071	0.100832	-4.60241	4.17623e-06	0.000169888	1157.82	1056.05	1024.53	970.685	1111.84	1165.9	783.642	880.282	692.449
A3_A3_vs_GFP_GFP	CASTOR2	CASTOR2	198.447	-0.691213	0.150249	-4.60044	4.216e-06	0.000170947	191.029	212.133	171.544	225.43	246.347	275.894	148.333	165.949	149.359
A3_A3_vs_GFP_GFP	PPP2R1A	PPP2R1A	1825.2	-0.415189	0.0904158	-4.592	4.39025e-06	0.000177435	2141.08	2031.13	1780.57	1791.34	2098.43	2095.16	1536.55	1582.45	1370.05
A3_A3_vs_GFP_GFP	PPM1M	PPM1M	244.932	0.686464	0.149517	4.5912	4.40711e-06	0.000177539	220.37	274.951	220.276	181.339	227.238	162.141	294.581	301.784	321.709
A3_A3_vs_GFP_GFP	NARS1	NARS1	1622.85	0.38285	0.0834025	4.5904	4.42406e-06	0.000177647	1409.55	1535.78	1674.35	1585.39	1335.28	1413.62	1857.23	1900.46	1893.96
A3_A3_vs_GFP_GFP	ANAPC16	ANAPC16	564.616	0.461624	0.100687	4.58475	4.54524e-06	0.00018172	644.871	609.865	562.853	460.908	432.28	479.726	602.156	606.388	682.495
A3_A3_vs_GFP_GFP	ULBP1	ULBP1	81.2675	1.1032	0.240674	4.5838	4.56596e-06	0.00018172	33.7197	64.4613	45.0425	75.4822	61.8956	49.6259	143.48	133.644	124.056
A3_A3_vs_GFP_GFP	USP25	USP25	434.08	0.566603	0.123614	4.58365	4.56927e-06	0.00018172	322.085	372.107	409.103	438.174	347.81	344.405	582.336	509.177	581.518
A3_A3_vs_GFP_GFP	SLC4A7	SLC4A7	409.083	0.497132	0.108486	4.58244	4.59583e-06	0.000182194	303.262	328.113	330.733	417.3	346.807	363.754	529.334	515.279	547.161
A3_A3_vs_GFP_GFP	BACH2	BACH2	164.029	0.797961	0.174374	4.57614	4.73627e-06	0.000187165	107.684	142.63	146.775	133.028	126.16	135.05	234.12	186.154	264.661
A3_A3_vs_GFP_GFP	DIAPH3	DIAPH3	751.415	0.543768	0.118982	4.57019	4.87289e-06	0.000191633	530.925	716.118	674.829	746.576	619.97	603.72	925.424	875.69	1069.49
A3_A3_vs_GFP_GFP	NDUFB3	NDUFB3	441.796	-0.532331	0.116487	-4.56988	4.88011e-06	0.000191633	497.631	446.456	512.805	514.698	470.66	503.249	312.949	398.2	319.515
A3_A3_vs_GFP_GFP	HDGFL2	HDGFL2	847.772	-0.388985	0.0852193	-4.56452	5.00642e-06	0.000195975	937.092	877.901	942.606	915.368	964.808	882.598	729.041	721.69	658.848
A3_A3_vs_GFP_GFP	POMP	POMP	775.513	-0.444862	0.0976846	-4.55407	5.26182e-06	0.000205327	790.449	731.592	844.104	912.531	872.695	873.9	672.881	712.411	569.051
A3_A3_vs_GFP_GFP	GPT2	GPT2	791.938	0.580695	0.127717	4.54673	5.4486e-06	0.00021195	635.558	840.898	693.592	695.932	740.199	551.095	988.388	853.13	1128.65
A3_A3_vs_GFP_GFP	PTMA	PTMA	8995.66	-0.363743	0.0802236	-4.53411	5.78479e-06	0.000224327	10257.1	8928.38	9490.56	10221.8	9377.43	9820.29	6991.81	8611.77	7261.86
A3_A3_vs_GFP_GFP	ABCF1	ABCF1	645.834	-0.440975	0.0973851	-4.52816	5.94996e-06	0.000229386	739.114	599.12	645.545	729.122	752.089	723.697	560.114	531.708	532.001
A3_A3_vs_GFP_GFP	RSL24D1	RSL24D1	1144.92	0.434956	0.0960574	4.52808	5.9521e-06	0.000229386	916.039	1104.32	1111.67	1140.68	987.638	921.641	1344.64	1350.08	1427.56
A3_A3_vs_GFP_GFP	BAG1	BAG1	241.714	-0.652837	0.14425	-4.52574	6.01853e-06	0.00023123	314.188	240.033	279.517	257.135	293.45	269.66	189.228	170.232	161.982
A3_A3_vs_GFP_GFP	TMEM65	TMEM65	826.114	0.414732	0.0916537	4.52499	6.0398e-06	0.000231334	722.666	833.075	851.081	754.586	716.4	684.395	906.349	951.935	1014.54
A3_A3_vs_GFP_GFP	RAB18	RAB18	556.384	0.465603	0.102913	4.52423	6.06151e-06	0.000231453	524.145	513.133	573.74	500.879	465.152	461.062	719.04	591.588	658.719
A3_A3_vs_GFP_GFP	ATF4	ATF4	5249.17	0.438814	0.0970741	4.5204	6.17218e-06	0.000234958	3389.85	4816.39	4630.65	4760.38	5014.91	4831.37	6555.91	6420.71	6822.33
A3_A3_vs_GFP_GFP	BMS1P1	BMS1P1	119.372	0.844327	0.186832	4.51917	6.20825e-06	0.000235611	95.2886	122.091	120.127	97.0471	75.959	90.5848	169.323	151.544	152.382
A3_A3_vs_GFP_GFP	XIAP	XIAP	865.622	0.402198	0.089193	4.5093	6.50426e-06	0.000246094	707.107	816.925	853.706	804.453	736.46	790.567	1000.43	1024.87	1056.08
A3_A3_vs_GFP_GFP	MORC4	MORC4	996.513	0.391744	0.0869241	4.50674	6.58314e-06	0.000248324	977.688	882.747	1013.85	907.863	859.231	869.432	1204.41	1054.25	1199.14
A3_A3_vs_GFP_GFP	ITPRIP	ITPRIP	202.464	0.648326	0.144135	4.49805	6.85812e-06	0.000257915	165.33	190.038	201.244	169.909	166.971	156.332	277.526	241.938	252.887
A3_A3_vs_GFP_GFP	TSPYL1	TSPYL1	1983.48	-0.346466	0.077115	-4.49284	7.02795e-06	0.000263506	2385.17	2174.59	2119.79	2044.66	2170.03	2038.24	1636.87	1764.03	1517.96
A3_A3_vs_GFP_GFP	AGTPBP1	AGTPBP1	1218.66	0.554138	0.123586	4.48382	7.33169e-06	0.000274069	879.292	1172.29	1316.68	1171.59	864.777	1042.52	1550.68	1423.87	1546.25
A3_A3_vs_GFP_GFP	ERRFI1	ERRFI1	234.787	0.614838	0.137269	4.47908	7.49664e-06	0.000279396	160.64	210.633	188.53	204.696	197.991	210.858	308.874	297.368	333.492
A3_A3_vs_GFP_GFP	CDC37	CDC37	1468.38	-0.378922	0.0846599	-4.47582	7.61201e-06	0.000282849	1669.24	1519.54	1555.74	1495.44	1795.52	1497.55	1200.56	1264.11	1217.74
A3_A3_vs_GFP_GFP	LAMA3	LAMA3	315.082	0.695016	0.155437	4.47138	7.7717e-06	0.000287923	266.249	301.693	356.004	308.316	215.455	209.212	407.784	340.905	430.12
A3_A3_vs_GFP_GFP	ND2	ND2	15065.2	-0.334136	0.0747879	-4.46779	7.90321e-06	0.000291448	16146.3	18285.9	16914.5	14757.5	15290.5	16927.1	12496.5	13337.7	11430.9
A3_A3_vs_GFP_GFP	PTPRG	PTPRG	450.288	0.465339	0.104161	4.46751	7.91369e-06	0.000291448	399.898	440.98	458.841	394.241	357.677	404.29	544.533	526.393	525.736
A3_A3_vs_GFP_GFP	LMNB2	LMNB2	2383.62	-0.400477	0.0897471	-4.46228	8.10908e-06	0.000297763	3143.53	2663.98	2457.6	2318.14	2654.5	2530.09	1903.88	1995.21	1785.69
A3_A3_vs_GFP_GFP	SNRPD3	SNRPD3	1388.18	-0.339836	0.0762621	-4.45616	8.34424e-06	0.000305497	1594.17	1401.38	1573.64	1505.91	1498.14	1423	1187.73	1154.5	1155.13
A3_A3_vs_GFP_GFP	SRRM1	SRRM1	778.702	-0.432825	0.0971695	-4.45433	8.41544e-06	0.0003072	935.903	769.433	797.285	885.521	805.389	897.061	667.785	645.807	604.132
A3_A3_vs_GFP_GFP	GABARAPL1	GABARAPL1	525.29	0.457739	0.102795	4.45292	8.47095e-06	0.000308323	405.34	500.564	447.967	487.991	487.019	446.727	642.255	635.961	673.785
A3_A3_vs_GFP_GFP	EPB41L4A-AS1	EPB41L4A-AS1	116.343	0.909713	0.204496	4.44857	8.64453e-06	0.000311734	77.5163	127.625	84.1137	87.6153	93.9064	81.902	179.575	152.087	162.742
A3_A3_vs_GFP_GFP	MID1	MID1	1208.3	0.393772	0.0885267	4.44806	8.66485e-06	0.000311734	1055.19	1194.23	1136.05	1135.13	1086	1016.4	1433.07	1274.95	1543.68
A3_A3_vs_GFP_GFP	PSMB2	PSMB2	1822.83	-0.381573	0.0857655	-4.44902	8.62614e-06	0.000311734	1980.01	1955.67	1669.07	1914.65	2041.84	2153.1	1535.8	1695.04	1460.32
A3_A3_vs_GFP_GFP	SCMH1	SCMH1	491.401	0.473271	0.106366	4.44946	8.60875e-06	0.000311734	466.201	482.79	441.757	386.726	466.789	416.287	616.923	540.197	604.943
A3_A3_vs_GFP_GFP	NOSIP	NOSIP	387.043	-0.588211	0.13226	-4.44739	8.69179e-06	0.000311802	516.641	394.999	379.311	396.192	472.388	447.742	287.26	316.223	272.627
A3_A3_vs_GFP_GFP	RTF2	RTF2	779.836	-0.42435	0.0954625	-4.4452	8.78091e-06	0.000314094	971.377	841.324	773.201	844.253	877.847	817.903	618.476	629.113	645.033
A3_A3_vs_GFP_GFP	IQCH	IQCH	65.3121	1.13698	0.255971	4.44185	8.91903e-06	0.000317225	67.7655	67.8306	54.071	30.291	53.831	40.9963	79.9809	97.9213	95.1209
A3_A3_vs_GFP_GFP	IRF2BP2	IRF2BP2	1031.52	0.424449	0.0955571	4.44184	8.91939e-06	0.000317225	889.096	1032.26	831.833	917.951	953.583	917.294	1223.16	1143.64	1374.84
A3_A3_vs_GFP_GFP	SECISBP2	SECISBP2	764.841	0.383092	0.0863019	4.43897	9.03898e-06	0.000320562	690.009	750.338	700.984	698.693	648.66	710.712	934.563	863.652	885.962
A3_A3_vs_GFP_GFP	POLR3C	POLR3C	457.759	0.554707	0.124982	4.43828	9.06826e-06	0.000320687	389.558	397.69	377.063	381.752	456.843	358.463	535.171	530.905	692.388
A3_A3_vs_GFP_GFP	ATE1	ATE1	513.893	0.457167	0.103089	4.43468	9.22098e-06	0.000325163	453.511	498.89	499.908	470.029	418.173	448.229	573.748	669.513	593.04
A3_A3_vs_GFP_GFP	ACTG1	ACTG1	10572.8	-0.367859	0.0830015	-4.43196	9.33806e-06	0.000328362	13792.3	11642.9	10816.1	10208.5	11892.8	11084.9	8374.72	8718.7	8624.01
A3_A3_vs_GFP_GFP	PLOD1	PLOD1	492.313	-0.511907	0.115754	-4.42237	9.76248e-06	0.000342319	521.273	469.574	515.622	534.725	592.181	591.234	389.586	469.874	346.747
A3_A3_vs_GFP_GFP	LSM3	LSM3	814.502	-0.436677	0.0987684	-4.42122	9.81459e-06	0.00034318	918.112	776.116	871.957	868.368	920.794	950.063	593.983	725.322	705.808
A3_A3_vs_GFP_GFP	CACNB4	CACNB4	210.574	0.629274	0.142354	4.42049	9.84763e-06	0.000343371	170.599	205.041	208.907	178.908	172.473	162.997	281.826	269.576	244.842
A3_A3_vs_GFP_GFP	UFD1	UFD1	618.386	-0.484318	0.109605	-4.41876	9.92697e-06	0.00034517	739.113	645.073	620.429	655.704	741.045	679.412	502.999	551.849	429.846
A3_A3_vs_GFP_GFP	ERFE	ERFE	133.267	0.773391	0.175065	4.41774	9.97369e-06	0.000345829	116.753	141.946	111.08	91.7938	106.721	107.664	176.014	166.179	181.257
A3_A3_vs_GFP_GFP	ATP6V1C1	ATP6V1C1	665.852	-0.399829	0.0905222	-4.41692	1.00117e-05	0.000346184	676.524	642.177	742.462	751.373	734.689	750.197	550.383	572.304	572.564
A3_A3_vs_GFP_GFP	KLF6	KLF6	863.678	0.922061	0.209013	4.4115	1.02655e-05	0.000353065	520.271	836.295	601.039	803.942	616.318	588.825	1294.47	1192.36	1319.58
A3_A3_vs_GFP_GFP	MRPL51	MRPL51	735.017	-0.458719	0.103983	-4.41146	1.02675e-05	0.000353065	950.724	806.429	815.3	693.044	807.121	839.328	563.89	610.238	529.079
A3_A3_vs_GFP_GFP	HSPA8	HSPA8	7069.97	-1.32353	0.300519	-4.40414	1.06203e-05	0.000364192	13628	7095.92	7946.28	7921.1	8738.43	8319.36	3394.96	4070.23	2515.5
A3_A3_vs_GFP_GFP	GAB2	GAB2	233.463	0.766938	0.174222	4.40208	1.07219e-05	0.000366664	132.366	249.178	210.957	188.312	179.609	190.391	291.437	325.329	333.585
A3_A3_vs_GFP_GFP	BIRC5	BIRC5	1218.64	-0.446971	0.101669	-4.39635	1.10088e-05	0.000375445	1275.35	1490.22	1187.11	1275.17	1339.29	1431.28	963.747	1120.22	885.376
A3_A3_vs_GFP_GFP	ODAD2	ODAD2	118.251	0.777718	0.177022	4.39334	1.11622e-05	0.000379369	113.57	101.809	109.782	87.6316	93.5819	91.1031	155.013	154.793	156.974
A3_A3_vs_GFP_GFP	PLEC	PLEC	508.012	-0.471975	0.107448	-4.39259	1.1201e-05	0.000379369	616.21	518.535	524.757	542.018	582.952	567.064	432.19	419.492	368.888
A3_A3_vs_GFP_GFP	UGGT2	UGGT2	239.486	0.631982	0.143884	4.39231	1.12153e-05	0.000379369	225.8	256.013	291.561	197.33	155.641	189.211	293.089	268.431	278.302
A3_A3_vs_GFP_GFP	C5	C5	84.1259	1.00012	0.227817	4.39003	1.13338e-05	0.000382338	64.1222	88.4209	87.7145	62.3966	47.1158	62.6784	115.421	129.662	99.6012
A3_A3_vs_GFP_GFP	CXXC1	CXXC1	256.245	-0.618334	0.140956	-4.38671	1.15077e-05	0.000386875	352.728	269.375	284.108	287.395	298.814	261.599	184.797	189.583	177.807
A3_A3_vs_GFP_GFP	H3-3A	H3-3A	768.504	-0.543071	0.123811	-4.38628	1.15304e-05	0.000386875	1014.37	832.214	775.446	901.728	876.618	768.005	582.848	681.813	483.502
A3_A3_vs_GFP_GFP	TOM1L1	TOM1L1	616.309	0.497673	0.113534	4.38347	1.16805e-05	0.000390856	481.508	609.139	608.956	567.645	542.466	485.544	767.13	669.175	815.221
A3_A3_vs_GFP_GFP	ANAPC1P2	ANAPC1P2	198.997	0.63735	0.145474	4.3812	1.18025e-05	0.000393882	150.9	178.207	167.052	172.243	159.728	174.679	245.22	250.941	292.007
A3_A3_vs_GFP_GFP	GTF3C1	GTF3C1	1632.74	-0.307831	0.0702953	-4.37911	1.19162e-05	0.000396613	1690.73	1658.22	1674.7	1668.29	1842.15	1838.51	1399.42	1449.72	1472.88
A3_A3_vs_GFP_GFP	MSRB1	MSRB1	179.307	-0.737263	0.168454	-4.37666	1.20513e-05	0.00040004	211.701	194.085	163.439	181.481	238.37	232.737	131.226	146.315	114.407
A3_A3_vs_GFP_GFP	SLC16A10	SLC16A10	300.671	-0.602961	0.137951	-4.37085	1.23765e-05	0.000409741	303.143	276.831	273.198	305.698	438.684	374.209	227.263	254.887	252.132
A3_A3_vs_GFP_GFP	IK	IK	1149.96	-0.368889	0.0845272	-4.36414	1.27622e-05	0.000421389	1263.33	1105.76	1258.49	1298.58	1287.08	1202.32	930.581	1048.01	955.488
A3_A3_vs_GFP_GFP	CALM3	CALM3	3289.29	-0.367915	0.084501	-4.35397	1.33696e-05	0.000440277	3818.75	3689.72	3347.23	3221.65	3708.19	3631.88	2621.22	3046.58	2518.43
A3_A3_vs_GFP_GFP	NBPF8	NBPF8	252.879	0.669604	0.153873	4.35167	1.35108e-05	0.000443752	190.811	255.514	259.18	234.277	171.073	201.138	345.838	286.545	331.536
A3_A3_vs_GFP_GFP	ZRANB3	ZRANB3	182.591	0.726503	0.167214	4.34474	1.39441e-05	0.000456778	125.893	147.093	134.237	173.748	132.956	159.175	253.098	212.788	304.329
A3_A3_vs_GFP_GFP	UBAP2L	UBAP2L	2112.13	-0.407637	0.0939587	-4.33848	1.43473e-05	0.000468755	2760.86	2177.54	2281.91	2040.99	2340.34	2339.58	1604.33	1831.08	1632.53
A3_A3_vs_GFP_GFP	CLIC4	CLIC4	2157.31	0.384258	0.0887149	4.33139	1.48174e-05	0.000480281	1827.27	2410.44	2165.12	1973.69	1873.61	1798.09	2452.71	2386.87	2527.99
A3_A3_vs_GFP_GFP	DDX21	DDX21	4731.25	0.343807	0.07939	4.3306	1.487e-05	0.000480281	4030.87	4586.28	5041.3	4514.74	4080.01	4151.5	5147.04	5449.6	5579.89
A3_A3_vs_GFP_GFP	EPAS1	EPAS1	196.467	-0.611979	0.141297	-4.33117	1.4832e-05	0.000480281	192.109	188.686	196.298	224.882	249.841	245.153	161.541	161.648	148.044
A3_A3_vs_GFP_GFP	LAMC1	LAMC1	2617.48	0.282606	0.0652629	4.33026	1.4893e-05	0.000480281	2432.71	2584.51	2685.75	2379.48	2434.14	2339.84	2824.03	2855.29	3021.62
A3_A3_vs_GFP_GFP	ZZZ3	ZZZ3	887.913	0.437024	0.1009	4.33126	1.48258e-05	0.000480281	781.601	725.12	963.899	813.414	728.133	803.867	1077.32	1050.87	1046.99
A3_A3_vs_GFP_GFP	CTNNAL1	CTNNAL1	1174.43	0.399128	0.0922339	4.32735	1.50912e-05	0.000485414	993.963	1047.04	1151.54	1214.92	984.622	982.247	1401.27	1406.75	1387.56
A3_A3_vs_GFP_GFP	EIF1B	EIF1B	709.429	0.430227	0.0995228	4.3229	1.53993e-05	0.000494046	618.172	737.453	632.583	641.089	638.781	593.209	777.207	830.073	916.298
A3_A3_vs_GFP_GFP	BRSK1	BRSK1	138.09	0.768407	0.177794	4.32188	1.54702e-05	0.000494948	86.772	120.286	118.905	131.22	108.769	99.4259	189.23	187.568	200.636
A3_A3_vs_GFP_GFP	PCK2	PCK2	1258.67	0.881161	0.203908	4.32136	1.55069e-05	0.000494948	879.357	1351.58	996.066	923.747	1112.54	814.564	1677.71	1590.53	1981.93
A3_A3_vs_GFP_GFP	MYH14	MYH14	364.965	-0.616775	0.14289	-4.31642	1.58578e-05	0.000504855	267.853	385.37	395.42	430.499	464.854	457.564	262.314	340.609	280.203
A3_A3_vs_GFP_GFP	B4GALT1	B4GALT1	734.556	0.457053	0.10592	4.31509	1.59536e-05	0.000506608	611.202	780.447	659.486	621.431	665.376	634.922	800.915	862.566	974.654
A3_A3_vs_GFP_GFP	SLC25A5	SLC25A5	4517.46	-0.301897	0.0699891	-4.31348	1.60703e-05	0.000509016	5342.99	4835.84	4696.71	4451.96	5058.15	4724.43	3886.36	3918.56	3742.14
A3_A3_vs_GFP_GFP	CD59	CD59	879.16	-0.35953	0.0834327	-4.30922	1.63834e-05	0.000517617	967.136	903.418	923.75	976.826	970.654	928.436	738.587	798.535	705.095
A3_A3_vs_GFP_GFP	CPSF6	CPSF6	1258.41	-0.321251	0.0745595	-4.30864	1.64258e-05	0.000517642	1353.1	1321.78	1453.75	1337.71	1360.71	1299.67	1069.46	1032.26	1097.24
A3_A3_vs_GFP_GFP	IAH1	IAH1	331.786	0.490513	0.114018	4.30206	1.69216e-05	0.000531918	329.901	305.203	321.6	287.788	293.203	262.863	398.656	381.843	405.015
A3_A3_vs_GFP_GFP	OIP5-AS1	OIP5-AS1	1074.15	0.333508	0.0775393	4.30115	1.69918e-05	0.00053278	964.461	1075.43	1068.36	960.931	953.366	987.832	1198.55	1207.78	1250.67
A3_A3_vs_GFP_GFP	RHBDD1	RHBDD1	335.471	0.525846	0.122362	4.29746	1.72763e-05	0.000540339	283.238	312.898	277.322	311.344	286.146	282.081	378.572	416.729	470.906
A3_A3_vs_GFP_GFP	TIMM23B	TIMM23B	89.3115	1.04582	0.243404	4.29665	1.73397e-05	0.000540963	67.6476	72.2581	83.3291	51.9622	71.1519	66.5776	137.564	87.6225	165.691
A3_A3_vs_GFP_GFP	EDEM1	EDEM1	630.718	0.499989	0.116446	4.29376	1.75675e-05	0.0005467	552.684	706.576	565.842	547.508	516.476	531.531	783.505	641.901	830.441
A3_A3_vs_GFP_GFP	TBCD	TBCD	565.698	-0.437117	0.101832	-4.29252	1.7666e-05	0.000548394	700.859	617.203	625.9	551.889	637.641	620.997	468.132	424.353	444.313
A3_A3_vs_GFP_GFP	GABPB1	GABPB1	184.511	0.657637	0.153331	4.28901	1.7947e-05	0.000554353	184.534	176.429	161.983	143.448	146.174	151.78	219.131	208.079	269.043
A3_A3_vs_GFP_GFP	PPHLN1	PPHLN1	615.329	-0.420725	0.0980845	-4.28942	1.7914e-05	0.000554353	667.645	628.365	667.499	677.913	678.113	689.747	498.292	570.515	459.868
A3_A3_vs_GFP_GFP	AP3M1	AP3M1	847.013	0.348252	0.0812252	4.28749	1.80705e-05	0.000556785	756.784	819.131	810.6	760.438	775.6	767.791	1007.54	939.863	985.369
A3_A3_vs_GFP_GFP	IFITM1	IFITM1	192.109	-0.661443	0.15456	-4.27952	1.87294e-05	0.000574246	167.583	191.598	179.411	225.718	253.432	249.709	147.999	182.252	131.281
A3_A3_vs_GFP_GFP	PRRC2B	PRRC2B	2857.01	0.297836	0.0695917	4.27976	1.87092e-05	0.000574246	2590.8	2896.54	2669.37	2714.16	2654.71	2507.09	3197.64	3086.43	3396.33
A3_A3_vs_GFP_GFP	WDSUB1	WDSUB1	175.71	0.676178	0.15806	4.27797	1.88606e-05	0.000576846	183.972	195.843	159.77	126.467	155.034	119.926	216.043	206.619	217.718
A3_A3_vs_GFP_GFP	TUBA1B	TUBA1B	9861.84	-0.350856	0.0820495	-4.27615	1.90156e-05	0.000580161	10006.8	11607.3	9316.7	9849.39	11517	11044.6	8617.22	8732.45	8064.98
A3_A3_vs_GFP_GFP	FANCI	FANCI	1478.94	0.395702	0.0927207	4.26767	1.97521e-05	0.000598235	1344.12	1360.64	1485.47	1396.94	1230.72	1311.58	1768.05	1493.4	1919.51
A3_A3_vs_GFP_GFP	PGRMC1	PGRMC1	2742.14	-0.296179	0.0693848	-4.26864	1.96672e-05	0.000598235	3131.24	2881.02	2798.79	2936.01	2925.17	2884.01	2380.63	2512.25	2230.13
A3_A3_vs_GFP_GFP	RAD23A	RAD23A	1030.12	0.368285	0.0862929	4.26785	1.97365e-05	0.000598235	977.777	1029.75	884.357	849.704	947.364	987.259	1181.25	1186.86	1226.79
A3_A3_vs_GFP_GFP	COX6B1	COX6B1	1224.23	-0.457711	0.107317	-4.26505	1.99855e-05	0.000600916	1534.61	1224.93	1105.65	1290.76	1444	1403.88	995.998	1094.44	923.836
A3_A3_vs_GFP_GFP	NBPF9	NBPF9	375.699	0.483492	0.113337	4.26598	1.99026e-05	0.000600916	368.314	385.862	356.332	354.986	296.646	295.424	438.334	432.498	452.893
A3_A3_vs_GFP_GFP	SLC7A11	SLC7A11	1313.77	1.18134	0.276975	4.26516	1.9976e-05	0.000600916	658.471	1222.95	1217.6	1053.16	806.285	810.541	2009.56	1687.17	2358.2
A3_A3_vs_GFP_GFP	ARL5B	ARL5B	1255.73	0.419382	0.0984524	4.25975	2.04656e-05	0.00061387	1044.35	1134.91	1369.27	1193.81	988.445	1134.4	1470.57	1505.75	1460.03
A3_A3_vs_GFP_GFP	CHERP	CHERP	608.957	-0.431371	0.101323	-4.25738	2.06841e-05	0.000618634	777.13	678.616	628.6	608.985	668.423	672.572	488.04	486.571	471.672
A3_A3_vs_GFP_GFP	TTC1	TTC1	521.329	-0.468022	0.109943	-4.25695	2.07238e-05	0.000618634	640.911	548.949	501.353	554.267	626.222	561.191	429.925	428.188	400.956
A3_A3_vs_GFP_GFP	PPP2R5D	PPP2R5D	763.353	-0.416529	0.0978794	-4.25553	2.08551e-05	0.000621063	817.571	775.523	751.671	807.152	891.259	887.831	624.445	732.87	581.852
A3_A3_vs_GFP_GFP	NOC2L	NOC2L	914.736	-0.395905	0.0931052	-4.25224	2.11645e-05	0.000626053	1077.53	949.299	916.621	980.101	1032.87	991.728	759.798	833.567	691.11
A3_A3_vs_GFP_GFP	PLEKHG1	PLEKHG1	127.816	0.81365	0.191304	4.25319	2.10749e-05	0.000626053	78.1387	114.657	105.996	99.8885	93.0406	116.145	178.386	157.897	206.193
A3_A3_vs_GFP_GFP	VBP1	VBP1	1309.66	-0.309554	0.0727996	-4.25214	2.11736e-05	0.000626053	1315.82	1231.17	1313.74	1503.6	1473.34	1409.54	1158.51	1221.57	1159.66
A3_A3_vs_GFP_GFP	SEMA6A	SEMA6A	398.01	0.495114	0.116604	4.2461	2.17522e-05	0.000641638	399.071	371.191	368.616	367.997	322.115	324.302	466.776	427.949	534.07
A3_A3_vs_GFP_GFP	STX16	STX16	865.476	0.495258	0.11667	4.24495	2.18638e-05	0.000643404	585.074	861.689	823.911	834.171	722.543	733.665	1096.04	1055.18	1077.01
A3_A3_vs_GFP_GFP	SRSF9	SRSF9	1753.37	-0.322765	0.0760748	-4.24273	2.20817e-05	0.000648284	1986.27	1931.68	1867.32	1784.16	1938.67	1830.81	1469.3	1603.61	1368.49
A3_A3_vs_GFP_GFP	ANKRD11	ANKRD11	1312.79	0.391036	0.0921951	4.24139	2.2214e-05	0.000650201	1162.08	1326.12	1308.67	1195.42	1222.14	1052.16	1478.53	1388.07	1681.89
A3_A3_vs_GFP_GFP	N4BP2L2	N4BP2L2	709.319	0.471894	0.111269	4.24101	2.22514e-05	0.000650201	568.885	607.488	734.442	698.104	564.469	611.436	811.037	847.653	940.357
A3_A3_vs_GFP_GFP	DHX32	DHX32	551.933	0.411678	0.0971122	4.23919	2.24323e-05	0.000653953	489.713	537.565	529.752	523.094	445.851	494.487	649.331	648.581	649.024
A3_A3_vs_GFP_GFP	JPT1	JPT1	908.779	-0.413802	0.0976484	-4.23767	2.25847e-05	0.000656856	1048.54	992.858	901.872	951.53	998.459	1040.01	743.743	841.05	660.943
A3_A3_vs_GFP_GFP	N4BP2	N4BP2	189.408	0.664052	0.156733	4.23683	2.26699e-05	0.000657797	160.965	164.942	213.643	162.815	130.279	157.68	245.089	234.433	234.824
A3_A3_vs_GFP_GFP	PROSER1	PROSER1	893.819	0.376197	0.0888044	4.23624	2.27294e-05	0.000657989	762.431	883.36	847.382	803.358	751.442	860.836	1049.7	998.081	1087.78
A3_A3_vs_GFP_GFP	HAX1	HAX1	1439.54	0.357918	0.0845598	4.23273	2.30876e-05	0.00066373	1403.89	1491.06	1258.99	1202.74	1380.6	1274.68	1637.75	1568.86	1737.3
A3_A3_vs_GFP_GFP	RPA1	RPA1	1560.07	-0.313553	0.074073	-4.23303	2.30563e-05	0.00066373	1776.86	1535.5	1621.72	1677.01	1698.05	1671.36	1369.06	1318.37	1372.66
A3_A3_vs_GFP_GFP	VDAC3	VDAC3	1231.93	-0.349765	0.0826207	-4.23338	2.30203e-05	0.00066373	1365.19	1188.5	1241.76	1309.39	1371.14	1404.59	1061.73	1144	1001.07
A3_A3_vs_GFP_GFP	TPI1	TPI1	6642.25	-0.353048	0.0834624	-4.23003	2.33663e-05	0.000670193	7896.08	6694.72	6671.54	6559.72	7934.95	7108.56	5508.23	5997.09	5409.38
A3_A3_vs_GFP_GFP	ATF5	ATF5	119.568	0.862658	0.203987	4.22898	2.34753e-05	0.000670229	112.248	149.703	104.59	81.3362	98.9326	71.5533	134.727	174.633	148.392
A3_A3_vs_GFP_GFP	PLIN3	PLIN3	275.538	-0.636453	0.150489	-4.22923	2.34497e-05	0.000670229	333.843	295.617	241.486	285.332	358.755	334.583	205.653	241.524	183.047
A3_A3_vs_GFP_GFP	CACYBP	CACYBP	1957.82	-0.409666	0.0970104	-4.22291	2.41167e-05	0.00068586	2345.25	1793.81	2101.65	2069.83	2264.84	2157.11	1618.28	1803.82	1465.8
A3_A3_vs_GFP_GFP	OTUD1	OTUD1	212.043	0.62686	0.148448	4.22276	2.41329e-05	0.00068586	176.559	223.188	165.386	188.209	164.834	174.856	282.608	277.3	255.443
A3_A3_vs_GFP_GFP	NABP2	NABP2	508.565	-0.513844	0.121731	-4.22114	2.43071e-05	0.000688508	566.859	519.721	504.844	527.49	623.68	604.219	392.719	488.611	348.942
A3_A3_vs_GFP_GFP	NDUFS5	NDUFS5	1999.39	-0.39541	0.0936799	-4.22086	2.43367e-05	0.000688508	2265.9	1925.58	2231.09	2100.31	2107.73	2364.64	1508.63	1898.13	1592.47
A3_A3_vs_GFP_GFP	LGALS3BP	LGALS3BP	977.046	-0.373339	0.0885169	-4.21772	2.46789e-05	0.000696605	1087.72	1025.3	959.697	1000.61	1083.81	1143.41	849.7	875.336	767.835
A3_A3_vs_GFP_GFP	SOX4	SOX4	697.318	0.386434	0.0916868	4.21471	2.50096e-05	0.000704344	669.842	678.165	605.961	640.269	644.404	589.101	799.079	780.133	868.904
A3_A3_vs_GFP_GFP	ATP5MC1	ATP5MC1	593.717	-0.577779	0.137333	-4.20713	2.58629e-05	0.000726731	700.07	645.858	542.714	621.16	700.77	745.881	428.033	580.728	378.241
A3_A3_vs_GFP_GFP	SNHG15	SNHG15	204.515	0.668027	0.158828	4.20598	2.59956e-05	0.000728814	211.403	185.942	150.329	174.769	157.93	167.086	289.685	222.893	280.599
A3_A3_vs_GFP_GFP	PRKAA2	PRKAA2	707.629	0.456427	0.108536	4.20529	2.60744e-05	0.00072938	545.713	701.254	696.226	679.224	550.803	635.497	853.92	824.429	881.597
A3_A3_vs_GFP_GFP	SPAG5	SPAG5	880.253	-0.362807	0.0863006	-4.20399	2.62254e-05	0.000731958	888.806	912.004	902.47	936.548	986.588	1012.45	795.562	800.959	686.889
A3_A3_vs_GFP_GFP	ABRACL	ABRACL	275.015	-0.554433	0.131919	-4.20283	2.63601e-05	0.000734074	330.677	278.546	284.113	301.051	321.819	318.158	233.785	217.21	189.781
A3_A3_vs_GFP_GFP	ZDHHC9	ZDHHC9	817.279	0.408431	0.0971961	4.20214	2.64407e-05	0.000734674	812.755	780.294	728.871	697.851	785.47	679.25	1069.28	887.673	914.064
A3_A3_vs_GFP_GFP	CDK5RAP3	CDK5RAP3	459.634	0.43573	0.10386	4.19537	2.72431e-05	0.000754459	486.769	437.2	453.388	375.272	418.078	380.078	544.28	498.093	543.547
A3_A3_vs_GFP_GFP	TRIO	TRIO	959.677	0.341223	0.0813383	4.19511	2.7274e-05	0.000754459	868.135	946.076	890.859	884.493	875.822	857.063	1123.97	1032.81	1157.87
A3_A3_vs_GFP_GFP	BNIP3	BNIP3	642.974	-0.402827	0.0960472	-4.19405	2.74019e-05	0.000756317	652.543	666.517	650.686	736.446	774.127	663.065	586.819	548.862	507.704
A3_A3_vs_GFP_GFP	USP5	USP5	832.407	-0.450714	0.107526	-4.19167	2.76911e-05	0.000762608	1051.16	889.794	791.388	814.082	974.175	960.191	701.603	649.269	659.998
A3_A3_vs_GFP_GFP	MAP1A	MAP1A	166.417	-0.774407	0.184851	-4.18935	2.79752e-05	0.000768732	184.372	147.372	159.073	212.75	211.546	210.814	129.666	155.985	86.1784
A3_A3_vs_GFP_GFP	ADI1	ADI1	765.632	-0.539246	0.128768	-4.18775	2.81737e-05	0.000772479	1103.1	739.818	816.308	764.22	867.689	874.246	576.714	637.059	511.539
A3_A3_vs_GFP_GFP	LCOR	LCOR	1316.65	0.431829	0.103255	4.18216	2.88753e-05	0.000789976	1024.09	1175.3	1393.92	1258.65	1032.8	1223.47	1539.49	1564.21	1637.9
A3_A3_vs_GFP_GFP	POLR2F	POLR2F	717.105	-0.473134	0.113252	-4.17773	2.94434e-05	0.000803752	994.79	767.784	787.53	697.345	844.34	727.603	533.058	582.471	519.027
A3_A3_vs_GFP_GFP	CDKN2C	CDKN2C	292.638	-0.641071	0.153558	-4.17479	2.98267e-05	0.000812436	379.52	379.203	305.27	267.527	382.697	306.514	221.85	217.133	174.025
A3_A3_vs_GFP_GFP	HOXA11	HOXA11	260.648	-0.610195	0.146199	-4.17374	2.99642e-05	0.000814399	373.646	288.724	265.909	278.244	270.86	307.377	189.758	177.793	193.524
A3_A3_vs_GFP_GFP	KATNB1	KATNB1	369.365	0.484543	0.11611	4.17315	3.00418e-05	0.000814727	339.391	387.409	337.251	324.134	323.45	294.989	445.055	402.084	470.517
A3_A3_vs_GFP_GFP	HMG20B	HMG20B	556.279	-0.42647	0.102237	-4.17139	3.02743e-05	0.000819249	603.897	602.722	555.002	561.751	666.586	631.687	443.764	498.232	442.869
A3_A3_vs_GFP_GFP	BAP1	BAP1	953.871	-0.40935	0.0981477	-4.17076	3.03584e-05	0.000819744	1138.48	1038.96	925.515	924.764	1115.85	1086.08	763.723	827.027	764.436
A3_A3_vs_GFP_GFP	FKBP4	FKBP4	3783.53	-0.383681	0.0921147	-4.16525	3.11008e-05	0.000837971	4722.9	4001.56	3682.06	3775.18	4365.38	4112.09	3040.43	3442.03	2910.12
A3_A3_vs_GFP_GFP	ALG13	ALG13	750.726	0.394283	0.0947194	4.16265	3.14576e-05	0.000843933	685.853	736.74	813.483	644.62	630.688	677.854	852.837	792.571	921.89
A3_A3_vs_GFP_GFP	PNMA8A	PNMA8A	451.499	-0.48968	0.117628	-4.16295	3.14164e-05	0.000843933	552.355	426.425	502.933	516.768	501.29	489.762	372.127	381.782	320.048
A3_A3_vs_GFP_GFP	TRAK2	TRAK2	426.962	0.421639	0.101331	4.16101	3.16846e-05	0.000848192	371.867	371.617	348.356	392.925	399.396	383.806	548.114	509.933	516.649
A3_A3_vs_GFP_GFP	BEX4	BEX4	1100.18	0.336763	0.0809615	4.15954	3.18885e-05	0.00085182	1045.05	1193.18	1149.3	940.362	993.499	944.624	1151.87	1232.9	1250.86
A3_A3_vs_GFP_GFP	BCAP31	BCAP31	2267.49	-0.411434	0.098972	-4.15707	3.22356e-05	0.000859247	2841.6	2386.66	2284.22	2319.06	2665.51	2375.39	1783.26	2102.45	1649.23
A3_A3_vs_GFP_GFP	GCLM	GCLM	324.708	-0.553267	0.133351	-4.14895	3.34007e-05	0.000888401	236.497	280.227	233.11	423.682	378.405	488.973	270.158	328.335	282.983
A3_A3_vs_GFP_GFP	DUSP9	DUSP9	248.503	-0.644688	0.155499	-4.14594	3.3842e-05	0.000898221	327.304	272.207	232.883	255.17	282.751	317.948	176.734	210.123	161.403
A3_A3_vs_GFP_GFP	CASP3	CASP3	446.524	0.455953	0.110072	4.1423	3.43836e-05	0.000910653	419.486	426.925	454.34	426.066	367.609	352.286	482.499	534.16	555.346
A3_A3_vs_GFP_GFP	SURF6	SURF6	401.719	-0.492751	0.118982	-4.1414	3.45196e-05	0.000912315	583.168	461.528	464.452	409.714	411.631	409.792	283.748	301.733	289.707
A3_A3_vs_GFP_GFP	CHMP1A	CHMP1A	379.713	-0.544275	0.131689	-4.13302	3.58025e-05	0.000944214	533.619	401.385	404.746	379.728	459.092	393.858	290.438	274.089	280.463
A3_A3_vs_GFP_GFP	SNRNP70	SNRNP70	1172.65	-0.470454	0.113878	-4.13121	3.60863e-05	0.000949688	1586.71	1158.83	1290.41	1251.99	1353.95	1179.82	1041.55	884.565	806.038
A3_A3_vs_GFP_GFP	LPGAT1	LPGAT1	1005.65	0.357003	0.0864946	4.12746	3.66792e-05	0.000961228	988.46	987.48	1021.57	928.072	818.519	907.848	1163.6	1029.67	1205.63
A3_A3_vs_GFP_GFP	MAVS	MAVS	1143.81	-0.32332	0.0783308	-4.12762	3.66537e-05	0.000961228	1338.51	1212.28	1180.51	1171.74	1248.93	1227.04	983.465	966.873	964.969
A3_A3_vs_GFP_GFP	KCNIP1	KCNIP1	31.9509	1.49683	0.363036	4.12308	3.73834e-05	0.000977623	15.7573	25.8143	20.9451	19.9696	13.6769	25.175	51.2006	45.6822	69.3369
A3_A3_vs_GFP_GFP	ZMAT2	ZMAT2	957.893	-0.356702	0.0865687	-4.12045	3.78126e-05	0.000986774	995.954	914.858	1079.85	1104.66	1054.7	1002.05	821.044	850.238	797.684
A3_A3_vs_GFP_GFP	ADAMTS1	ADAMTS1	1681.51	0.459698	0.111617	4.11854	3.81282e-05	0.000992929	1331.7	1347.45	1507.92	1811.71	1431.7	1366.04	2224.87	1767.77	2344.43
A3_A3_vs_GFP_GFP	DOCK11	DOCK11	623.37	0.452479	0.109921	4.11642	3.84804e-05	0.00100001	533.393	516.934	665.877	574.823	542.14	527.44	756.823	680.514	812.388
A3_A3_vs_GFP_GFP	GART	GART	3879.51	0.29817	0.0724472	4.11569	3.86024e-05	0.00100109	3571.99	3809.14	3748.61	3670.94	3684.06	3314.02	4251.37	4107.03	4758.44
A3_A3_vs_GFP_GFP	B2M	B2M	1929	-0.327565	0.0797052	-4.10971	3.96157e-05	0.00102523	2202.03	1917.75	1962.84	2036.28	2027.46	2212.11	1664.24	1784.2	1554.11
A3_A3_vs_GFP_GFP	CDK5	CDK5	431.26	-0.523326	0.127371	-4.10867	3.97951e-05	0.00102636	565.333	404.666	456.243	458.92	519.187	469.584	344.665	355.108	307.638
A3_A3_vs_GFP_GFP	CHSY1	CHSY1	512.212	0.416349	0.101339	4.1085	3.98241e-05	0.00102636	466.783	529.08	485.872	449.104	441.111	449.956	608.253	545.462	634.285
A3_A3_vs_GFP_GFP	ANK2	ANK2	449.303	0.472723	0.115136	4.10577	4.02974e-05	0.00103641	401.406	447.621	497.99	383.914	355.531	389.492	479.97	506.585	581.219
A3_A3_vs_GFP_GFP	FKBP10	FKBP10	1013.35	0.355681	0.0866415	4.1052	4.03964e-05	0.00103681	925.882	1043.58	982.37	831.499	961.468	913.25	1190.43	1081.21	1190.47
A3_A3_vs_GFP_GFP	SHTN1	SHTN1	683.279	0.386695	0.094294	4.10095	4.11463e-05	0.00105389	667.566	674.161	710.602	646.589	561.088	567.882	776.053	722.613	822.961
A3_A3_vs_GFP_GFP	ZNF280B	ZNF280B	207.9	0.625813	0.152868	4.09382	4.24322e-05	0.00108459	163.903	172.773	165.851	195.868	153.113	189.031	245.169	262.015	323.378
A3_A3_vs_GFP_GFP	ZNF771	ZNF771	50.2078	-1.18607	0.290137	-4.08797	4.35155e-05	0.00111	73.7414	61.6518	53.9746	58.738	63.4543	60.0453	25.9986	32.856	21.4101
A3_A3_vs_GFP_GFP	FOXP2	FOXP2	258.763	0.561904	0.137502	4.08652	4.37898e-05	0.00111015	216.967	205.946	261.987	247.923	201.971	214.096	347.585	319.666	312.728
A3_A3_vs_GFP_GFP	MLLT11	MLLT11	302.253	-0.648709	0.158763	-4.08603	4.38824e-05	0.00111015	224.622	294.706	290.978	391.644	357.092	416.856	248.331	308.672	187.373
A3_A3_vs_GFP_GFP	PRIMPOL	PRIMPOL	231.688	0.62183	0.152173	4.08635	4.38217e-05	0.00111015	219.576	260.47	213.964	166.506	178.547	202.586	244.697	270.127	328.722
A3_A3_vs_GFP_GFP	SNRPF	SNRPF	826.775	-0.375675	0.0919462	-4.08581	4.39233e-05	0.00111015	988.656	899.484	860.748	882.264	939.137	828.479	700.474	709.542	632.189
A3_A3_vs_GFP_GFP	SNX3	SNX3	957.783	-0.357695	0.0875506	-4.08558	4.39672e-05	0.00111015	1024.1	946.094	964.92	979.296	1060.98	1152.03	811.077	885.596	795.964
A3_A3_vs_GFP_GFP	CXCR4	CXCR4	35.6018	-1.42966	0.349969	-4.0851	4.4057e-05	0.00111017	41.4755	43.4621	25.4865	46.086	59.9741	46.9707	17.1785	24.0238	15.7589
A3_A3_vs_GFP_GFP	TUBA1C	TUBA1C	2581.62	-0.401758	0.0984233	-4.08194	4.46623e-05	0.00112314	3056.32	3113.55	2473.95	2476.95	2889.37	2937.91	2200.6	2229.69	1856.24
A3_A3_vs_GFP_GFP	PYGL	PYGL	1866.57	0.31192	0.0764287	4.08119	4.48062e-05	0.00112449	2120.68	1847.44	1827.28	1619.35	1710.51	1580.03	2051.48	1957.29	2085.08
A3_A3_vs_GFP_GFP	SH3BP1	SH3BP1	186.996	-0.659689	0.161677	-4.0803	4.49782e-05	0.00112654	195.041	188.293	210.471	197.502	241.387	227.854	122.135	170.906	129.373
A3_A3_vs_GFP_GFP	HSBP1	HSBP1	1657.58	-0.38466	0.0942924	-4.07944	4.5145e-05	0.00112844	1862.89	1720.51	1790.84	1689.82	1821.46	1891.92	1295.66	1617.48	1227.63
A3_A3_vs_GFP_GFP	GM2A	GM2A	428.085	-0.504325	0.123647	-4.07875	4.52786e-05	0.00112952	484.041	446.313	429.39	412.336	513.96	535.22	321.391	388.388	321.722
A3_A3_vs_GFP_GFP	DAZAP2	DAZAP2	965.55	-0.352959	0.0865679	-4.07725	4.55708e-05	0.00113227	1087.54	980.541	993.268	1011.95	1053.24	1091.01	815.771	893.332	763.296
A3_A3_vs_GFP_GFP	OGFOD1	OGFOD1	900.815	0.341646	0.0837927	4.07727	4.55673e-05	0.00113227	794.581	849.157	821.448	822.529	877.84	788.652	1047.75	994.518	1110.86
A3_A3_vs_GFP_GFP	GOLIM4	GOLIM4	616.987	-0.41581	0.102012	-4.07607	4.58023e-05	0.001135	669.223	621.999	742.881	676.955	655.345	678.268	494.644	554.531	459.039
A3_A3_vs_GFP_GFP	ITGAV	ITGAV	590.412	0.487336	0.119576	4.07554	4.59073e-05	0.001135	453.305	572.125	600.049	560.165	446.251	529.124	680.934	680.986	790.77
A3_A3_vs_GFP_GFP	MIB1	MIB1	1852.72	0.445218	0.109248	4.0753	4.59546e-05	0.001135	1368.56	1741.97	2006.76	1769.9	1453.05	1670.89	2177.65	2159.29	2326.37
A3_A3_vs_GFP_GFP	KLF4	KLF4	56.6729	1.11479	0.273587	4.07472	4.60692e-05	0.00113558	32.0619	53.5788	37.6733	45.2608	43.3632	33.748	98.8927	72.8478	92.6295
A3_A3_vs_GFP_GFP	RHOBTB3	RHOBTB3	1032.55	0.380903	0.0935246	4.07275	4.64612e-05	0.00114298	879.321	1020.79	1009.18	1017.27	856.324	899.558	1175.64	1134.39	1300.45
A3_A3_vs_GFP_GFP	CHD3	CHD3	1870.37	-0.334028	0.0820497	-4.07105	4.68014e-05	0.00114908	1872.2	2165.38	1961.76	1957.62	2194.58	1888.89	1529.57	1687.59	1575.78
A3_A3_vs_GFP_GFP	GNPDA1	GNPDA1	658.759	-0.428011	0.105264	-4.06607	4.78131e-05	0.00117161	842.051	647.027	667.376	716.35	718.832	728.599	517.64	542.307	548.649
A3_A3_vs_GFP_GFP	EPC1	EPC1	288.189	0.533438	0.131516	4.05608	4.99031e-05	0.00122042	228.207	212.854	234.291	243.978	279.858	260.489	404.262	320.206	409.558
[truncated: 1,190 more rows]
